# Supplementary material for: Loss of sex-determining region Y-box 2 (Sox2) captures embryonic stem cells in a primed pluripotent state
Source: J Biol Chem. 2025 Apr 9;301(5):108501. doi: 10.1016/j.jbc.2025.108501 (PMC12135381; doi:10.1016/j.jbc.2025.108501)
Supplement: Table S1 [file mmc2.xlsx]

## Sheet: Sheet1
Genes that are differentially expressed in Sox2F/F-Cre vs. Sox2F/F ESCs
gene_id	gene_name	fold change	log2 fold change	padjust	up/down
ENSMUSG00000000031	H19	24.5278	4.61635	0	up
ENSMUSG00000000058	Cav2	3.35618	1.74682	0.00453753	up
ENSMUSG00000000078	Klf6	6.86818	2.77993	0	up
ENSMUSG00000000093	Tbx2	4.96139	2.31074	0.000153248	up
ENSMUSG00000000094	Tbx4	4.52436	2.17771	1.78e-10	up
ENSMUSG00000000125	Wnt3	6.92509	2.79183	4.69e-14	up
ENSMUSG00000000126	Wnt9a	6.61579	2.72591	3.21e-38	up
ENSMUSG00000000142	Axin2	2.73478	1.45143	4.09e-17	up
ENSMUSG00000000167	Pih1d2	2.68549	1.42518	0.00308947	up
ENSMUSG00000000197	Nalcn	16.5876	4.05203	5.26e-11	up
ENSMUSG00000000214	Th	15.1167	3.91807	4.86e-06	up
ENSMUSG00000000244	Tspan32	6.50782	2.70217	5.4e-08	up
ENSMUSG00000000266	Mid2	5.33443	2.41533	6.26e-12	up
ENSMUSG00000000305	Cdh4	2.8033	1.48712	6.73e-11	up
ENSMUSG00000000320	Alox12	4.24692	2.08642	4.91e-12	up
ENSMUSG00000000326	Comt	2.80558	1.4883	2.69e-29	up
ENSMUSG00000000385	Tmprss2	44.4297	5.47345	2.97e-155	up
ENSMUSG00000000440	Pparg	29.0845	4.86218	5.68e-11	up
ENSMUSG00000000530	Acvrl1	2.27637	1.18674	0.00257199	up
ENSMUSG00000000538	Tom1l2	2.00745	1.00536	1.15e-16	up
ENSMUSG00000000555	Itga5	2.43712	1.28518	1.78e-65	up
ENSMUSG00000000567	Sox9	2.99344	1.5818	0.000574201	up
ENSMUSG00000000686	Abhd15	7.59756	2.92554	0.00648477	up
ENSMUSG00000000693	Loxl3	2.65169	1.40691	0.0289708	up
ENSMUSG00000000706	Btn1a1	182.032	7.50805	4.45e-09	up
ENSMUSG00000000792	Slc5a5	12.5986	3.65519	1.56e-91	up
ENSMUSG00000000805	Car4	4.1058	2.03766	3.07e-41	up
ENSMUSG00000000826	Dnajc5	2.29907	1.20105	2.71e-63	up
ENSMUSG00000001021	S100a3	8.68706	3.11887	0.0101343	up
ENSMUSG00000001025	S100a6	8.07113	3.01277	6.61e-155	up
ENSMUSG00000001098	Kctd10	2.3558	1.23622	6.01e-84	up
ENSMUSG00000001119	Col6a1	12.0214	3.58754	6.13e-30	up
ENSMUSG00000001127	Araf	2.2495	1.16961	8.11e-47	up
ENSMUSG00000001247	Lsr	2.46367	1.30081	4.12e-58	up
ENSMUSG00000001300	Efnb2	4.88488	2.28832	3.21e-89	up
ENSMUSG00000001323	Srr	2.91247	1.54225	5.39e-26	up
ENSMUSG00000001333	Sync	4.39327	2.1353	1.75e-09	up
ENSMUSG00000001334	Fndc5	3.71533	1.89349	1.37e-07	up
ENSMUSG00000001349	Cnn1	10.6113	3.40753	2.09e-45	up
ENSMUSG00000001420	Tmem79	3.74801	1.90613	1.99e-26	up
ENSMUSG00000001473	Tubb6	5.0535	2.33728	0	up
ENSMUSG00000001506	Col1a1	2.95969	1.56545	1.08e-09	up
ENSMUSG00000001507	Itga3	4.05218	2.0187	2.86e-220	up
ENSMUSG00000001510	Dlx3	3.54157	1.82439	4.64e-18	up
ENSMUSG00000001520	Nrip2	4.9525	2.30816	7.87e-05	up
ENSMUSG00000001555	Fkbp10	3.15435	1.65734	4.4e-70	up
ENSMUSG00000001622	Csn3	94.1726	6.55724	1.02e-06	up
ENSMUSG00000001655	Hoxc13	6.58379	2.71892	4.7e-13	up
ENSMUSG00000001672	Marveld3	3.76531	1.91277	1.18e-25	up
ENSMUSG00000001739	Cldn15	9.49772	3.24758	0.00190413	up
ENSMUSG00000001751	Naglu	2.01044	1.00751	0.00337647	up
ENSMUSG00000001819	Hoxd13	4.71666	2.23777	1.11e-07	up
ENSMUSG00000001827	Folr1	3.63514	1.86201	9.36e-100	up
ENSMUSG00000001948	Spa17	2.40461	1.2658	0.0353482	up
ENSMUSG00000001986	Gria3	5.68103	2.50615	5.1e-18	up
ENSMUSG00000001988	Npas1	6.75786	2.75657	0.00447796	up
ENSMUSG00000002028	Kmt2a	2.36214	1.2401	4.81e-83	up
ENSMUSG00000002100	Mybpc3	94.6179	6.56404	2.57e-36	up
ENSMUSG00000002103	Acp2	2.01749	1.01256	4.52e-19	up
ENSMUSG00000002107	Celf2	3.02698	1.59788	1.97e-31	up
ENSMUSG00000002108	Nr1h3	7.43476	2.89429	1.3e-08	up
ENSMUSG00000002249	Tead3	2.00745	1.00537	1.17e-10	up
ENSMUSG00000002265	Peg3	3.49871	1.80682	0	up
ENSMUSG00000002345	Borcs8	2.36619	1.24257	1.92e-10	up
ENSMUSG00000002384	Bmp8b	7.74084	2.95249	3.82e-143	up
ENSMUSG00000002393	Nr2f6	2.40305	1.26487	7.87e-17	up
ENSMUSG00000002617	Zfp40	2.20834	1.14296	1.01e-09	up
ENSMUSG00000002633	Shh	24.1633	4.59474	0.0236124	up
ENSMUSG00000002771	Grin2d	4.64057	2.2143	7.3e-07	up
ENSMUSG00000002812	Flii	2.40995	1.269	1.08e-97	up
ENSMUSG00000002908	Kcnn1	2.63206	1.39619	4.08e-07	up
ENSMUSG00000002980	Bcam	2.37846	1.25003	1.37e-91	up
ENSMUSG00000002983	Relb	2.39287	1.25874	7.78e-25	up
ENSMUSG00000003161	Sri	2.36661	1.24282	4.91e-31	up
ENSMUSG00000003233	Dvl3	3.00291	1.58636	3.61e-93	up
ENSMUSG00000003234	Abcf3	2.05974	1.04246	2.29e-53	up
ENSMUSG00000003382	Etv3	2.39249	1.25851	9.7e-39	up
ENSMUSG00000003518	Dusp3	3.59577	1.8463	4.71e-84	up
ENSMUSG00000003545	Fosb	4.58303	2.1963	1.01e-06	up
ENSMUSG00000003573	Homer3	2.37002	1.2449	2.12e-18	up
ENSMUSG00000003575	Crtc1	2.34916	1.23215	3.02e-20	up
ENSMUSG00000003665	Has1	7.6773	2.9406	8.47e-05	up
ENSMUSG00000003849	Nqo1	2.60955	1.3838	7.51e-41	up
ENSMUSG00000004031	Brinp2	2.42623	1.27872	0.0433232	up
ENSMUSG00000004043	Stat5a	2.02808	1.02011	7.14e-06	up
ENSMUSG00000004044	Cavin1	4.25536	2.08928	2.93e-252	up
ENSMUSG00000004085	Map3k20	2.32719	1.21859	1.99e-26	up
ENSMUSG00000004105	Angptl2	2.67405	1.41902	0.0029186	up
ENSMUSG00000004207	Psap	2.54812	1.34943	1.84e-166	up
ENSMUSG00000004263	Atn1	3.31819	1.7304	2.23e-99	up
ENSMUSG00000004317	Clcn5	4.38315	2.13197	1.47e-160	up
ENSMUSG00000004347	Pde1c	2.20436	1.14036	0.00819528	up
ENSMUSG00000004500	Zfp324	4.96149	2.31077	2.75e-23	up
ENSMUSG00000004508	Gab2	3.966	1.98768	3.25e-36	up
ENSMUSG00000004626	Stxbp2	2.49391	1.31841	1.98e-78	up
ENSMUSG00000004631	Sgce	4.39311	2.13524	2.39e-31	up
ENSMUSG00000004633	Chn2	5.49967	2.45935	1.12e-17	up
ENSMUSG00000004665	Cnn2	4.04433	2.0159	1.16e-213	up
ENSMUSG00000004837	Grap	16.81	4.07125	0.0245683	up
ENSMUSG00000004872	Pax3	70.3295	6.13606	8.83e-06	up
ENSMUSG00000004891	Nes	2.98493	1.5777	3.59e-81	up
ENSMUSG00000004951	Hspb1	4.85545	2.2796	8.29e-47	up
ENSMUSG00000005043	Sgsh	5.54574	2.47138	4.45e-32	up
ENSMUSG00000005103	Wdr1	2.21215	1.14545	2.79e-75	up
ENSMUSG00000005124	Ccn4	10.1474	3.34304	3.51e-17	up
ENSMUSG00000005131	4930550C14Rik	3.60408	1.84963	0.00355831	up
ENSMUSG00000005251	Ripk4	3.91266	1.96815	1.15e-82	up
ENSMUSG00000005267	Zfp287	2.94142	1.55651	2.59e-10	up
ENSMUSG00000005355	Casp14	4.03893	2.01397	0.0498541	up
ENSMUSG00000005505	Kbtbd4	2.04002	1.02859	1.63e-14	up
ENSMUSG00000005609	Ctr9	2.93063	1.55121	2.01e-169	up
ENSMUSG00000005615	Pcyt1a	2.28144	1.18994	1.37e-41	up
ENSMUSG00000005621	Zfp592	2.35647	1.23663	2.15e-38	up
ENSMUSG00000005705	Agrp	10.6381	3.41117	0.00015511	up
ENSMUSG00000005803	Sqor	10.4778	3.38927	0.0361317	up
ENSMUSG00000005823	Gpr108	2.06812	1.04832	8e-14	up
ENSMUSG00000005836	Gata6	3.31075	1.72716	0.00260068	up
ENSMUSG00000005873	Reep5	4.83495	2.2735	5.75e-121	up
ENSMUSG00000005897	Nr2c1	2.88345	1.5278	9.38e-22	up
ENSMUSG00000005917	Otx1	2.86218	1.51711	0.00418756	up
ENSMUSG00000005951	Shpk	2.21609	1.14802	0.000250979	up
ENSMUSG00000005952	Trpv1	12.6013	3.6555	0.00326538	up
ENSMUSG00000005968	Tuft1	3.45411	1.78832	2.17e-58	up
ENSMUSG00000005980	Dnase1	2.53641	1.34279	2e-07	up
ENSMUSG00000005983	1700037C18Rik	2.71651	1.44175	0.00216052	up
ENSMUSG00000006154	Eps8l1	2.3181	1.21294	0.00831831	up
ENSMUSG00000006200	Rhox6	11.4562	3.51806	2.15e-222	up
ENSMUSG00000006301	Tmbim1	3.32931	1.73522	1.29e-62	up
ENSMUSG00000006356	Crip2	2.31741	1.21251	3.79e-54	up
ENSMUSG00000006362	Cbfa2t3	9.18053	3.19858	1.27e-07	up
ENSMUSG00000006373	Pgrmc1	3.20183	1.6789	1.63e-119	up
ENSMUSG00000006390	Elovl1	2.91173	1.54188	9.49e-47	up
ENSMUSG00000006403	Adamts4	4.10602	2.03774	3.82e-15	up
ENSMUSG00000006464	Bbs1	2.74136	1.45489	1.79e-14	up
ENSMUSG00000006519	Cyba	2.60417	1.38082	2.14e-27	up
ENSMUSG00000006538	Ihh	12.5075	3.64473	0.0246057	up
ENSMUSG00000006599	Gtf2h1	2.05027	1.03581	5.41e-66	up
ENSMUSG00000006641	Slc5a6	2.75579	1.46247	1.45e-33	up
ENSMUSG00000006764	Tph2	2.03424	1.02449	0.00967332	up
ENSMUSG00000006906	Stambp	3.07262	1.61947	3.89e-14	up
ENSMUSG00000006931	P3h4	2.64072	1.40093	1.19e-29	up
ENSMUSG00000006958	Chrd	2.79559	1.48315	2.25e-05	up
ENSMUSG00000007033	Hspa1l	2.60746	1.38264	0.00362169	up
ENSMUSG00000007041	Clic1	2.28106	1.1897	1.5e-47	up
ENSMUSG00000007207	Stx1a	2.47086	1.30502	7.94e-15	up
ENSMUSG00000007653	Gabrb2	5.21666	2.38313	0.00381614	up
ENSMUSG00000007655	Cav1	110.601	6.78922	2.68e-18	up
ENSMUSG00000007659	Bcl2l1	2.74349	1.45601	1.91e-88	up
ENSMUSG00000007805	Twist2	44.9226	5.48937	0.00102428	up
ENSMUSG00000007837	Prrg2	2.48055	1.31066	4.96e-09	up
ENSMUSG00000007872	Id3	11.3481	3.50437	2.1e-177	up
ENSMUSG00000007908	Hmgcll1	2.69913	1.4325	4.03e-06	up
ENSMUSG00000007987	Ift22	2.5939	1.37512	1.71e-10	up
ENSMUSG00000008136	Fhl2	7.07956	2.82366	4.64e-44	up
ENSMUSG00000008167	Fbxw9	2.37728	1.24931	1.57e-57	up
ENSMUSG00000008193	Spib	18.5688	4.21481	4.83e-09	up
ENSMUSG00000008348	Ubc	2.49855	1.32109	8.16e-208	up
ENSMUSG00000008393	Carhsp1	2.52978	1.33901	2.64e-90	up
ENSMUSG00000009248	Ascl2	8.63442	3.1101	2.95e-110	up
ENSMUSG00000009293	Ube2g2	2.4365	1.28481	4.16e-40	up
ENSMUSG00000009376	Met	3.36283	1.74967	5.53e-31	up
ENSMUSG00000009394	Syn2	8.37267	3.06569	3.63e-06	up
ENSMUSG00000009596	Taf7l	58.7879	5.87745	7.49e-177	up
ENSMUSG00000009670	Tex11	2.21567	1.14774	1.95e-08	up
ENSMUSG00000009941	Nxf2	13.4865	3.75344	4.47e-19	up
ENSMUSG00000010045	Tmem115	2.2559	1.1737	6.33e-24	up
ENSMUSG00000010051	Hyal1	5.16904	2.3699	1.3e-46	up
ENSMUSG00000010067	Rassf1	4.88492	2.28834	1.06e-110	up
ENSMUSG00000010080	Epn3	39.1284	5.29014	2.26e-18	up
ENSMUSG00000010175	Prox1	6.69801	2.74373	9.64e-09	up
ENSMUSG00000010392	Gosr1	2.19083	1.13148	1.3e-52	up
ENSMUSG00000010461	Eya4	20.4366	4.35308	1.3e-09	up
ENSMUSG00000010476	Ebf3	3.60625	1.8505	0.0021082	up
ENSMUSG00000010505	Myt1	3.39899	1.7651	0.0382835	up
ENSMUSG00000011114	Tbrg1	2.31513	1.21109	5.88e-92	up
ENSMUSG00000011632	Pinlyp	9.87412	3.30365	0.00343014	up
ENSMUSG00000012017	Scarf2	10.2656	3.35975	2.64e-64	up
ENSMUSG00000012282	Wnt8a	42.6534	5.41459	9.17e-06	up
ENSMUSG00000012519	Mlkl	5.86752	2.55275	8.47e-22	up
ENSMUSG00000013419	Zfp651	5.62245	2.4912	1.06e-25	up
ENSMUSG00000013584	Aldh1a2	2.44408	1.28929	0.0016916	up
ENSMUSG00000013698	Pea15a	3.93237	1.9754	4.13e-97	up
ENSMUSG00000014599	Csf1	30.7928	4.94452	3.84e-80	up
ENSMUSG00000014603	Alx3	11.3148	3.50014	2.8e-08	up
ENSMUSG00000014704	Hoxa2	43.5096	5.44326	0.00139025	up
ENSMUSG00000014763	Fam120b	2.45738	1.29712	1.22e-16	up
ENSMUSG00000014791	Elmo3	2.57696	1.36567	1.08e-14	up
ENSMUSG00000015027	Galns	3.02853	1.59862	5.33e-23	up
ENSMUSG00000015053	Gata2	12.2196	3.61112	4.45e-61	up
ENSMUSG00000015133	Lrrk1	3.47574	1.79732	2.19e-11	up
ENSMUSG00000015143	Actn1	2.25577	1.17362	3.52e-94	up
ENSMUSG00000015189	Casd1	2.31626	1.2118	2.12e-13	up
ENSMUSG00000015214	Mtmr1	2.06929	1.04913	1.4e-09	up
ENSMUSG00000015312	Gadd45b	4.29691	2.1033	3.26e-122	up
ENSMUSG00000015365	Mov10l1	3.76455	1.91248	1.78e-34	up
ENSMUSG00000015501	Hivep2	2.82745	1.4995	9.57e-11	up
ENSMUSG00000015533	Itga2	27.5086	4.78181	0.0144138	up
ENSMUSG00000015579	Nkx2-5	3.49052	1.80344	7.18e-05	up
ENSMUSG00000015599	Ttbk1	3.74457	1.9048	1.01e-10	up
ENSMUSG00000015619	Gata3	9.99999	3.32193	4.45e-39	up
ENSMUSG00000015652	Steap1	2.07852	1.05555	8.36e-11	up
ENSMUSG00000015702	Anxa9	4.99728	2.32114	1.44e-05	up
ENSMUSG00000015714	Cers2	2.82952	1.50056	1.6e-112	up
ENSMUSG00000015837	Sqstm1	2.29862	1.20077	4.13e-91	up
ENSMUSG00000015932	Dstn	2.01972	1.01416	3.78e-118	up
ENSMUSG00000015942	Gtf2ird2	2.53005	1.33917	4.25e-05	up
ENSMUSG00000015944	Castor2	2.57909	1.36686	2.45e-23	up
ENSMUSG00000015947	Fcgr1	42.0262	5.39322	0.00261404	up
ENSMUSG00000015966	Il17rb	15.6787	3.97074	0.000821675	up
ENSMUSG00000015970	Chdh	31.6836	4.98567	3.54e-44	up
ENSMUSG00000015981	Stk32c	4.90134	2.29318	2.62e-05	up
ENSMUSG00000016128	Stard13	4.24808	2.08681	7.29e-17	up
ENSMUSG00000016150	Tenm1	8.60607	3.10535	0.00110749	up
ENSMUSG00000016262	Sertad4	3.17894	1.66855	6.44e-15	up
ENSMUSG00000016283	H2-M2	205.764	7.68485	5.67e-09	up
ENSMUSG00000016356	Col20a1	6.35671	2.66828	0.000273098	up
ENSMUSG00000016493	Cd46	4.09262	2.03302	0.0335651	up
ENSMUSG00000016495	Plgrkt	2.12457	1.08717	8.82e-09	up
ENSMUSG00000016496	Cd274	8.83424	3.14311	1.74e-12	up
ENSMUSG00000016510	Mtif3	2.20735	1.14232	1.12e-25	up
ENSMUSG00000016528	Mapkapk2	2.3247	1.21705	1.62e-36	up
ENSMUSG00000016559	H3f3b	2.75306	1.46104	0	up
ENSMUSG00000016763	Scube1	3.95878	1.98505	2.1e-05	up
ENSMUSG00000017288	Vps53	2.0655	1.04649	1.96e-42	up
ENSMUSG00000017299	Dnttip1	2.02697	1.01932	1.49e-10	up
ENSMUSG00000017466	Timp2	8.16877	3.03012	2.17e-160	up
ENSMUSG00000017491	Rarb	44.864	5.48749	0.00115029	up
ENSMUSG00000017607	Tns4	5.96398	2.57627	1.74e-61	up
ENSMUSG00000017679	Ttpal	2.83604	1.50388	3.26e-26	up
ENSMUSG00000017692	Rhbdl3	2.96091	1.56604	0.0144037	up
ENSMUSG00000017718	Afmid	3.37134	1.75332	1.03e-15	up
ENSMUSG00000017734	Dbndd2	2.42098	1.27559	0.000609191	up
ENSMUSG00000017737	Mmp9	3.64993	1.86787	7.96e-07	up
ENSMUSG00000017747	Ghdc	2.09643	1.06794	5.79e-17	up
ENSMUSG00000017774	Myo1c	3.26783	1.70833	1.83e-196	up
ENSMUSG00000017817	Jph2	7.86443	2.97534	3.12e-25	up
ENSMUSG00000018102	H2bc4	32.6599	5.02945	0	up
ENSMUSG00000018217	Pmp22	24.7171	4.62744	5.13e-168	up
ENSMUSG00000018339	Gpx3	2.77173	1.47078	1.58e-30	up
ENSMUSG00000018377	Vezf1	2.60048	1.37878	1.07e-77	up
ENSMUSG00000018378	Cuedc1	5.65966	2.50072	1.96e-46	up
ENSMUSG00000018387	Shroom1	4.80908	2.26576	3.55e-12	up
ENSMUSG00000018474	Chd3	2.89369	1.53291	1.85e-62	up
ENSMUSG00000018486	Wnt9b	41.9373	5.39016	0.00218124	up
ENSMUSG00000018507	Trpv2	4.99379	2.32013	5.21e-34	up
ENSMUSG00000018569	Cldn7	2.30826	1.2068	3.89e-46	up
ENSMUSG00000018648	Dusp14	7.34698	2.87715	4.39e-172	up
ENSMUSG00000018661	Cog1	2.25811	1.17512	5.68e-50	up
ENSMUSG00000018698	Lhx1	4.79489	2.2615	0.0447944	up
ENSMUSG00000018750	Zbtb4	8.77842	3.13396	3.75e-30	up
ENSMUSG00000018800	Abca5	2.57177	1.36276	2.88e-15	up
ENSMUSG00000018819	Lsp1	3.0234	1.59617	0.002116	up
ENSMUSG00000018830	Myh11	2.39696	1.26121	0.0133136	up
ENSMUSG00000018845	Unc45b	4.66319	2.22132	1.23e-05	up
ENSMUSG00000018920	Cxcl16	7.4909	2.90514	2.26e-168	up
ENSMUSG00000018924	Alox15	2.64834	1.40509	0.00734552	up
ENSMUSG00000018973	Hoxb1	27.4651	4.77953	0.0189755	up
ENSMUSG00000019088	Dnase1l1	3.17446	1.66651	0.000229834	up
ENSMUSG00000019124	Scrn1	2.78314	1.47672	4.09e-28	up
ENSMUSG00000019194	Scn1b	2.82183	1.49663	9.71e-18	up
ENSMUSG00000019230	Lhx9	13.9003	3.79705	2.97e-09	up
ENSMUSG00000019295	Tmem129	2.32409	1.21667	3.82e-11	up
ENSMUSG00000019359	Gdpd2	2.52422	1.33584	0.0415253	up
ENSMUSG00000019558	Slc6a8	2.12556	1.08784	2.18e-42	up
ENSMUSG00000019564	Arid3a	4.36843	2.12712	1.01e-107	up
ENSMUSG00000019647	Sema6a	7.94798	2.99059	4.21e-52	up
ENSMUSG00000019734	Tmc4	3.84821	1.94419	3.31e-37	up
ENSMUSG00000019768	Esr1	20.9607	4.38961	9.38e-05	up
ENSMUSG00000019774	Mtrf1l	2.14118	1.09841	4.12e-06	up
ENSMUSG00000019779	Frk	5.9407	2.57063	5.2e-28	up
ENSMUSG00000019803	Nr2e1	57.104	5.83552	0.000301833	up
ENSMUSG00000019832	Rab32	14.3813	3.84612	4.44e-28	up
ENSMUSG00000019842	Traf3ip2	2.00679	1.00489	1.93e-08	up
ENSMUSG00000019846	Lama4	2.19289	1.13283	6.43e-07	up
ENSMUSG00000019850	Tnfaip3	8.43266	3.07599	2.68e-62	up
ENSMUSG00000019851	Perp	11.2067	3.48629	0	up
ENSMUSG00000019857	Asf1a	2.25816	1.17515	1.06e-24	up
ENSMUSG00000019866	Crybg1	3.3221	1.7321	7.65e-12	up
ENSMUSG00000019873	Reep3	3.01985	1.59448	9.61e-54	up
ENSMUSG00000019877	Serinc1	2.09508	1.06701	5.68e-34	up
ENSMUSG00000019892	Lrriq1	2.7482	1.45849	0.0280154	up
ENSMUSG00000019907	Ppp1r12a	2.23972	1.16332	1.87e-75	up
ENSMUSG00000019923	Zwint	2.255	1.17313	1.58e-102	up
ENSMUSG00000019929	Dcn	2.90407	1.53808	0.000140177	up
ENSMUSG00000019997	Ccn2	4.35745	2.12349	1.46e-150	up
ENSMUSG00000020000	Moxd1	2.76693	1.46829	1.57e-07	up
ENSMUSG00000020009	Ifngr1	2.02775	1.01988	9.63e-06	up
ENSMUSG00000020019	Ntn4	2.90047	1.53629	0.0101438	up
ENSMUSG00000020023	Tmcc3	2.1743	1.12055	2.37e-15	up
ENSMUSG00000020032	Nuak1	3.7751	1.91651	2.14e-102	up
ENSMUSG00000020044	Timp3	3.73868	1.90253	6.61e-57	up
ENSMUSG00000020062	Slc5a8	21.4699	4.42424	9.94e-10	up
ENSMUSG00000020087	Tysnd1	2.00973	1.007	9.1e-15	up
ENSMUSG00000020099	Unc5b	3.7031	1.88873	5.08e-148	up
ENSMUSG00000020101	Vsir	3.94057	1.9784	4.25e-18	up
ENSMUSG00000020102	Slc16a7	16.8458	4.07432	8e-13	up
ENSMUSG00000020121	Srgap1	3.12266	1.64277	5.65e-25	up
ENSMUSG00000020122	Egfr	14.2091	3.82875	2.01e-167	up
ENSMUSG00000020135	Apc2	11.1476	3.47866	2.66e-26	up
ENSMUSG00000020137	Thap2	5.89004	2.55828	5.26e-64	up
ENSMUSG00000020140	Lgr5	6.5089	2.70241	0.0133428	up
ENSMUSG00000020154	Ptprb	10.3519	3.37183	0.000123111	up
ENSMUSG00000020160	Meis1	4.27108	2.0946	3.22e-12	up
ENSMUSG00000020170	Frs2	2.12198	1.08541	8.11e-43	up
ENSMUSG00000020175	Rab36	5.27787	2.39996	1.15e-05	up
ENSMUSG00000020181	Nav3	8.07385	3.01326	0.00370469	up
ENSMUSG00000020183	Cpm	8.88041	3.15063	3.13e-52	up
ENSMUSG00000020184	Mdm2	4.68444	2.22788	0	up
ENSMUSG00000020185	E2f7	2.29583	1.19901	6.1e-39	up
ENSMUSG00000020191	Spata48	37.9711	5.24683	0.0027994	up
ENSMUSG00000020205	Phlda1	5.50495	2.46073	1.88e-117	up
ENSMUSG00000020225	Tmbim4	2.05123	1.03649	9.99e-15	up
ENSMUSG00000020227	Irak3	2.4151	1.27208	8.87e-25	up
ENSMUSG00000020230	Prmt2	2.70587	1.43609	8.23e-33	up
ENSMUSG00000020234	4930404N11Rik	11.2463	3.49138	0.024439	up
ENSMUSG00000020241	Col6a2	2.78711	1.47877	6.42e-09	up
ENSMUSG00000020246	Hcfc2	4.27215	2.09496	2.68e-41	up
ENSMUSG00000020299	4930524B15Rik	3.35498	1.74631	0.0018193	up
ENSMUSG00000020300	Cpeb4	3.79101	1.92258	8.87e-111	up
ENSMUSG00000020308	Tpgs1	2.20227	1.13899	3.84e-13	up
ENSMUSG00000020310	Madcam1	5.52639	2.46634	2.13e-06	up
ENSMUSG00000020325	Fstl3	2.29056	1.1957	2.02e-06	up
ENSMUSG00000020326	Ccng1	3.6472	1.86679	0	up
ENSMUSG00000020327	Fgf22	3.74432	1.9047	0.0335469	up
ENSMUSG00000020335	Zfp354b	2.33944	1.22616	0.0230168	up
ENSMUSG00000020346	Mgat1	2.2858	1.1927	3.25e-23	up
ENSMUSG00000020374	Rasgef1c	6.89354	2.78525	1.23e-05	up
ENSMUSG00000020375	Rufy1	2.10081	1.07094	6.72e-22	up
ENSMUSG00000020377	Ltc4s	6.1844	2.62863	0.00162621	up
ENSMUSG00000020389	Cdkl3	2.66003	1.41144	3.4e-19	up
ENSMUSG00000020393	Kremen1	2.97774	1.57422	2.39e-72	up
ENSMUSG00000020397	Med7	2.03548	1.02537	6.96e-35	up
ENSMUSG00000020411	Nipal4	6.14463	2.61933	6.42e-15	up
ENSMUSG00000020423	Btg2	3.13148	1.64685	2.64e-84	up
ENSMUSG00000020427	Igfbp3	4.65897	2.22001	6.76e-144	up
ENSMUSG00000020434	4921536K21Rik	2.98253	1.57654	7.3e-07	up
ENSMUSG00000020435	Osbp2	3.52616	1.8181	0.00241076	up
ENSMUSG00000020439	Smtn	2.21465	1.14708	5.22e-48	up
ENSMUSG00000020441	2310033P09Rik	2.17277	1.11954	5.7e-19	up
ENSMUSG00000020451	Limk2	2.09087	1.06411	9.51e-93	up
ENSMUSG00000020461	Clhc1	2.39922	1.26257	0.0192667	up
ENSMUSG00000020467	Efemp1	3.7876	1.92128	8.64e-09	up
ENSMUSG00000020486	Septin4	24.0474	4.58781	1.34e-47	up
ENSMUSG00000020491	2810021J22Rik	2.01339	1.00963	3.42e-14	up
ENSMUSG00000020520	Galnt10	2.52154	1.33431	8.38e-42	up
ENSMUSG00000020525	Ppm1d	2.66921	1.41641	1.34e-79	up
ENSMUSG00000020542	Myocd	23.0092	4.52414	1.25e-12	up
ENSMUSG00000020573	Pik3cg	7.67427	2.94003	0.000394927	up
ENSMUSG00000020580	Rock2	2.60237	1.37983	2.09e-83	up
ENSMUSG00000020604	Arsg	4.47649	2.16237	1.07e-06	up
ENSMUSG00000020638	Cmpk2	2.67436	1.4192	0.0033097	up
ENSMUSG00000020640	Itsn2	2.00466	1.00336	2.58e-48	up
ENSMUSG00000020641	Rsad2	11.8967	3.57249	7.63e-08	up
ENSMUSG00000020644	Id2	4.53775	2.18198	1.48e-236	up
ENSMUSG00000020684	Rasl10b	2.01001	1.0072	0.00239478	up
ENSMUSG00000020694	Tlk2	2.31091	1.20846	1.77e-91	up
ENSMUSG00000020701	Tmem132e	2.47968	1.31016	0.0436185	up
ENSMUSG00000020707	Rnf135	3.28136	1.71429	8.71e-13	up
ENSMUSG00000020721	Helz	2.29706	1.19979	1.6e-90	up
ENSMUSG00000020728	Cep112	4.29104	2.10133	2.56e-28	up
ENSMUSG00000020732	Rab37	3.27148	1.70994	1.02e-05	up
ENSMUSG00000020734	Grin2c	4.68215	2.22717	0.0352711	up
ENSMUSG00000020758	Itgb4	3.25222	1.70143	2.77e-36	up
ENSMUSG00000020782	Llgl2	2.49265	1.31768	4.96e-106	up
ENSMUSG00000020790	Ankfy1	2.00614	1.00442	4.96e-59	up
ENSMUSG00000020793	Galr2	7.18704	2.8454	1.4e-16	up
ENSMUSG00000020810	Cygb	3.96631	1.9878	0.00307634	up
ENSMUSG00000020818	Mfsd11	2.0664	1.04712	3.19e-25	up
ENSMUSG00000020829	Slc46a1	2.3623	1.24019	1.32e-22	up
ENSMUSG00000020841	Cpd	3.11504	1.63925	6.69e-94	up
ENSMUSG00000020843	Timm22	2.55797	1.355	8.7e-44	up
ENSMUSG00000020865	Abcc3	3.00657	1.58812	4.35e-05	up
ENSMUSG00000020875	Hoxb9	11.7492	3.55449	4.28e-25	up
ENSMUSG00000020890	Gucy2e	4.27242	2.09505	0.00251257	up
ENSMUSG00000020900	Myh10	2.73139	1.44963	1.58e-166	up
ENSMUSG00000020911	Krt19	5.38965	2.43019	1.45e-237	up
ENSMUSG00000020950	Foxg1	3.17959	1.66884	3.19e-06	up
ENSMUSG00000020952	Scfd1	2.47462	1.30721	2.83e-42	up
ENSMUSG00000020955	Ap4s1	2.16691	1.11564	1.09e-08	up
ENSMUSG00000020963	Tshr	26.1299	4.70763	8.15e-06	up
ENSMUSG00000020990	Cdkl1	10.7417	3.42515	3.15e-10	up
ENSMUSG00000021009	Ptpn21	2.90601	1.53904	5.78e-61	up
ENSMUSG00000021057	Akap5	2.24834	1.16886	1.76e-08	up
ENSMUSG00000021062	Rab15	2.5217	1.3344	2.34e-28	up
ENSMUSG00000021108	Prkch	2.10797	1.07585	0.00109783	up
ENSMUSG00000021120	Pigh	2.05374	1.03826	3.11e-14	up
ENSMUSG00000021123	Rdh12	4.2551	2.08919	2.08e-07	up
ENSMUSG00000021125	Arg2	3.96344	1.98675	0.0230606	up
ENSMUSG00000021133	Susd6	2.63451	1.39754	1.35e-106	up
ENSMUSG00000021156	Zmynd11	2.15349	1.10667	1.49e-46	up
ENSMUSG00000021186	Fbln5	2.65427	1.40832	0.0150211	up
ENSMUSG00000021188	Trip11	2.54776	1.34923	3.64e-41	up
ENSMUSG00000021221	Dpf3	4.71367	2.23685	9.78e-06	up
ENSMUSG00000021226	Acot2	5.09996	2.35049	1.69e-33	up
ENSMUSG00000021234	Fam161b	2.2863	1.19301	2.3e-06	up
ENSMUSG00000021250	Fos	10.0471	3.32871	4.78e-95	up
ENSMUSG00000021260	Hhipl1	3.13129	1.64676	0.00145766	up
ENSMUSG00000021280	Exoc3l4	8.2425	3.04308	3.56e-12	up
ENSMUSG00000021318	Gli3	2.47523	1.30756	7.77e-32	up
ENSMUSG00000021340	Gpld1	6.10447	2.60987	0.000302616	up
ENSMUSG00000021359	Tfap2a	31.0036	4.95436	1.86e-19	up
ENSMUSG00000021365	Nedd9	3.34004	1.73987	5.36e-06	up
ENSMUSG00000021367	Edn1	12.3528	3.62677	4.4e-21	up
ENSMUSG00000021373	Cap2	2.36326	1.24078	0.0150821	up
ENSMUSG00000021381	Barx1	4.15601	2.0552	5.42e-07	up
ENSMUSG00000021403	Serpinb9b	7.67449	2.94007	2.13e-169	up
ENSMUSG00000021404	Serpinb9c	68.9221	6.10689	1.08e-07	up
ENSMUSG00000021408	Ripk1	2.06905	1.04897	6.43e-13	up
ENSMUSG00000021411	Pxdc1	3.59564	1.84625	9.63e-06	up
ENSMUSG00000021453	Gadd45g	74.5595	6.22032	1.47e-222	up
ENSMUSG00000021456	Fbp2	6.3577	2.6685	6.81e-17	up
ENSMUSG00000021469	Msx2	22.1046	4.46627	2.33e-32	up
ENSMUSG00000021493	Pdlim7	4.08439	2.03012	4.21e-140	up
ENSMUSG00000021514	Zfp369	2.00409	1.00295	2.26e-15	up
ENSMUSG00000021536	Adcy2	34.9644	5.12781	4.36e-15	up
ENSMUSG00000021573	Tppp	12.6669	3.66299	1.1e-18	up
ENSMUSG00000021596	Mctp1	6.15657	2.62213	0.0253204	up
ENSMUSG00000021604	Irx4	4.80697	2.26513	4.62e-09	up
ENSMUSG00000021636	Marveld2	2.08546	1.06037	1.28e-13	up
ENSMUSG00000021668	Polk	2.19259	1.13264	4.47e-27	up
ENSMUSG00000021700	Rab3c	20.6983	4.37144	0.0414299	up
ENSMUSG00000021701	Plk2	8.66978	3.116	0	up
ENSMUSG00000021706	Zfyve16	2.35844	1.23783	8.8e-31	up
ENSMUSG00000021708	Rasgrf2	4.99063	2.31922	0.0484302	up
ENSMUSG00000021709	Erbin	2.0841	1.05942	3.71e-34	up
ENSMUSG00000021758	Ddx4	4.53799	2.18205	5.6e-221	up
ENSMUSG00000021760	Gpx8	6.77785	2.76083	8.71e-53	up
ENSMUSG00000021765	Fst	2.34512	1.22966	1.62e-05	up
ENSMUSG00000021768	Dusp13	20.6573	4.36858	0.0493997	up
ENSMUSG00000021779	Thrb	43.2802	5.43564	0.00140087	up
ENSMUSG00000021819	Zswim8	4.33501	2.11604	4.57e-157	up
ENSMUSG00000021822	Plau	3.55411	1.82949	0.0001643	up
ENSMUSG00000021823	Vcl	3.43308	1.77951	1.87e-195	up
ENSMUSG00000021838	Samd4	4.13174	2.04675	1.41e-67	up
ENSMUSG00000021843	Ktn1	2.32585	1.21776	2.65e-71	up
ENSMUSG00000021876	Rnase4	2.064	1.04544	0.0030801	up
ENSMUSG00000021892	Sh3bp5	2.77223	1.47105	8.32e-16	up
ENSMUSG00000021922	Itih4	18.6684	4.22252	1.55e-05	up
ENSMUSG00000021940	Ptpn20	5.08418	2.34602	4.96e-05	up
ENSMUSG00000021944	Gata4	3.24352	1.69756	2.07e-09	up
ENSMUSG00000021950	Anxa8	2.21126	1.14487	5.79e-25	up
ENSMUSG00000021959	Lats2	7.54879	2.91625	5.28e-77	up
ENSMUSG00000021973	Micu2	6.15514	2.62179	1.55e-95	up
ENSMUSG00000021974	Fgf9	33.7332	5.0761	0.000945577	up
ENSMUSG00000021998	Lcp1	9.02596	3.17408	1.18e-28	up
ENSMUSG00000022021	Diaph3	2.55158	1.35139	4.25e-66	up
ENSMUSG00000022041	Chrna2	10.4328	3.38306	0.0367172	up
ENSMUSG00000022043	Trim35	2.39822	1.26197	3.71e-68	up
ENSMUSG00000022044	Stmn4	202.822	7.66407	3.64e-18	up
ENSMUSG00000022053	Ebf2	9.88031	3.30456	3.04e-06	up
ENSMUSG00000022064	Pibf1	2.07087	1.05023	6.56e-20	up
ENSMUSG00000022090	Pdlim2	7.22702	2.8534	8.07e-49	up
ENSMUSG00000022091	Sorbs3	4.35017	2.12107	8.76e-50	up
ENSMUSG00000022098	Bmp1	5.39947	2.43282	1.37e-65	up
ENSMUSG00000022123	Scel	66.0598	6.0457	1.97e-23	up
ENSMUSG00000022139	Mbnl2	5.13414	2.36012	1.26e-204	up
ENSMUSG00000022146	Osmr	13.795	3.78608	8.07e-07	up
ENSMUSG00000022150	Dab2	5.23911	2.38932	5.69e-78	up
ENSMUSG00000022184	Fbxo4	6.05565	2.59828	1.09e-15	up
ENSMUSG00000022218	Tgm1	2.612	1.38516	1.79e-64	up
ENSMUSG00000022219	Cideb	3.75391	1.90839	0.0366661	up
ENSMUSG00000022229	Atp12a	6.06962	2.60161	1.93e-18	up
ENSMUSG00000022235	Cmbl	10.2277	3.35442	7.31e-05	up
ENSMUSG00000022237	Ankrd33b	4.45405	2.15512	1.67e-10	up
ENSMUSG00000022245	Skor1	7.72271	2.94911	0.0493199	up
ENSMUSG00000022280	Rnf19a	2.42227	1.27636	3.38e-53	up
ENSMUSG00000022297	Fzd6	2.15723	1.10918	4.44e-21	up
ENSMUSG00000022335	Zfat	2.27597	1.18648	5.09e-15	up
ENSMUSG00000022358	Fbxo32	2.23163	1.1581	0.00182165	up
ENSMUSG00000022361	Zhx1	8.13733	3.02456	1.68e-79	up
ENSMUSG00000022382	Wnt7b	15.3238	3.93771	3.45e-192	up
ENSMUSG00000022440	C1qtnf6	2.31876	1.21336	5.55e-11	up
ENSMUSG00000022464	Slc38a4	2.14033	1.09783	1.7e-140	up
ENSMUSG00000022479	Vdr	8.46969	3.08231	2.46e-12	up
ENSMUSG00000022484	Hoxc10	6.72135	2.74875	0.0046701	up
ENSMUSG00000022485	Hoxc5	34.7903	5.12061	0.00464669	up
ENSMUSG00000022488	Nckap1l	3.66147	1.87242	1.15e-54	up
ENSMUSG00000022505	Emp2	6.57857	2.71777	3.9e-86	up
ENSMUSG00000022512	Cldn1	9.09105	3.18445	6.82e-08	up
ENSMUSG00000022514	Il1rap	2.28642	1.19309	8e-05	up
ENSMUSG00000022523	Fgf12	15.0909	3.9156	0.0391989	up
ENSMUSG00000022543	Dnaaf8	3.12621	1.64442	0.00161668	up
ENSMUSG00000022565	Plec	2.02204	1.01581	6.65e-47	up
ENSMUSG00000022574	Naprt	2.04666	1.03327	2.65e-10	up
ENSMUSG00000022591	Gm9747	5.14774	2.36394	5.98e-08	up
ENSMUSG00000022594	Lynx1	3.25484	1.70259	0.00163206	up
ENSMUSG00000022619	Mapk8ip2	2.05096	1.0363	6.95e-15	up
ENSMUSG00000022634	Yaf2	2.21382	1.14654	7.44e-20	up
ENSMUSG00000022636	Alcam	4.00302	2.00109	3.82e-14	up
ENSMUSG00000022641	Bbx	2.29056	1.1957	1.35e-83	up
ENSMUSG00000022665	Ccdc80	48.7796	5.60821	2.36e-05	up
ENSMUSG00000022676	Snai2	2.99762	1.58382	0.00735222	up
ENSMUSG00000022686	B3gnt5	2.54917	1.35003	8.49e-36	up
ENSMUSG00000022707	Gbe1	2.10479	1.07368	5.62e-14	up
ENSMUSG00000022711	Pmm2	5.36871	2.42458	2.17e-138	up
ENSMUSG00000022768	Ccdc116	3.57005	1.83595	3.1e-09	up
ENSMUSG00000022772	Senp5	2.07331	1.05194	1.41e-54	up
ENSMUSG00000022799	Arhgap31	9.82982	3.29716	9.65e-26	up
ENSMUSG00000022821	Hgd	36.4507	5.18787	0.00350744	up
ENSMUSG00000022824	Muc13	4.78754	2.25929	1.03e-10	up
ENSMUSG00000022829	Stxbp5l	5.81822	2.54058	0.0335208	up
ENSMUSG00000022840	Adcy5	2.46954	1.30424	0.000463705	up
ENSMUSG00000022841	Ap2m1	2.85888	1.51545	7.18e-239	up
ENSMUSG00000022887	Masp1	5.2724	2.39846	0.000249925	up
ENSMUSG00000022893	Adamts1	2.37584	1.24844	4.01e-16	up
ENSMUSG00000022894	Adamts5	26.8879	4.74888	2.89e-22	up
ENSMUSG00000022895	Ets2	2.52027	1.33358	2.67e-58	up
ENSMUSG00000022949	Clic6	4.79375	2.26116	2.36e-16	up
ENSMUSG00000022951	Rcan1	2.63511	1.39787	1.5e-78	up
ENSMUSG00000022952	Runx1	3.51634	1.81407	1.23e-05	up
ENSMUSG00000022969	Il10rb	3.06047	1.61376	0.000122912	up
ENSMUSG00000022973	Synj1	3.32495	1.73333	2.02e-123	up
ENSMUSG00000022987	Zfp641	186.402	7.54227	1.47e-08	up
ENSMUSG00000022996	Wnt10b	17.2318	4.107	5.13e-14	up
ENSMUSG00000023039	Krt7	67.8648	6.08459	0	up
ENSMUSG00000023043	Krt18	77.5801	6.27761	0	up
ENSMUSG00000023046	Igfbp6	36.4229	5.18678	9.67e-108	up
ENSMUSG00000023067	Cdkn1a	4.1683	2.05946	2.97e-166	up
ENSMUSG00000023074	Mospd1	2.06933	1.04917	4.3e-10	up
ENSMUSG00000023087	Noct	2.24837	1.16888	2.18e-93	up
ENSMUSG00000023140	Reg2	2.4563	1.29649	2.94e-14	up
ENSMUSG00000023143	Nagpa	2.02868	1.02054	1.35e-13	up
ENSMUSG00000023186	Vwa5a	2.28664	1.19323	5.09e-54	up
ENSMUSG00000023232	Serinc2	2.65813	1.41041	0.000139395	up
ENSMUSG00000023236	Scg5	3.64581	1.86624	0.00397762	up
ENSMUSG00000023249	Parp3	9.35933	3.22641	5.45e-62	up
ENSMUSG00000023284	Zfp605	2.0484	1.0345	5.56e-14	up
ENSMUSG00000023333	Gcm1	10.2163	3.3528	7.51e-09	up
ENSMUSG00000023341	Mx2	12.6466	3.66068	0.00436911	up
ENSMUSG00000023391	Dlx2	20.348	4.34681	1.11e-09	up
ENSMUSG00000023403	Stk31	3.76541	1.91281	1.36e-23	up
ENSMUSG00000023443	Esx1	28.5203	4.83392	2.85e-140	up
ENSMUSG00000023460	Rab12	2.15089	1.10493	3.06e-24	up
ENSMUSG00000023484	Prph	4.88591	2.28863	9.81e-91	up
ENSMUSG00000023764	Sfi1	2.70288	1.4345	7.06e-21	up
ENSMUSG00000023827	Agpat4	2.30096	1.20223	4.25e-43	up
ENSMUSG00000023828	Slc22a3	119.408	6.89975	7.32e-07	up
ENSMUSG00000023868	Pde10a	6.2428	2.64219	3.37e-22	up
ENSMUSG00000023882	Zfp54	3.28073	1.71402	2.51e-13	up
ENSMUSG00000023885	Thbs2	2.52311	1.3352	0.0337923	up
ENSMUSG00000023905	Tnfrsf12a	4.61251	2.20555	2.25e-81	up
ENSMUSG00000023906	Cldn6	2.20581	1.14131	1.55e-73	up
ENSMUSG00000023914	Mep1a	15.206	3.92657	0.0371547	up
ENSMUSG00000023947	Nfkbie	2.78317	1.47673	5.13e-05	up
ENSMUSG00000023959	Clic5	19.8673	4.31232	5.91e-29	up
ENSMUSG00000023960	Enpp5	2.09053	1.06387	1.76e-11	up
ENSMUSG00000023979	Guca1b	3.39398	1.76298	0.000172046	up
ENSMUSG00000024012	Mtch1	2.04663	1.03325	8.21e-37	up
ENSMUSG00000024048	Myl12a	2.00394	1.00284	3.34e-64	up
ENSMUSG00000024066	Xdh	3.59361	1.84543	4.69e-23	up
ENSMUSG00000024074	Crim1	2.9014	1.53675	2.84e-38	up
ENSMUSG00000024087	Cyp1b1	8.58323	3.10152	1.07e-14	up
ENSMUSG00000024130	Abca3	5.08766	2.347	4.62e-123	up
ENSMUSG00000024131	Slc3a1	100.952	6.65753	4.24e-06	up
ENSMUSG00000024190	Dusp1	2.04562	1.03253	5.4e-43	up
ENSMUSG00000024220	Zfp523	2.65049	1.40626	8.94e-26	up
ENSMUSG00000024228	Nudt12	2.11336	1.07954	4.99e-12	up
ENSMUSG00000024235	Map3k8	6.301	2.65558	4.75e-05	up
ENSMUSG00000024238	Zeb1	2.04105	1.02931	1.79e-08	up
ENSMUSG00000024308	Tapbp	2.21726	1.14878	1.06e-39	up
ENSMUSG00000024330	Col11a2	13.39	3.74308	1.34e-11	up
ENSMUSG00000024331	Dsc2	33.3564	5.05989	3.02e-207	up
ENSMUSG00000024347	Psd2	3.40456	1.76747	3.63e-08	up
ENSMUSG00000024349	Sting1	3.20823	1.68178	4.04e-16	up
ENSMUSG00000024350	Dnajc18	2.06269	1.04453	1.67e-18	up
ENSMUSG00000024365	Cyp21a1	33.3093	5.05785	0.00228781	up
ENSMUSG00000024395	Lims2	3.07079	1.61861	0.00655931	up
ENSMUSG00000024431	Nr3c1	4.23294	2.08166	7.9e-82	up
ENSMUSG00000024440	Pcdh12	14.8773	3.89505	0.0101604	up
ENSMUSG00000024451	Arap3	2.44986	1.2927	2e-15	up
ENSMUSG00000024477	Pggt1b	2.53867	1.34407	3.69e-52	up
ENSMUSG00000024486	Hbegf	2.22736	1.15534	7.95e-18	up
ENSMUSG00000024497	Pou4f3	4.33053	2.11455	0.0227225	up
ENSMUSG00000024500	Ppp2r2b	26.3087	4.71747	0.0236476	up
ENSMUSG00000024513	Mbd2	3.28411	1.7155	2.55e-41	up
ENSMUSG00000024529	Lox	3.45639	1.78927	0.00459051	up
ENSMUSG00000024534	Sncaip	9.2248	3.20552	0.00014205	up
ENSMUSG00000024565	Sall3	5.7897	2.53349	2.53e-17	up
ENSMUSG00000024617	Camk2a	2.45739	1.29713	3.58e-12	up
ENSMUSG00000024619	Cdx1	8.89991	3.15379	0.00167618	up
ENSMUSG00000024620	Pdgfrb	8.53675	3.09369	8.74e-26	up
ENSMUSG00000024621	Csf1r	68.2074	6.09186	5.11e-17	up
ENSMUSG00000024647	Cbln2	5.98704	2.58184	0.00228781	up
ENSMUSG00000024659	Anxa1	15.1082	3.91726	0	up
ENSMUSG00000024663	Rab3il1	3.53156	1.8203	2.95e-23	up
ENSMUSG00000024664	Fads3	5.97881	2.57986	6.58e-08	up
ENSMUSG00000024678	Ms4a4d	5.49134	2.45716	9.62e-08	up
ENSMUSG00000024712	Rfk	3.85869	1.94811	1.44e-108	up
ENSMUSG00000024713	Pcsk5	2.55456	1.35308	0.0110828	up
ENSMUSG00000024727	Trpm6	11.0481	3.46573	1.12e-23	up
ENSMUSG00000024772	Ehd1	2.25263	1.17161	1.44e-116	up
ENSMUSG00000024778	Fas	5.06835	2.34152	0.00838531	up
ENSMUSG00000024789	Jak2	2.1802	1.12446	4.64e-17	up
ENSMUSG00000024803	Ankrd1	358.698	8.48663	2.04e-15	up
ENSMUSG00000024810	Il33	2.67435	1.41919	0.00459543	up
ENSMUSG00000024816	Frmd8	2.53364	1.34121	3.11e-50	up
ENSMUSG00000024837	Dmrt1	2.43237	1.28236	1.56e-18	up
ENSMUSG00000024868	Dkk1	266.159	8.05615	4.84e-10	up
ENSMUSG00000024883	Rin1	2.71044	1.43853	2.93e-33	up
ENSMUSG00000024897	Apba1	3.27833	1.71296	0.000100902	up
ENSMUSG00000024899	Papss2	5.28653	2.40232	8.42e-20	up
ENSMUSG00000024906	Mus81	3.10974	1.63679	3.58e-24	up
ENSMUSG00000024907	Gal	14.3429	3.84227	0.0483967	up
ENSMUSG00000024912	Fosl1	4.23907	2.08375	7.44e-05	up
ENSMUSG00000024921	Smarca2	2.33962	1.22627	1.65e-12	up
ENSMUSG00000024927	Rela	3.11493	1.6392	7.58e-49	up
ENSMUSG00000024937	Ehbp1l1	2.00588	1.00424	7.54e-10	up
ENSMUSG00000024976	Shoc2	2.08445	1.05967	2.2e-45	up
ENSMUSG00000025006	Sorbs1	3.12341	1.64312	2.12e-63	up
ENSMUSG00000025076	Casp7	2.3106	1.20827	1.14e-08	up
ENSMUSG00000025081	Tdrd1	4.55434	2.18724	1.17e-23	up
ENSMUSG00000025083	Afap1l2	3.81769	1.9327	1.27e-26	up
ENSMUSG00000025092	Hspa12a	3.49683	1.80605	1.28e-30	up
ENSMUSG00000025128	Bhlhe22	2.76846	1.46908	0.00162137	up
ENSMUSG00000025138	Sirt7	2.41903	1.27443	2.7e-29	up
ENSMUSG00000025141	Myadml2	14.2896	3.8369	0.0458105	up
ENSMUSG00000025170	Rab40b	37.2711	5.21998	0.000557172	up
ENSMUSG00000025172	Ankrd2	32.3241	5.01454	0.00010039	up
ENSMUSG00000025176	Hoga1	7.72006	2.94861	2.21e-05	up
ENSMUSG00000025185	Loxl4	12.4964	3.64344	1.69e-107	up
ENSMUSG00000025189	Cnnm1	2.50731	1.32614	0.00052749	up
ENSMUSG00000025215	Tlx1	6.55926	2.71353	0.0379791	up
ENSMUSG00000025239	Limd1	2.05026	1.03581	8.12e-17	up
ENSMUSG00000025255	Zfhx4	2.53724	1.34326	0.00114962	up
ENSMUSG00000025257	Ribc1	2.2241	1.15322	1.27e-08	up
ENSMUSG00000025262	Fam120c	2.24837	1.16888	0.000347829	up
ENSMUSG00000025268	Maged2	2.36826	1.24383	2.24e-24	up
ENSMUSG00000025352	Gdf11	2.84093	1.50636	2.37e-07	up
ENSMUSG00000025357	Dgka	2.75693	1.46306	2.19e-111	up
ENSMUSG00000025383	Il23a	2.77032	1.47005	3.07e-10	up
ENSMUSG00000025420	Katnal2	3.05883	1.61298	1.47e-11	up
ENSMUSG00000025473	Adam8	5.53352	2.4682	3.44e-25	up
ENSMUSG00000025477	Inpp5a	2.19443	1.13385	1.22e-39	up
ENSMUSG00000025480	Syce1	2.64745	1.40461	9.53e-18	up
ENSMUSG00000025484	Bet1l	2.05278	1.03758	5.2e-10	up
ENSMUSG00000025498	Irf7	8.69197	3.11968	7.32e-05	up
ENSMUSG00000025504	Eps8l2	7.01564	2.81057	8.4e-286	up
ENSMUSG00000025510	Cd151	2.06783	1.04811	1.17e-40	up
ENSMUSG00000025512	Chid1	2.36694	1.24303	5.85e-25	up
ENSMUSG00000025531	Chm	2.04104	1.0293	4.79e-34	up
ENSMUSG00000025551	Fgf14	10.4744	3.3888	0.0480109	up
ENSMUSG00000025555	Farp1	5.65176	2.4987	2.19e-108	up
ENSMUSG00000025578	Cbx8	5.97538	2.57903	3.76e-13	up
ENSMUSG00000025586	Cpeb1	2.50594	1.32535	2.22e-11	up
ENSMUSG00000025602	Zfp202	3.82511	1.9355	7.98e-14	up
ENSMUSG00000025609	Mkln1	2.01205	1.00867	1.62e-36	up
ENSMUSG00000025647	Shisa5	2.2824	1.19055	8.19e-27	up
ENSMUSG00000025650	Col7a1	2.04797	1.0342	4.7e-08	up
ENSMUSG00000025701	Alox5	8.36585	3.06451	2.84e-10	up
ENSMUSG00000025757	Hspa4l	2.36822	1.2438	2.15e-16	up
ENSMUSG00000025759	Mfsd8	2.00014	1.0001	0.000137452	up
ENSMUSG00000025779	Ly96	7.97116	2.99479	0.0140711	up
ENSMUSG00000025787	Tgm4	33.0753	5.04768	0.00806268	up
ENSMUSG00000025792	Slc25a10	2.95131	1.56136	4.94e-26	up
ENSMUSG00000025810	Nrp1	8.53734	3.09379	5.27e-07	up
ENSMUSG00000025821	Zfp282	3.66898	1.87538	3.04e-42	up
ENSMUSG00000025855	Prkar1b	2.09243	1.06518	5.69e-07	up
ENSMUSG00000025867	Cplx2	9.66759	3.27316	1.56e-14	up
ENSMUSG00000025873	Faf2	2.50038	1.32215	3.88e-95	up
ENSMUSG00000025885	Myo5b	2.05661	1.04027	3.78e-09	up
ENSMUSG00000025893	Kbtbd3	2.00725	1.00522	0.0283172	up
ENSMUSG00000025921	Rdh10	2.42833	1.27996	1.33e-10	up
ENSMUSG00000025927	Tfap2b	31.3444	4.97013	0.00819793	up
ENSMUSG00000025959	Klf7	3.63384	1.8615	1.83e-66	up
ENSMUSG00000025963	Mdh1b	7.56962	2.92022	0.04746	up
ENSMUSG00000025977	Boll	2.23644	1.1612	8.11e-06	up
ENSMUSG00000025983	Ccdc150	3.08091	1.62336	0.00123748	up
ENSMUSG00000025993	Slc40a1	9.09774	3.18551	1.01e-61	up
ENSMUSG00000025997	Ikzf2	7.34275	2.87632	5.7e-07	up
ENSMUSG00000026012	Cd28	32.612	5.02733	3.15e-25	up
ENSMUSG00000026029	Casp8	2.93967	1.55565	3.13e-08	up
ENSMUSG00000026043	Col3a1	73.7227	6.20404	6e-06	up
ENSMUSG00000026048	Ercc5	2.30984	1.20779	3.55e-47	up
ENSMUSG00000026068	Il18rap	27.7531	4.79458	0.0131377	up
ENSMUSG00000026077	Npas2	3.7705	1.91476	0.00208174	up
ENSMUSG00000026123	Plekhb2	2.06408	1.0455	9.14e-20	up
ENSMUSG00000026167	Wnt10a	44.3763	5.47172	5.15e-06	up
ENSMUSG00000026200	Glb1l	2.42678	1.27904	0.000525422	up
ENSMUSG00000026205	Slc23a3	24.3929	4.60839	0.0247762	up
ENSMUSG00000026207	Speg	2.03805	1.02719	3.92e-09	up
ENSMUSG00000026208	Des	2.34876	1.2319	2.41e-12	up
ENSMUSG00000026211	Obsl1	4.64131	2.21453	1.63e-126	up
ENSMUSG00000026220	Slc16a14	4.25536	2.08928	1.1e-07	up
ENSMUSG00000026247	Ecel1	2.07716	1.05461	0.000538117	up
ENSMUSG00000026249	Serpine2	2.48793	1.31494	5.59e-33	up
ENSMUSG00000026269	Rnpepl1	2.22829	1.15593	6.35e-18	up
ENSMUSG00000026271	Gpr35	4.24691	2.08641	0.0255991	up
ENSMUSG00000026273	Mterf4	2.09067	1.06396	2.19e-20	up
ENSMUSG00000026305	Lrrfip1	3.35015	1.74422	1.72e-153	up
ENSMUSG00000026307	Scly	3.51	1.81147	4.36e-34	up
ENSMUSG00000026308	Klhl30	32.0353	5.00159	0.00144265	up
ENSMUSG00000026311	Asb1	2.32904	1.21973	3.59e-17	up
ENSMUSG00000026315	Serpinb8	3.11499	1.63923	6.42e-05	up
ENSMUSG00000026333	Gin1	2.32038	1.21436	3.31e-16	up
ENSMUSG00000026342	Slc35f5	2.44709	1.29107	9e-19	up
ENSMUSG00000026343	Gpr39	37.612	5.23312	1.84e-07	up
ENSMUSG00000026407	Cacna1s	4.31402	2.10903	2.35e-08	up
ENSMUSG00000026420	Il24	22.5634	4.49591	0.030969	up
ENSMUSG00000026421	Csrp1	7.99392	2.9989	0	up
ENSMUSG00000026432	Avpr1b	29.2479	4.87026	0.0122188	up
ENSMUSG00000026466	Tor1aip1	2.2768	1.187	3.01e-22	up
ENSMUSG00000026468	Lhx4	16.0071	4.00064	0.0300272	up
ENSMUSG00000026475	Rgs16	3.36748	1.75167	1.76e-10	up
ENSMUSG00000026479	Lamc2	3.82716	1.93627	2.45e-169	up
ENSMUSG00000026499	Acbd3	2.42309	1.27685	1.4e-56	up
ENSMUSG00000026504	Sdccag8	2.27125	1.18349	1.29e-08	up
ENSMUSG00000026509	Capn2	2.44435	1.28945	3.97e-43	up
ENSMUSG00000026525	Opn3	2.90413	1.5381	0.0073444	up
ENSMUSG00000026547	Tagln2	2.28011	1.18911	7.63e-107	up
ENSMUSG00000026548	Slamf9	3.88086	1.95638	9.6e-09	up
ENSMUSG00000026563	Tada1	2.1246	1.08719	3.77e-09	up
ENSMUSG00000026567	Adcy10	11.3909	3.50981	4.83e-05	up
ENSMUSG00000026577	Blzf1	2.44487	1.28976	1.05e-46	up
ENSMUSG00000026579	F5	2.3384	1.22552	0.00979421	up
ENSMUSG00000026604	Ptpn14	4.64666	2.21619	1.55e-235	up
ENSMUSG00000026621	Mtarc1	18.7303	4.2273	0.00278437	up
ENSMUSG00000026628	Atf3	3.95165	1.98246	8.69e-27	up
ENSMUSG00000026630	Batf3	4.19311	2.06802	0.000973531	up
ENSMUSG00000026640	Plxna2	2.52235	1.33477	7.12e-20	up
ENSMUSG00000026655	Fam107b	2.46412	1.30107	1.24e-33	up
ENSMUSG00000026667	Uhmk1	2.17055	1.11806	1.14e-41	up
ENSMUSG00000026678	Rgs5	31.8072	4.99128	0.00140311	up
ENSMUSG00000026679	Enkur	12.4219	3.63481	1.9e-07	up
ENSMUSG00000026698	Pigc	2.2706	1.18307	1.97e-09	up
ENSMUSG00000026712	Mrc1	5.5866	2.48197	5.36e-11	up
ENSMUSG00000026739	Bmi1	4.53651	2.18158	2.71e-53	up
ENSMUSG00000026748	Plxdc2	3.03273	1.60062	2.47e-17	up
ENSMUSG00000026768	Itga8	4.7355	2.24352	0.000119551	up
ENSMUSG00000026771	Spopl	2.0843	1.05957	8.54e-19	up
ENSMUSG00000026773	Pfkfb3	2.64089	1.40102	1.04e-44	up
ENSMUSG00000026781	Acbd5	2.03809	1.02722	8.67e-27	up
ENSMUSG00000026807	Ak8	2.21196	1.14532	0.0386042	up
ENSMUSG00000026831	Pierce1	3.0676	1.61711	2.1e-24	up
ENSMUSG00000026832	Cytip	62.3783	5.96297	0.00012389	up
ENSMUSG00000026840	Lamc3	20.1358	4.33169	6e-06	up
ENSMUSG00000026841	Fibcd1	41.2727	5.36712	0.00201603	up
ENSMUSG00000026866	Kynu	7.50196	2.90727	0.000443446	up
ENSMUSG00000026872	Zeb2	24.0592	4.58851	2.35e-17	up
ENSMUSG00000026879	Gsn	10.2853	3.36251	0	up
ENSMUSG00000026885	Ttll11	150.301	7.23171	9.79e-08	up
ENSMUSG00000026896	Ifih1	14.9675	3.90376	7.33e-08	up
ENSMUSG00000026922	Agpat2	2.16496	1.11434	3.3e-15	up
ENSMUSG00000026925	Inpp5e	2.19364	1.13332	3.02e-09	up
ENSMUSG00000026930	Gpsm1	2.80816	1.48962	1.24e-24	up
ENSMUSG00000026942	Traf2	2.11422	1.08012	3.3e-14	up
ENSMUSG00000026956	Uap1l1	2.88723	1.52968	1.16e-37	up
ENSMUSG00000026970	Rbms1	3.14978	1.65525	1.71e-136	up
ENSMUSG00000026971	Itgb6	10.2381	3.35587	2.21e-07	up
ENSMUSG00000026994	Galnt3	3.268	1.70841	3.68e-51	up
ENSMUSG00000027015	Cybrd1	3.82533	1.93558	0.000268261	up
ENSMUSG00000027068	Dhrs9	38.158	5.25391	0.000486912	up
ENSMUSG00000027070	Lrp2	6.19628	2.6314	1.5e-264	up
ENSMUSG00000027163	Commd9	2.57052	1.36206	1.33e-21	up
ENSMUSG00000027171	Prrg4	3.18424	1.67095	2.51e-78	up
ENSMUSG00000027177	Hipk3	4.46066	2.15726	1.74e-159	up
ENSMUSG00000027189	Trim44	2.21611	1.14803	3.84e-84	up
ENSMUSG00000027194	Ttc17	2.02084	1.01496	2.3e-22	up
ENSMUSG00000027200	Sema6d	13.1667	3.71882	0.0159298	up
ENSMUSG00000027204	Fbn1	3.30805	1.72598	3.34e-23	up
ENSMUSG00000027208	Fgf7	16.0177	4.00159	0.0294439	up
ENSMUSG00000027210	Meis2	5.58662	2.48198	8.35e-05	up
ENSMUSG00000027215	Cd82	4.52902	2.1792	9.93e-09	up
ENSMUSG00000027220	Syt13	5.00087	2.32218	1.38e-41	up
ENSMUSG00000027221	Chst1	4.79696	2.26212	3.4e-07	up
ENSMUSG00000027255	Arfgap2	3.26232	1.7059	6.9e-68	up
ENSMUSG00000027272	Ubr1	2.44146	1.28774	1.84e-59	up
ENSMUSG00000027338	Prnd	4.09174	2.03271	1.24e-13	up
ENSMUSG00000027358	Bmp2	14.7071	3.87844	1.3e-09	up
ENSMUSG00000027375	Mal	13.8127	3.78792	1.99e-16	up
ENSMUSG00000027463	Slc52a3	2.42858	1.28011	5.01e-07	up
ENSMUSG00000027472	Pdrg1	2.74822	1.4585	3.32e-31	up
ENSMUSG00000027499	Pkia	3.04548	1.60667	6.83e-11	up
ENSMUSG00000027519	Rab22a	2.06445	1.04576	6.96e-32	up
ENSMUSG00000027524	Edn3	12.5777	3.65279	0.0196453	up
ENSMUSG00000027544	Nfatc2	2.08112	1.05736	1.86e-10	up
ENSMUSG00000027559	Car3	8.21993	3.03913	1.83e-08	up
ENSMUSG00000027562	Car2	8.01761	3.00317	8.78e-219	up
ENSMUSG00000027574	Nkain4	4.56691	2.19122	2.78e-08	up
ENSMUSG00000027580	Helz2	3.63349	1.86136	2.27e-07	up
ENSMUSG00000027611	Procr	3.24414	1.69784	6.8e-08	up
ENSMUSG00000027684	Mecom	7.67434	2.94004	2.69e-09	up
ENSMUSG00000027692	Tnik	2.50188	1.32301	4.27e-10	up
ENSMUSG00000027706	Sec62	2.12417	1.0869	4.29e-73	up
ENSMUSG00000027712	Anxa5	8.30824	3.05454	1.21e-83	up
ENSMUSG00000027719	Adad1	3.58556	1.8422	1.09e-05	up
ENSMUSG00000027750	Postn	24.8042	4.63251	0.00523861	up
ENSMUSG00000027782	Kpna4	2.10442	1.07343	2.37e-46	up
ENSMUSG00000027799	Nbea	2.71204	1.43938	3.92e-38	up
ENSMUSG00000027809	Etfdh	2.83959	1.50568	2.34e-41	up
ENSMUSG00000027831	Veph1	4.99932	2.32173	5.32e-07	up
ENSMUSG00000027832	Ptx3	25.8251	4.6907	1.39e-08	up
ENSMUSG00000027833	Shox2	7.4031	2.88813	3.01e-08	up
ENSMUSG00000027840	Wnt2b	8.97104	3.16528	3.84e-11	up
ENSMUSG00000027848	Olfml3	4.62491	2.20943	0.00244573	up
ENSMUSG00000027855	Sycp1	2.48655	1.31414	6.95e-31	up
ENSMUSG00000027858	Tspan2	2.34715	1.23091	2.76e-10	up
ENSMUSG00000027865	Gdap2	2.87553	1.52383	3.76e-32	up
ENSMUSG00000027868	Tbx15	6.51042	2.70275	3.42e-06	up
ENSMUSG00000027894	Slc6a17	12.1481	3.60266	3.29e-14	up
ENSMUSG00000027896	Slc16a4	2.00647	1.00466	0.000647235	up
ENSMUSG00000027913	Crct1	9.7369	3.28346	0.0129833	up
ENSMUSG00000027932	Slc27a3	2.58274	1.3689	1.72e-14	up
ENSMUSG00000027935	Rab13	2.45511	1.29579	1.07e-05	up
ENSMUSG00000027955	Gask1b	2.33872	1.22572	6.02e-10	up
ENSMUSG00000027963	Extl2	2.512	1.32884	3.49e-20	up
ENSMUSG00000027977	Ndst3	29.3094	4.87329	0.0123333	up
ENSMUSG00000027978	Prss12	12.5173	3.64586	0.0221976	up
ENSMUSG00000028007	Snx7	4.9746	2.31458	1.53e-58	up
ENSMUSG00000028012	Rrh	10.6059	3.40679	0.00778154	up
ENSMUSG00000028017	Egf	2.14616	1.10176	0.00704726	up
ENSMUSG00000028028	Alpk1	7.0615	2.81998	3.47e-06	up
ENSMUSG00000028035	Dnajb4	2.44501	1.28984	3.63e-09	up
ENSMUSG00000028041	Adam15	2.51898	1.33284	5.57e-28	up
ENSMUSG00000028042	Zbtb7b	4.045	2.01614	2.7e-50	up
ENSMUSG00000028057	Rit1	2.76223	1.46583	5.08e-17	up
ENSMUSG00000028063	Lmna	4.80343	2.26406	1.59e-138	up
ENSMUSG00000028069	Gpatch4	2.41009	1.26909	1.36e-51	up
ENSMUSG00000028073	Pear1	10.7371	3.42454	4.12e-07	up
ENSMUSG00000028108	Ecm1	3.43005	1.77823	1.06e-08	up
ENSMUSG00000028126	Pip5k1a	2.44603	1.29044	1.72e-58	up
ENSMUSG00000028128	F3	5.48293	2.45495	1.87e-67	up
ENSMUSG00000028172	Tacr3	69.1752	6.11218	1.02e-05	up
ENSMUSG00000028173	Wls	4.61571	2.20655	2.12e-76	up
ENSMUSG00000028182	Lrriq3	3.92205	1.97161	0.000383725	up
ENSMUSG00000028184	Adgrl2	3.5244	1.81738	4.04e-143	up
ENSMUSG00000028195	Ccn1	7.74629	2.95351	0	up
ENSMUSG00000028211	Trp53inp1	2.20828	1.14292	1.49e-77	up
ENSMUSG00000028214	Gem	3.26232	1.7059	7.26e-05	up
ENSMUSG00000028229	Rmdn1	2.85531	1.51365	7.04e-05	up
ENSMUSG00000028264	Spaca1	6.36439	2.67002	0.0449118	up
ENSMUSG00000028266	Lmo4	2.23522	1.16042	6.35e-12	up
ENSMUSG00000028270	Gbp2	4.85202	2.27859	4.75e-40	up
ENSMUSG00000028277	Ube2j1	3.46677	1.79359	2.84e-52	up
ENSMUSG00000028287	1700009N14Rik	20.6983	4.37144	0.0414299	up
ENSMUSG00000028328	Tmod1	4.33074	2.11461	0.0128421	up
ENSMUSG00000028329	Xpa	2.75621	1.46269	1.63e-09	up
ENSMUSG00000028337	Coro2a	7.21044	2.85009	1.23e-50	up
ENSMUSG00000028341	Nr4a3	29.57	4.88606	4.77e-08	up
ENSMUSG00000028344	Invs	2.68907	1.42711	1.92e-16	up
ENSMUSG00000028364	Tnc	57.3575	5.84191	7.52e-07	up
ENSMUSG00000028370	Pappa	9.04294	3.17679	0.0279557	up
ENSMUSG00000028389	Zfp37	3.42358	1.77551	2.55e-39	up
ENSMUSG00000028417	Tal2	9.14928	3.19366	0.0268769	up
ENSMUSG00000028439	Fam219a	2.07371	1.05221	1.25e-05	up
ENSMUSG00000028444	Cntfr	4.07192	2.02571	2.07e-21	up
ENSMUSG00000028464	Tpm2	6.08173	2.60448	1.44e-143	up
ENSMUSG00000028465	Tln1	2.51416	1.33008	3.38e-83	up
ENSMUSG00000028466	Creb3	10.7113	3.42106	2.01e-197	up
ENSMUSG00000028469	Npr2	3.79295	1.92332	2.23e-07	up
ENSMUSG00000028480	Glipr2	2.87021	1.52115	1.47e-134	up
ENSMUSG00000028494	Plin2	6.06883	2.60142	2.13e-280	up
ENSMUSG00000028497	Hacd4	2.15655	1.10872	0.00135635	up
ENSMUSG00000028514	Usp24	2.76982	1.46979	3.86e-98	up
ENSMUSG00000028521	Slc35d1	2.94476	1.55815	2.52e-26	up
ENSMUSG00000028551	Cdkn2c	2.19102	1.1316	0.0114815	up
ENSMUSG00000028555	Ttc39a	3.66255	1.87285	1.72e-14	up
ENSMUSG00000028583	Pdpn	2.54254	1.34627	3.99e-73	up
ENSMUSG00000028591	Pramel13	3.30444	1.72441	1.27e-144	up
ENSMUSG00000028600	Podn	13.2438	3.72724	6.5e-17	up
ENSMUSG00000028610	Dmrtb1	3.45527	1.7888	9.34e-10	up
ENSMUSG00000028618	Tmem59	2.82736	1.49945	1.95e-87	up
ENSMUSG00000028631	Kcnq4	2.54248	1.34624	0.0056169	up
ENSMUSG00000028634	Hivep3	12.181	3.60656	1.04e-10	up
ENSMUSG00000028644	Ermap	65.6212	6.03609	8.19e-05	up
ENSMUSG00000028646	Rragc	2.59354	1.37492	3.75e-70	up
ENSMUSG00000028669	Pithd1	3.24838	1.69972	7.29e-65	up
ENSMUSG00000028698	Pik3r3	10.4556	3.38621	3.83e-189	up
ENSMUSG00000028699	Tspan1	2.1897	1.13074	3.15e-09	up
ENSMUSG00000028703	Lrrc41	5.01291	2.32565	1.81e-192	up
ENSMUSG00000028716	Pdzk1ip1	3.81152	1.93037	0.0354056	up
ENSMUSG00000028744	Slc66a1	2.17291	1.11963	1.01e-10	up
ENSMUSG00000028755	Cda	6.11926	2.61336	3.23e-05	up
ENSMUSG00000028772	Zcchc17	2.2484	1.1689	3.23e-27	up
ENSMUSG00000028773	Fabp3	3.54828	1.82712	1.04e-117	up
ENSMUSG00000028776	Tinagl1	13.951	3.8023	1.05e-242	up
ENSMUSG00000028779	Pef1	2.13366	1.09333	4.28e-30	up
ENSMUSG00000028780	Sema3c	5.58624	2.48188	1.62e-15	up
ENSMUSG00000028784	Spocd1	10.5048	3.39298	0.0458105	up
ENSMUSG00000028794	A3galt2	51.8584	5.69651	0.00041826	up
ENSMUSG00000028796	Phc2	2.05848	1.04158	1.49e-20	up
ENSMUSG00000028799	Zfp362	2.09238	1.06515	6.58e-09	up
ENSMUSG00000028830	AU040320	4.03565	2.0128	2.12e-88	up
ENSMUSG00000028836	Slc30a2	3.19033	1.67371	1.65e-11	up
ENSMUSG00000028838	Extl1	3.70166	1.88817	1.32e-14	up
ENSMUSG00000028849	Map7d1	2.04376	1.03122	5.05e-38	up
ENSMUSG00000028850	Gpatch3	2.45885	1.29798	1.57e-20	up
ENSMUSG00000028860	Sytl1	3.3348	1.7376	7.06e-12	up
ENSMUSG00000028917	Plekhm2	3.81313	1.93098	6.25e-28	up
ENSMUSG00000028926	Cdk14	10.2402	3.35617	8.97e-86	up
ENSMUSG00000028962	Slc4a2	4.3403	2.1178	3.64e-142	up
ENSMUSG00000028967	Errfi1	11.6029	3.53641	0	up
ENSMUSG00000028989	Angptl7	8.77332	3.13312	4.01e-05	up
ENSMUSG00000028992	Nmnat1	2.56488	1.35889	7.84e-11	up
ENSMUSG00000028995	Fam126a	2.66489	1.41408	8.11e-45	up
ENSMUSG00000029001	Fbxo44	2.21938	1.15016	1.75e-08	up
ENSMUSG00000029020	Mfn2	2.90499	1.53853	3.47e-81	up
ENSMUSG00000029027	Dffb	2.0278	1.01991	1.29e-06	up
ENSMUSG00000029032	Arhgef16	2.13039	1.09112	1.4e-29	up
ENSMUSG00000029070	Mxra8	2.63807	1.39948	1.63e-15	up
ENSMUSG00000029072	Tas1r3	12.3789	3.62981	0.0200993	up
ENSMUSG00000029073	Cptp	2.85987	1.51595	1.19e-12	up
ENSMUSG00000029074	Ttll10	52.5153	5.71467	8.07e-05	up
ENSMUSG00000029093	Sorcs2	2.07689	1.05442	0.00102836	up
ENSMUSG00000029094	Afap1	2.3419	1.22768	5.42e-23	up
ENSMUSG00000029095	Ablim2	4.28613	2.09968	4.77e-06	up
ENSMUSG00000029108	Pcdh7	25.4322	4.66859	1.39e-05	up
ENSMUSG00000029135	Fosl2	3.84265	1.9421	3.6e-50	up
ENSMUSG00000029136	Rbks	9.55064	3.2556	3.59e-22	up
ENSMUSG00000029146	Snx17	2.1848	1.1275	7.13e-46	up
ENSMUSG00000029152	Ociad1	2.04146	1.0296	8.15e-63	up
ENSMUSG00000029156	Sgcb	3.57817	1.83922	1.26e-14	up
ENSMUSG00000029161	Cgref1	3.93785	1.97741	9.28e-40	up
ENSMUSG00000029163	Emilin1	3.75506	1.90883	1.38e-30	up
ENSMUSG00000029166	Mapre3	3.20762	1.6815	7.42e-21	up
ENSMUSG00000029167	Ppargc1a	149.169	7.2208	1.25e-07	up
ENSMUSG00000029185	Fam114a1	2.49611	1.31968	5.44e-09	up
ENSMUSG00000029188	Slc34a2	56.9112	5.83064	4.12e-05	up
ENSMUSG00000029189	Sel1l3	19.6049	4.29314	1.92e-31	up
ENSMUSG00000029212	Gabrb1	5.09909	2.35024	0.018522	up
ENSMUSG00000029217	Tec	2.42539	1.27822	0.00015558	up
ENSMUSG00000029229	Chic2	2.42133	1.2758	1.77e-23	up
ENSMUSG00000029245	Epha5	8.27037	3.04795	9.03e-08	up
ENSMUSG00000029279	Brdt	4.46978	2.1602	2.37e-17	up
ENSMUSG00000029287	Tgfbr3	3.54821	1.82709	4.47e-24	up
ENSMUSG00000029311	Hsd17b11	2.18869	1.13007	2.76e-29	up
ENSMUSG00000029313	Aff1	2.15608	1.10841	5.17e-36	up
ENSMUSG00000029314	Gpat3	3.34853	1.74353	1.72e-45	up
ENSMUSG00000029335	Bmp3	46.7294	5.54626	0.000795248	up
ENSMUSG00000029338	Antxr2	10.4819	3.38982	5.3e-09	up
ENSMUSG00000029364	Wsb2	2.0548	1.039	2.06e-32	up
ENSMUSG00000029372	Ppbp	55.1806	5.78609	0.00027736	up
ENSMUSG00000029380	Cxcl1	20.4736	4.35569	0.0115468	up
ENSMUSG00000029397	Rchy1	2.03499	1.02502	4.02e-25	up
ENSMUSG00000029406	Pitpnm2	2.18428	1.12716	4.61e-17	up
ENSMUSG00000029408	Abcb9	5.75096	2.5238	9.93e-06	up
ENSMUSG00000029416	Slc15a4	2.80354	1.48725	7.97e-34	up
ENSMUSG00000029428	Stx2	2.63926	1.40013	1.51e-17	up
ENSMUSG00000029431	B3gnt4	5.26367	2.39607	0.00630415	up
ENSMUSG00000029432	Nipsnap2	2.09064	1.06394	3.65e-30	up
ENSMUSG00000029434	Vps33a	2.19811	1.13626	2.63e-41	up
ENSMUSG00000029452	Tmem116	3.15482	1.65756	1.08e-08	up
ENSMUSG00000029463	Fam216a	2.07489	1.05304	3.49e-23	up
ENSMUSG00000029468	P2rx7	4.68864	2.22917	3.45e-64	up
ENSMUSG00000029484	Anxa3	23.1214	4.53116	0	up
ENSMUSG00000029490	Mfsd7a	2.2446	1.16646	0.0174107	up
ENSMUSG00000029534	St7	2.82174	1.49658	9.48e-14	up
ENSMUSG00000029595	Lhx5	5.50019	2.45948	0.00487155	up
ENSMUSG00000029596	Sdsl	22.0655	4.46372	0.0101598	up
ENSMUSG00000029627	Zkscan14	2.55393	1.35272	1.64e-13	up
ENSMUSG00000029634	Rnf6	2.0961	1.06771	3.52e-29	up
ENSMUSG00000029641	Rasl11a	2.08602	1.06075	0.00619361	up
ENSMUSG00000029646	Cdx2	99.3682	6.63471	2.93e-17	up
ENSMUSG00000029648	Flt1	2.49941	1.32159	1.67e-14	up
ENSMUSG00000029651	Mtus2	2.84324	1.50754	2.96e-25	up
ENSMUSG00000029661	Col1a2	4.61812	2.20731	4.85e-05	up
ENSMUSG00000029675	Eln	6.26073	2.64633	1.95e-28	up
ENSMUSG00000029697	Fezf1	24.0939	4.59059	0.0468035	up
ENSMUSG00000029761	Cald1	17.1563	4.10066	0	up
ENSMUSG00000029763	Exoc4	2.36329	1.24079	2e-101	up
ENSMUSG00000029784	Ssmem1	8.43201	3.07588	0.00374181	up
ENSMUSG00000029828	4921507P07Rik	3.99376	1.99775	0.0136139	up
ENSMUSG00000029844	Hoxa1	22.5602	4.49571	6.68e-25	up
ENSMUSG00000029860	Zyx	5.10542	2.35203	7.22e-157	up
ENSMUSG00000029875	Ccdc184	9.02387	3.17375	1.3e-12	up
ENSMUSG00000030000	Add2	3.19961	1.67789	0.0037959	up
ENSMUSG00000030030	1700003E16Rik	2.12577	1.08798	0.0254683	up
ENSMUSG00000030055	Rab43	4.49595	2.16863	1.68e-05	up
ENSMUSG00000030064	Frmd4b	3.31608	1.72948	1.91e-20	up
ENSMUSG00000030093	Wnt7a	6.73834	2.75239	2.95e-05	up
ENSMUSG00000030095	Tmem43	2.44374	1.28909	2.79e-40	up
ENSMUSG00000030107	Usp18	12.0913	3.5959	0.0320368	up
ENSMUSG00000030109	Slc6a12	7.56164	2.9187	2.73e-05	up
ENSMUSG00000030137	Tuba8	4.97628	2.31507	9.64e-05	up
ENSMUSG00000030145	Zfp248	2.10976	1.07708	2.89e-13	up
ENSMUSG00000030162	Olr1	294.985	8.2045	3.3e-10	up
ENSMUSG00000030170	Wnt5b	2.50871	1.32695	0.01727	up
ENSMUSG00000030203	Dusp16	2.36622	1.24258	1.48e-103	up
ENSMUSG00000030208	Emp1	2.76695	1.4683	1.28e-106	up
ENSMUSG00000030222	Rerg	8.68959	3.11929	6.77e-18	up
ENSMUSG00000030256	Bhlhe41	3.06981	1.61815	5.21e-09	up
ENSMUSG00000030259	Rassf8	3.31524	1.72912	4e-53	up
ENSMUSG00000030287	Itpr2	2.76564	1.46761	3.26e-11	up
ENSMUSG00000030307	Slc6a11	26.4605	4.72577	0.00558226	up
ENSMUSG00000030315	Vgll4	3.1985	1.6774	4.28e-66	up
ENSMUSG00000030319	Cand2	2.40023	1.26317	3.92e-30	up
ENSMUSG00000030324	Rho	5.46768	2.45093	0.011809	up
ENSMUSG00000030339	Ltbr	8.79626	3.13689	2.44e-60	up
ENSMUSG00000030340	Scnn1a	6.3665	2.6705	8.39e-15	up
ENSMUSG00000030341	Tnfrsf1a	4.9436	2.30556	3.22e-60	up
ENSMUSG00000030347	D6Wsu163e	2.22578	1.15431	2e-24	up
ENSMUSG00000030352	Tspan9	2.91421	1.5431	1.21e-82	up
ENSMUSG00000030431	Tmem238	3.00074	1.58532	0.000103491	up
ENSMUSG00000030472	Ceacam18	23.9606	4.5826	0.00561727	up
ENSMUSG00000030518	Fam189a1	19.7032	4.30036	0.000110754	up
ENSMUSG00000030527	Crtc3	3.29039	1.71826	8.16e-17	up
ENSMUSG00000030551	Nr2f2	88.9229	6.47448	2.07e-16	up
ENSMUSG00000030557	Mef2a	2.36386	1.24114	3.69e-32	up
ENSMUSG00000030587	2200002D01Rik	6.53607	2.70842	4.26e-35	up
ENSMUSG00000030616	Sytl2	7.19955	2.84791	1.21e-07	up
ENSMUSG00000030670	Cyp2r1	2.80649	1.48877	0.0368489	up
ENSMUSG00000030681	Mvp	4.38823	2.13364	6.7e-195	up
ENSMUSG00000030682	Cdipt	2.31491	1.21096	1.61e-48	up
ENSMUSG00000030683	Sez6l2	2.12345	1.08641	0.0225633	up
ENSMUSG00000030688	Stard10	2.05111	1.0364	3.14e-09	up
ENSMUSG00000030713	Klk7	12.2077	3.60971	2.01e-31	up
ENSMUSG00000030730	Atp2a1	5.21177	2.38177	0.0198585	up
ENSMUSG00000030770	Parva	9.86503	3.30232	2.41e-176	up
ENSMUSG00000030782	Tgfb1i1	85.5544	6.41877	8.72e-80	up
ENSMUSG00000030792	Dkkl1	4.2162	2.07594	1.15e-18	up
ENSMUSG00000030800	Prss8	5.20697	2.38044	4.14e-100	up
ENSMUSG00000030806	Stx1b	2.33242	1.22183	1.03e-09	up
ENSMUSG00000030834	Abcc6	9.86444	3.30224	0.000349813	up
ENSMUSG00000030847	Bag3	2.50533	1.325	2.2e-40	up
ENSMUSG00000030849	Fgfr2	3.50743	1.81041	1.71e-61	up
ENSMUSG00000030873	Scnn1b	37.6588	5.23492	0.00356337	up
ENSMUSG00000030882	Dnhd1	4.76175	2.25149	1.09e-08	up
ENSMUSG00000030890	Ilk	5.11715	2.35534	1.41e-218	up
ENSMUSG00000030895	Hpx	33.0469	5.04644	0.00595608	up
ENSMUSG00000030905	Crym	2.02513	1.01801	9.05e-05	up
ENSMUSG00000030921	Trim30a	6.6081	2.72424	0.00240287	up
ENSMUSG00000030979	Uros	3.26393	1.70661	6.63e-24	up
ENSMUSG00000030987	Stim1	2.32879	1.21958	7.69e-32	up
ENSMUSG00000031021	Tmem9b	5.41532	2.43705	1.7e-46	up
ENSMUSG00000031079	Zfp300	4.24085	2.08435	2.71e-05	up
ENSMUSG00000031089	Slc6a14	15.9765	3.99788	6.43e-24	up
ENSMUSG00000031095	Cul4b	2.12888	1.0901	2.18e-87	up
ENSMUSG00000031097	Tnni2	55.8408	5.80325	4.23e-05	up
ENSMUSG00000031119	Gpc4	2.39716	1.26132	2.86e-30	up
ENSMUSG00000031129	Slc9a9	18.8673	4.23781	0.0221872	up
ENSMUSG00000031131	Vgll1	26.4701	4.72629	4.58e-70	up
ENSMUSG00000031144	Syp	3.54943	1.82759	2.34e-11	up
ENSMUSG00000031150	Ccdc120	3.54939	1.82757	7.91e-77	up
ENSMUSG00000031153	Gripap1	2.0119	1.00856	1.8e-16	up
ENSMUSG00000031176	Dynlt3	3.20923	1.68223	2.37e-52	up
ENSMUSG00000031179	Magea9	20.2644	4.34087	0	up
ENSMUSG00000031189	Aff2	3.54453	1.8256	4.48e-07	up
ENSMUSG00000031196	F8	3.31141	1.72744	3.28e-07	up
ENSMUSG00000031217	Efnb1	8.83934	3.14394	1.75e-97	up
ENSMUSG00000031227	Magee1	2.44293	1.28861	4.45e-10	up
ENSMUSG00000031255	Sytl4	7.07697	2.82313	5.69e-07	up
ENSMUSG00000031271	Serpina7	2.61194	1.38512	0.0354909	up
ENSMUSG00000031274	Col4a5	5.26697	2.39697	1.91e-05	up
ENSMUSG00000031284	Pak3	2.02917	1.02089	6.56e-05	up
ENSMUSG00000031286	Glt28d2	2.97911	1.57488	0.0459324	up
ENSMUSG00000031298	Adgrg2	5.41309	2.43645	0.00595702	up
ENSMUSG00000031304	Il2rg	4.88605	2.28867	5.64e-27	up
ENSMUSG00000031312	Itgb1bp2	6.72749	2.75007	2.26e-06	up
ENSMUSG00000031328	Flna	3.0476	1.60767	1.19e-163	up
ENSMUSG00000031343	Gabra3	8.83878	3.14385	0.00326263	up
ENSMUSG00000031344	Gabrq	25.9245	4.69624	0.0246901	up
ENSMUSG00000031355	Arhgap6	14.7973	3.88726	7.76e-13	up
ENSMUSG00000031358	Msl3	2.63804	1.39947	1.77e-19	up
ENSMUSG00000031367	Ap1s2	3.05597	1.61163	1.08e-60	up
ENSMUSG00000031373	Car5b	2.96429	1.56768	1.37e-05	up
ENSMUSG00000031375	Bgn	39.8879	5.31788	5.95e-68	up
ENSMUSG00000031383	Dusp9	9.11393	3.18807	0	up
ENSMUSG00000031387	Renbp	2.11581	1.08121	2.63e-30	up
ENSMUSG00000031393	Mecp2	2.00726	1.00523	3.48e-25	up
ENSMUSG00000031410	Nxf7	11.267	3.49403	1.26e-82	up
ENSMUSG00000031434	Morc4	3.58309	1.8412	4.34e-77	up
ENSMUSG00000031438	Rnf128	2.62897	1.3945	3.88e-65	up
ENSMUSG00000031448	Adprhl1	4.03527	2.01266	0.020117	up
ENSMUSG00000031461	Myom2	3.06725	1.61695	0.0250493	up
ENSMUSG00000031465	Angpt2	3.66305	1.87305	0.00931936	up
ENSMUSG00000031485	Plpbp	2.1415	1.09862	1.71e-63	up
ENSMUSG00000031486	Adgra2	4.17349	2.06125	9.99e-26	up
ENSMUSG00000031488	Rab11fip1	2.01508	1.01083	1.46e-51	up
ENSMUSG00000031493	Ggn	5.01746	2.32696	0.00231914	up
ENSMUSG00000031495	Cd209d	10.2932	3.36362	0.0409465	up
ENSMUSG00000031502	Col4a1	3.04226	1.60514	1.02e-136	up
ENSMUSG00000031503	Col4a2	6.39817	2.67766	2.81e-284	up
ENSMUSG00000031504	Rab20	2.40106	1.26367	0.00240901	up
ENSMUSG00000031535	Dkk4	36.2466	5.17977	0.00342946	up
ENSMUSG00000031538	Plat	11.9274	3.57621	1.72e-29	up
ENSMUSG00000031570	Plpp5	2.166	1.11503	2.89e-09	up
ENSMUSG00000031574	Star	2.27621	1.18663	1.52e-10	up
ENSMUSG00000031594	Fgl1	2.3921	1.25828	0.00014515	up
ENSMUSG00000031618	Nr3c2	3.88831	1.95914	0.00163516	up
ENSMUSG00000031621	Isx	21.2453	4.40907	0.00135008	up
ENSMUSG00000031636	Pdlim3	3.70219	1.88838	1.24e-15	up
ENSMUSG00000031639	Tlr3	3.00216	1.586	8.78e-05	up
ENSMUSG00000031659	Adcy7	4.13429	2.04764	8.16e-36	up
ENSMUSG00000031673	Cdh11	3.70091	1.88788	0.0383861	up
ENSMUSG00000031714	Gab1	2.36137	1.23962	2.72e-129	up
ENSMUSG00000031734	Irx3	6.76029	2.75708	1.14e-17	up
ENSMUSG00000031748	Gnao1	6.06431	2.60034	7.81e-21	up
ENSMUSG00000031750	Il34	3.26976	1.70918	0.00141396	up
ENSMUSG00000031751	Amfr	3.03282	1.60066	8.19e-92	up
ENSMUSG00000031757	Mt4	2.55759	1.35479	0.00228823	up
ENSMUSG00000031767	Nudt7	3.11796	1.6406	1.65e-05	up
ENSMUSG00000031772	Cntnap4	13.4073	3.74495	0.000502898	up
ENSMUSG00000031785	Adgrg1	2.75033	1.4596	8.78e-25	up
ENSMUSG00000031790	Mmp15	2.76892	1.46932	7.94e-38	up
ENSMUSG00000031791	Tmem38a	2.12046	1.08438	4.27e-31	up
ENSMUSG00000031799	Tpm4	4.08083	2.02886	0	up
ENSMUSG00000031803	B3gnt3	4.88889	2.28951	7.76e-11	up
ENSMUSG00000031816	Mthfsd	3.20571	1.68065	6.13e-25	up
ENSMUSG00000031823	Zdhhc7	2.13197	1.09219	1.38e-15	up
ENSMUSG00000031824	6430548M08Rik	13.4018	3.74436	2.38e-16	up
ENSMUSG00000031853	Map3k21	3.83945	1.9409	0.00674344	up
ENSMUSG00000031875	Cmtm3	4.43302	2.14829	6.57e-40	up
ENSMUSG00000031880	Rrad	9.64103	3.26919	8.03e-12	up
ENSMUSG00000031891	Hsd11b2	5.47378	2.45254	1.61e-07	up
ENSMUSG00000031934	Panx1	2.19941	1.13712	2.11e-10	up
ENSMUSG00000031937	Vstm5	2.99163	1.58093	2.58e-11	up
ENSMUSG00000031952	Chst5	4.77867	2.25661	2.6e-07	up
ENSMUSG00000031955	Bcar1	2.00634	1.00457	1.08e-54	up
ENSMUSG00000031962	Cdh15	2.90186	1.53698	0.00341265	up
ENSMUSG00000031965	Tbx20	6.64442	2.73214	1.33e-42	up
ENSMUSG00000031970	Dbndd1	2.38747	1.25548	0.000344213	up
ENSMUSG00000031972	Acta1	231.587	7.85541	6.48e-109	up
ENSMUSG00000031993	Snx19	2.58008	1.36741	2.84e-33	up
ENSMUSG00000031994	Adamts8	3.44687	1.78529	7.3e-06	up
ENSMUSG00000032006	Pdgfd	3.4127	1.77091	0.0386042	up
ENSMUSG00000032014	Oaf	2.65241	1.4073	0.00852401	up
ENSMUSG00000032020	Ubash3b	2.136	1.09491	1.08e-05	up
ENSMUSG00000032028	Nxpe2	7.15675	2.8393	0.0212451	up
ENSMUSG00000032035	Ets1	5.06583	2.3408	1.97e-22	up
ENSMUSG00000032041	Tirap	2.94228	1.55694	6.89e-21	up
ENSMUSG00000032060	Cryab	45.1647	5.49713	7.5e-235	up
ENSMUSG00000032068	Plet1	2.09312	1.06565	1.25e-49	up
ENSMUSG00000032085	Tagln	37.8013	5.24037	0	up
ENSMUSG00000032087	Dscaml1	7.66564	2.93841	5.21e-22	up
ENSMUSG00000032091	Tmprss4	6.99831	2.80701	0.000120055	up
ENSMUSG00000032109	Nlrx1	2.11912	1.08347	1.45e-07	up
ENSMUSG00000032122	Slc37a2	3.39772	1.76457	1.11e-11	up
ENSMUSG00000032131	Abcg4	5.74094	2.52129	5.96e-05	up
ENSMUSG00000032228	Tcf12	2.47058	1.30485	1.24e-69	up
ENSMUSG00000032231	Anxa2	2.686	1.42546	4.94e-133	up
ENSMUSG00000032243	Itga11	27.9449	4.80452	0.000196007	up
ENSMUSG00000032244	Fem1b	3.57975	1.83986	2.26e-185	up
ENSMUSG00000032245	Cln6	3.7648	1.91257	2.51e-97	up
ENSMUSG00000032251	Irak1bp1	2.49808	1.32082	3.78e-16	up
ENSMUSG00000032265	Tent5a	2.01823	1.01309	0.000173821	up
ENSMUSG00000032271	Nnmt	2.69011	1.42767	0.00102317	up
ENSMUSG00000032285	Dnaja4	2.8327	1.50218	1.55e-12	up
ENSMUSG00000032289	Thsd4	4.90822	2.2952	1.9e-05	up
ENSMUSG00000032290	Ptpn9	3.45405	1.78829	1.21e-40	up
ENSMUSG00000032303	Chrna3	44.8971	5.48855	0.00156759	up
ENSMUSG00000032315	Cyp1a1	23.4975	4.55444	3.56e-22	up
ENSMUSG00000032332	Col12a1	12.5468	3.64924	1e-14	up
ENSMUSG00000032338	Hcn4	2.98234	1.57645	8.55e-06	up
ENSMUSG00000032353	Tmed3	2.06508	1.0462	4.17e-10	up
ENSMUSG00000032356	Rasgrf1	19.6445	4.29605	0.00171111	up
ENSMUSG00000032358	Fam83b	5.15837	2.36691	2.62e-16	up
ENSMUSG00000032366	Tpm1	5.21352	2.38226	0	up
ENSMUSG00000032368	Zic1	7.04991	2.8176	5.26e-05	up
ENSMUSG00000032372	Plscr2	4.55131	2.18628	0.0125712	up
ENSMUSG00000032375	Aph1b	3.44573	1.78481	4.89e-07	up
ENSMUSG00000032382	Snx1	2.01418	1.01019	1.24e-32	up
ENSMUSG00000032394	Igdcc3	2.62657	1.39318	1.51e-08	up
ENSMUSG00000032419	Tbx18	2.75693	1.46307	0.00136432	up
ENSMUSG00000032440	Tgfbr2	7.44663	2.89659	2.96e-30	up
ENSMUSG00000032452	Clstn2	5.21919	2.38382	2.45e-05	up
ENSMUSG00000032456	Nmnat3	5.84992	2.54842	7.2e-10	up
ENSMUSG00000032470	Mras	2.03996	1.02854	4.67e-07	up
ENSMUSG00000032487	Ptgs2	6.28699	2.65237	7.2e-29	up
ENSMUSG00000032493	Prss44	15.2165	3.92756	0.0401723	up
ENSMUSG00000032504	Pdcd6ip	2.09896	1.06967	3.66e-71	up
ENSMUSG00000032508	Myd88	2.9218	1.54686	1.28e-21	up
ENSMUSG00000032515	Csrnp1	4.87636	2.28581	5.94e-111	up
ENSMUSG00000032531	Amotl2	5.38765	2.42965	0	up
ENSMUSG00000032540	Abhd5	4.06904	2.02469	6.21e-45	up
ENSMUSG00000032547	Ryk	2.1782	1.12313	2.77e-74	up
ENSMUSG00000032548	Slco2a1	29.9033	4.90223	2.42e-129	up
ENSMUSG00000032567	Aste1	2.10294	1.07241	1.58e-10	up
ENSMUSG00000032583	Mon1a	2.16836	1.1166	2.72e-05	up
ENSMUSG00000032593	Amigo3	2.84659	1.50924	0.00169357	up
ENSMUSG00000032609	Klhdc8b	2.69717	1.43145	4.86e-09	up
ENSMUSG00000032615	Nt5m	4.57239	2.19295	8.27e-20	up
ENSMUSG00000032643	Fhl3	2.124	1.08678	5.89e-06	up
ENSMUSG00000032649	Colgalt2	3.42617	1.7766	0.00122716	up
ENSMUSG00000032680	6820408C15Rik	6.09118	2.60672	0.0147029	up
ENSMUSG00000032702	Kank1	4.60424	2.20296	1.16e-143	up
ENSMUSG00000032714	Syde1	2.23891	1.1628	2.71e-07	up
ENSMUSG00000032724	Abtb2	2.927	1.54942	1.76e-26	up
ENSMUSG00000032725	Folr2	8.49031	3.08582	4.3e-07	up
ENSMUSG00000032726	Bmp8a	5.37595	2.42652	4.76e-16	up
ENSMUSG00000032733	Snx33	4.19885	2.06999	6.56e-18	up
ENSMUSG00000032735	Ablim3	5.42582	2.43984	1.49e-10	up
ENSMUSG00000032741	Tpcn1	2.0096	1.00691	4.46e-17	up
ENSMUSG00000032802	Srxn1	4.42538	2.1458	2.83e-99	up
ENSMUSG00000032816	Igdcc4	4.01679	2.00604	1.43e-33	up
ENSMUSG00000032840	Spring1	2.01814	1.01303	1.25e-22	up
ENSMUSG00000032841	Prr5l	3.77641	1.91702	2.77e-33	up
ENSMUSG00000032852	Rspo4	5.42402	2.43936	0.00533793	up
ENSMUSG00000032867	Fbxw8	2.31431	1.21058	6.85e-70	up
ENSMUSG00000032899	Styk1	3.09088	1.62802	0.0368991	up
ENSMUSG00000032940	Rbm11	7.74577	2.95341	6.97e-07	up
ENSMUSG00000032988	Slc16a8	13.3808	3.74209	0.0180545	up
ENSMUSG00000032998	Foxj3	2.0438	1.03125	6.04e-37	up
ENSMUSG00000033004	Mycbp2	2.11595	1.0813	1.96e-47	up
ENSMUSG00000033016	Nfatc1	4.76075	2.25119	1.79e-17	up
ENSMUSG00000033029	1700088E04Rik	9.23854	3.20767	1.4e-08	up
ENSMUSG00000033032	Afap1l1	5.89022	2.55832	2.86e-52	up
ENSMUSG00000033039	Micall1	4.37164	2.12817	5.76e-79	up
ENSMUSG00000033066	Gas7	2.50805	1.32657	5.67e-06	up
ENSMUSG00000033114	Slc35d2	2.07326	1.0519	0.00169802	up
ENSMUSG00000033147	Slc22a15	9.60884	3.26436	4.52e-08	up
ENSMUSG00000033149	Phldb2	20.6069	4.36505	0	up
ENSMUSG00000033159	Cnppd1	2.80516	1.48808	7.67e-45	up
ENSMUSG00000033170	Card10	2.04408	1.03145	1.28e-29	up
ENSMUSG00000033174	Mgll	2.14372	1.10012	0.0446207	up
ENSMUSG00000033187	BC016579	12.5817	3.65326	0.000152274	up
ENSMUSG00000033191	Tie1	3.63097	1.86035	0.0218603	up
ENSMUSG00000033209	Ttc28	8.20405	3.03634	6.53e-43	up
ENSMUSG00000033227	Wnt6	22.754	4.50805	6.57e-22	up
ENSMUSG00000033268	Duox1	5.94454	2.57156	5.36e-09	up
ENSMUSG00000033278	Ptprm	19.0193	4.24939	1.03e-33	up
ENSMUSG00000033306	Lpp	10.9162	3.4484	0	up
ENSMUSG00000033313	Fbxl8	3.79374	1.92362	2.73e-05	up
ENSMUSG00000033361	Prrg3	2.14999	1.10433	1.02e-08	up
ENSMUSG00000033420	Antxr1	3.81721	1.93252	6.61e-13	up
ENSMUSG00000033502	Cdc14a	3.26796	1.70839	2.27e-40	up
ENSMUSG00000033542	Arhgef5	4.43132	2.14774	3.96e-66	up
ENSMUSG00000033585	Ndn	2.40268	1.26464	1.63e-17	up
ENSMUSG00000033594	Spata2l	3.17496	1.66674	0.0184025	up
ENSMUSG00000033671	Cep350	2.6134	1.38593	1.6e-56	up
ENSMUSG00000033717	Adra2a	2.71239	1.43956	0.0295002	up
ENSMUSG00000033721	Vav3	4.96899	2.31295	3.17e-29	up
ENSMUSG00000033722	BC034090	3.32079	1.73153	4.84e-15	up
ENSMUSG00000033774	Npbwr1	52.8427	5.72363	0.000689465	up
ENSMUSG00000033788	Dysf	12.0232	3.58775	1.58e-93	up
ENSMUSG00000033794	Lpcat2b	20.5991	4.36451	0.0129083	up
ENSMUSG00000033805	Ephx4	3.90004	1.96349	0.0140195	up
ENSMUSG00000033847	Pla2g4c	2.86795	1.52002	0.000527906	up
ENSMUSG00000033855	Ston1	2.24874	1.16912	3.09e-21	up
ENSMUSG00000033882	Rbm46	7.10049	2.82792	1.43e-19	up
ENSMUSG00000033967	Rnf225	4.64458	2.21555	2.57e-14	up
ENSMUSG00000034040	Galnt17	3.19157	1.67427	1.28e-05	up
ENSMUSG00000034066	Farp2	2.73988	1.45411	4.55e-09	up
ENSMUSG00000034071	Zfp551	2.54766	1.34918	4.95e-07	up
ENSMUSG00000034083	Ccdc174	2.37434	1.24753	2.12e-31	up
ENSMUSG00000034105	Meak7	2.23991	1.16344	1.38e-23	up
ENSMUSG00000034112	Atp2c2	4.2187	2.0768	1.26e-08	up
ENSMUSG00000034135	Sik3	2.42373	1.27723	2.17e-71	up
ENSMUSG00000034159	Mab21l4	5.95535	2.57419	0.0350265	up
ENSMUSG00000034177	Rnf43	2.36071	1.23922	0.00493494	up
ENSMUSG00000034220	Gpc1	2.99696	1.5835	3.34e-50	up
ENSMUSG00000034227	Foxj1	2.61796	1.38844	0.00178255	up
ENSMUSG00000034258	Flvcr2	7.71354	2.94739	6.14e-58	up
ENSMUSG00000034308	Sdr42e1	4.20433	2.07188	0.000517662	up
ENSMUSG00000034312	Iqsec1	3.55972	1.83176	1.69e-88	up
ENSMUSG00000034320	Slc26a2	2.30427	1.20431	4.05e-43	up
ENSMUSG00000034327	Kctd9	2.3633	1.2408	1.03e-46	up
ENSMUSG00000034361	Cpne2	2.26962	1.18245	1.27e-06	up
ENSMUSG00000034377	Tulp4	2.9484	1.55993	9.26e-90	up
ENSMUSG00000034379	Wdr5b	5.5235	2.46558	5.27e-17	up
ENSMUSG00000034382	AI661453	3.92266	1.97183	2.2e-78	up
ENSMUSG00000034384	Barhl2	14.248	3.83269	0.0447944	up
ENSMUSG00000034394	Lif	8.57571	3.10026	4.04e-104	up
ENSMUSG00000034430	Zxdc	2.28669	1.19326	1.62e-25	up
ENSMUSG00000034449	Dhrs11	2.29105	1.19601	1.76e-09	up
ENSMUSG00000034457	Eda2r	3.35746	1.74737	4.01e-160	up
ENSMUSG00000034463	Scara3	2.06317	1.04486	0.00578583	up
ENSMUSG00000034471	Caskin2	2.02691	1.01928	1.13e-25	up
ENSMUSG00000034509	Mad2l1bp	2.43541	1.28417	7.77e-21	up
ENSMUSG00000034533	Scn10a	20.7989	4.37844	0.0421017	up
ENSMUSG00000034555	Tex16	2.46425	1.30115	0.0407149	up
ENSMUSG00000034584	Exph5	4.35182	2.12162	3.4e-06	up
ENSMUSG00000034587	8430429K09Rik	3.58529	1.84209	2.48e-13	up
ENSMUSG00000034595	Ppp1r18	5.59046	2.48297	8.39e-132	up
ENSMUSG00000034620	Rxylt1	2.28961	1.1951	7.32e-40	up
ENSMUSG00000034652	Cd300a	2.60613	1.38191	0.0179183	up
ENSMUSG00000034684	Sema3f	2.79163	1.48111	4.25e-07	up
ENSMUSG00000034687	Fras1	4.22785	2.07992	9.79e-26	up
ENSMUSG00000034744	Nagk	2.49934	1.32155	1.24e-07	up
ENSMUSG00000034761	Map4k5	3.4722	1.79585	4.67e-113	up
ENSMUSG00000034765	Dusp5	3.82634	1.93596	3.96e-68	up
ENSMUSG00000034795	Ccdc122	2.48569	1.31365	0.000458835	up
ENSMUSG00000034813	Grip1	6.03258	2.59277	4.74e-58	up
ENSMUSG00000034825	Nrip3	5.39562	2.43179	2.94e-20	up
ENSMUSG00000034832	Tet3	2.00938	1.00675	5.69e-18	up
ENSMUSG00000034839	Larp6	2.78909	1.47979	0.0411606	up
ENSMUSG00000034854	Mfsd12	3.96425	1.98705	2.35e-35	up
ENSMUSG00000034855	Cxcl10	22.5119	4.49262	1.99e-19	up
ENSMUSG00000034881	Tbxa2r	4.64509	2.21571	0.00109275	up
ENSMUSG00000034903	Cobll1	10.3677	3.37403	1.64e-130	up
ENSMUSG00000034918	Cdhr2	18.1345	4.18067	0.00311576	up
ENSMUSG00000034949	Zfr2	3.85051	1.94505	0.000290353	up
ENSMUSG00000034957	Cebpa	2.88765	1.5299	5.24e-09	up
ENSMUSG00000034974	Dapk3	2.69126	1.42828	1.57e-74	up
ENSMUSG00000034981	Parm1	3.38351	1.75852	6.15e-14	up
ENSMUSG00000035007	Rundc1	2.61731	1.38808	1.43e-46	up
ENSMUSG00000035033	Tbr1	5.83135	2.54383	0.00273777	up
ENSMUSG00000035067	Xkr6	3.81322	1.93101	4.28e-31	up
ENSMUSG00000035095	Fam167a	2.05102	1.03634	7.22e-07	up
ENSMUSG00000035112	Wnk4	2.60769	1.38277	0.00157697	up
ENSMUSG00000035164	Zc3h12c	2.55415	1.35285	6.07e-15	up
ENSMUSG00000035184	Fam124a	6.46601	2.69288	1.67e-10	up
ENSMUSG00000035187	Nkx6-1	10.6441	3.41198	0.028174	up
ENSMUSG00000035199	Arl6ip5	2.09152	1.06455	4.59e-27	up
ENSMUSG00000035200	Chrnb4	2.21023	1.1442	0.0268075	up
ENSMUSG00000035237	Lcat	2.29219	1.19673	0.0245484	up
ENSMUSG00000035270	Impg2	67.3324	6.07323	1.25e-05	up
ENSMUSG00000035283	Adrb1	2.7754	1.4727	0.00133341	up
ENSMUSG00000035305	Ror1	9.56904	3.25837	3.26e-12	up
ENSMUSG00000035314	Gdpd5	3.28692	1.71673	1.25e-05	up
ENSMUSG00000035342	Lzts2	2.92326	1.54758	3.59e-68	up
ENSMUSG00000035354	Uvrag	2.43751	1.28541	1.84e-47	up
ENSMUSG00000035357	Pdzrn3	2.8459	1.50889	1.93e-06	up
ENSMUSG00000035382	Pcsk7	2.89421	1.53317	1.98e-28	up
ENSMUSG00000035403	Crb2	4.86325	2.28192	9.38e-06	up
ENSMUSG00000035456	Prdm8	5.54846	2.47209	0.0254955	up
ENSMUSG00000035473	Galm	2.07479	1.05297	1.66e-13	up
ENSMUSG00000035491	Fthl17a	24.0119	4.58568	9.12e-31	up
ENSMUSG00000035493	Tgfbi	2.29056	1.1957	0.00775838	up
ENSMUSG00000035498	Cdcp1	4.04969	2.01781	1.35e-115	up
ENSMUSG00000035517	Tdrd7	2.71802	1.44255	1.33e-13	up
ENSMUSG00000035594	Chrna5	3.68663	1.8823	0.0213629	up
ENSMUSG00000035615	Frmpd1	4.21586	2.07583	2.35e-28	up
ENSMUSG00000035640	Cbarp	2.35565	1.23613	8.09e-15	up
ENSMUSG00000035692	Isg15	16.7138	4.06297	5.94e-05	up
ENSMUSG00000035694	Caps2	2.88482	1.52848	9.46e-08	up
ENSMUSG00000035757	Selenoo	2.10618	1.07463	4.59e-07	up
ENSMUSG00000035773	Kiss1r	3.33921	1.73951	0.000733752	up
ENSMUSG00000035775	Krt20	11.0406	3.46474	1.46e-149	up
ENSMUSG00000035778	Ggta1	3.32187	1.732	6.58e-85	up
ENSMUSG00000035783	Acta2	85.4383	6.41681	1.11e-60	up
ENSMUSG00000035805	Mlc1	15.0722	3.91382	0.0382552	up
ENSMUSG00000035851	Ythdc1	2.03534	1.02527	1.17e-50	up
ENSMUSG00000035864	Syt1	2.93671	1.5542	0.00766998	up
ENSMUSG00000035868	Zfp983	2.14354	1.1	0.00375769	up
ENSMUSG00000035873	Pawr	2.16716	1.1158	2e-31	up
ENSMUSG00000035877	Zhx3	3.44059	1.78266	1.58e-11	up
ENSMUSG00000035878	Hykk	2.04365	1.03114	1.32e-06	up
ENSMUSG00000035934	Pknox2	2.61322	1.38583	3.37e-11	up
ENSMUSG00000035946	Gsx2	11.4595	3.51847	0.00109266	up
ENSMUSG00000035984	Nme5	6.395	2.67694	0.000270621	up
ENSMUSG00000036019	Tmtc2	2.05807	1.04129	0.000442758	up
ENSMUSG00000036030	Prtg	4.80918	2.26579	4.2e-58	up
ENSMUSG00000036067	Slc2a6	2.90833	1.54019	0.0224572	up
ENSMUSG00000036109	Mbnl3	7.9189	2.9853	1.33e-218	up
ENSMUSG00000036139	Hoxc9	57.0851	5.83504	0.000241516	up
ENSMUSG00000036151	Tm6sf2	3.08668	1.62606	0.0454015	up
ENSMUSG00000036158	Prickle1	8.04098	3.00737	8.69e-109	up
ENSMUSG00000036181	H1f2	53.5698	5.74335	0	up
ENSMUSG00000036196	Slc26a8	7.27087	2.86213	5.98e-05	up
ENSMUSG00000036225	Kctd1	5.11727	2.35537	2.07e-31	up
ENSMUSG00000036246	Gmip	2.50595	1.32536	2.61e-17	up
ENSMUSG00000036292	Gramd1c	2.36381	1.24111	2.11e-06	up
ENSMUSG00000036298	Slc2a13	16.0592	4.00532	0.0297474	up
ENSMUSG00000036306	Lzts1	18.2171	4.18722	2.21e-07	up
ENSMUSG00000036330	Slc18a1	16.8955	4.07857	3.74e-24	up
ENSMUSG00000036333	Kidins220	3.88034	1.95618	5.1e-170	up
ENSMUSG00000036339	Tmem260	2.98972	1.58001	3.09e-16	up
ENSMUSG00000036412	Arsi	13.9892	3.80624	2.53e-21	up
ENSMUSG00000036422	Pcdh8	12.3694	3.6287	0.000649566	up
ENSMUSG00000036430	Tbcc	2.16694	1.11566	3.52e-11	up
ENSMUSG00000036446	Lum	27.8989	4.80214	0.0149883	up
ENSMUSG00000036461	Elf1	4.1937	2.06822	8.07e-114	up
ENSMUSG00000036469	Marchf1	3.41131	1.77033	0.0158877	up
ENSMUSG00000036501	Fam13b	2.62738	1.39363	2.1e-46	up
ENSMUSG00000036502	Tmem255a	22.4202	4.48672	0.0311475	up
ENSMUSG00000036553	Sh3tc1	2.7001	1.43301	3.24e-25	up
ENSMUSG00000036591	Arhgap21	2.43543	1.28417	1.46e-91	up
ENSMUSG00000036594	H2-Aa	7.04295	2.81618	0.0138155	up
ENSMUSG00000036596	Cpz	8.02449	3.00441	7.56e-12	up
ENSMUSG00000036602	Alx1	19.864	4.31208	1.72e-08	up
ENSMUSG00000036641	Ccdc148	14.4175	3.84975	0.00136561	up
ENSMUSG00000036655	Colec11	19.6941	4.29969	0.0181955	up
ENSMUSG00000036667	Tcaf1	4.06283	2.02249	5.42e-40	up
ENSMUSG00000036687	Tmem184a	2.11796	1.08267	4.49e-06	up
ENSMUSG00000036749	Pramel5	17.7262	4.14781	0.0199201	up
ENSMUSG00000036856	Wnt4	7.84272	2.97135	2.98e-10	up
ENSMUSG00000036862	Dchs1	4.29048	2.10114	8.84e-06	up
ENSMUSG00000036885	Arhgef26	3.20259	1.67924	5.75e-12	up
ENSMUSG00000036894	Rap2b	3.11443	1.63897	8.84e-69	up
ENSMUSG00000036899	Trpv5	69.2013	6.11273	7.31e-24	up
ENSMUSG00000036902	Neto2	2.2708	1.1832	1.45e-18	up
ENSMUSG00000036918	Ttc7	2.39568	1.26043	1.22e-12	up
ENSMUSG00000036964	Trim17	9.876	3.30393	5.6e-07	up
ENSMUSG00000036966	Spryd3	2.323	1.21599	2.49e-22	up
ENSMUSG00000037007	Zfp113	2.3427	1.22817	3.8e-17	up
ENSMUSG00000037025	Foxa2	83.6445	6.3862	1.82e-08	up
ENSMUSG00000037028	Pramel18	28.3297	4.82424	0.00269367	up
ENSMUSG00000037034	Pax1	14.1234	3.82001	0.000164224	up
ENSMUSG00000037049	Smpd1	3.52876	1.81916	1.66e-39	up
ENSMUSG00000037060	Cavin3	2.30053	1.20197	0.0109862	up
ENSMUSG00000037085	Trmt12	4.36828	2.12707	2.6e-29	up
ENSMUSG00000037104	Socs5	3.00292	1.58636	8.82e-25	up
ENSMUSG00000037106	Fer1l6	8.27532	3.04882	0.031339	up
ENSMUSG00000037111	Setd7	3.03154	1.60005	1.52e-139	up
ENSMUSG00000037129	Tmprss13	2.69847	1.43214	0.0175155	up
ENSMUSG00000037148	Arhgap10	2.92563	1.54875	5.6e-27	up
ENSMUSG00000037185	Krt80	4.44133	2.15099	0.00109192	up
ENSMUSG00000037225	Fgf2	2.53334	1.34104	0.0120346	up
ENSMUSG00000037235	Mxd4	5.46996	2.45153	5.13e-23	up
ENSMUSG00000037239	Spred3	2.87544	1.52378	9.46e-23	up
ENSMUSG00000037286	Stag1	2.68039	1.42245	7.38e-109	up
ENSMUSG00000037321	Tap1	8.04465	3.00803	3.68e-74	up
ENSMUSG00000037335	Hand1	17.4002	4.12103	1.38e-119	up
ENSMUSG00000037341	Slc9a7	2.18521	1.12777	0.0181233	up
ENSMUSG00000037353	Letmd1	8.49456	3.08654	2.79e-46	up
ENSMUSG00000037355	Uvssa	3.02314	1.59605	8.74e-15	up
ENSMUSG00000037363	Letm2	3.04415	1.60604	9.41e-11	up
ENSMUSG00000037366	Pafah2	2.28745	1.19374	1.54e-19	up
ENSMUSG00000037405	Icam1	2.28925	1.19487	1.14e-37	up
ENSMUSG00000037411	Serpine1	7.60407	2.92677	3.69e-116	up
ENSMUSG00000037418	Best1	3.13875	1.65019	0.000378057	up
ENSMUSG00000037419	Endod1	3.42753	1.77717	2.14e-28	up
ENSMUSG00000037428	Vgf	20.2172	4.33751	7.77e-88	up
ENSMUSG00000037440	Vnn1	13.7128	3.77745	3.39e-52	up
ENSMUSG00000037465	Klf10	2.73918	1.45374	3.3e-111	up
ENSMUSG00000037490	Slc2a12	9.02853	3.17449	2.65e-09	up
ENSMUSG00000037541	Shank2	5.84016	2.54601	5.72e-07	up
ENSMUSG00000037577	Ephx3	5.08791	2.34707	0.0161407	up
ENSMUSG00000037600	Kdf1	2.30599	1.20538	2.91e-12	up
ENSMUSG00000037605	Adgrl3	2.79299	1.48181	0.00758004	up
ENSMUSG00000037606	Osbpl5	4.52954	2.17936	4.6e-23	up
ENSMUSG00000037613	Tnfrsf23	4.40489	2.13911	9.62e-06	up
ENSMUSG00000037621	Atoh8	14.4675	3.85475	0.0111474	up
ENSMUSG00000037628	Cdkn3	2.55707	1.35449	1.36e-11	up
ENSMUSG00000037636	Slc25a43	2.74547	1.45705	0.000262766	up
ENSMUSG00000037638	Zbtb42	3.88764	1.95889	5.5e-08	up
ENSMUSG00000037664	Cdkn1c	2.5678	1.36053	8.94e-56	up
ENSMUSG00000037705	Tecta	20.4213	4.352	0.0111855	up
ENSMUSG00000037709	Fam13a	5.20255	2.37922	1.81e-06	up
ENSMUSG00000037730	Mynn	2.19377	1.13342	1.53e-45	up
ENSMUSG00000037736	Limch1	13.878	3.79473	3.47e-275	up
ENSMUSG00000037762	Slc16a9	2.49675	1.32005	2.47e-05	up
ENSMUSG00000037798	Mat1a	18.991	4.24724	0.000146076	up
ENSMUSG00000037868	Egr2	3.85592	1.94708	0.00339318	up
ENSMUSG00000037887	Dusp8	11.0796	3.46983	1.37e-60	up
ENSMUSG00000037892	Pcdh18	3.30104	1.72292	0.00663135	up
ENSMUSG00000037946	Fgd3	51.3857	5.68329	1.44e-25	up
ENSMUSG00000037949	Ano10	4.01294	2.00466	9.38e-36	up
ENSMUSG00000037957	Wdr20	2.67567	1.4199	2.33e-47	up
ENSMUSG00000037958	Nsrp1	2.12392	1.08673	7.7e-51	up
ENSMUSG00000037962	Rflna	4.01867	2.00672	0.0224053	up
ENSMUSG00000037971	1110032A03Rik	4.3965	2.13636	1e-15	up
ENSMUSG00000037989	Wnk2	4.23592	2.08267	7.47e-63	up
ENSMUSG00000037990	Sh3rf3	6.68918	2.74183	3.66e-08	up
ENSMUSG00000037999	Arap2	4.82179	2.26957	9e-105	up
ENSMUSG00000038025	Phf2	2.51637	1.33134	5.18e-23	up
ENSMUSG00000038042	Ptpdc1	3.45155	1.78725	9.1e-26	up
ENSMUSG00000038046	Mrm3	2.10893	1.07651	5.93e-16	up
ENSMUSG00000038068	Rnf144b	2.17609	1.12174	0.00102839	up
ENSMUSG00000038074	Fkbp14	2.33555	1.22376	0.000648099	up
ENSMUSG00000038077	Kcna6	3.42192	1.7748	0.00685807	up
ENSMUSG00000038086	Hspb2	14.2236	3.83021	5.77e-24	up
ENSMUSG00000038168	P3h2	3.32864	1.73493	3.16e-06	up
ENSMUSG00000038178	Slc43a2	2.40824	1.26798	1.15e-27	up
ENSMUSG00000038181	Chpf2	3.14253	1.65193	1.1e-16	up
ENSMUSG00000038195	Rilp	5.36287	2.42301	0.0432221	up
ENSMUSG00000038208	Pgap3	2.01438	1.01034	3.08e-05	up
ENSMUSG00000038210	Hoxa11	40.0422	5.32345	0.000373522	up
ENSMUSG00000038213	Tapbpl	2.6209	1.39006	3.2e-08	up
ENSMUSG00000038224	Serpinf2	7.19949	2.84789	0.00208864	up
ENSMUSG00000038236	Hoxa7	17.5448	4.13297	4.88e-15	up
ENSMUSG00000038244	Mical2	2.46534	1.30178	4.35e-08	up
ENSMUSG00000038253	Hoxa5	64.3294	6.00741	0.000124718	up
ENSMUSG00000038267	Slc22a23	2.83071	1.50116	4.72e-12	up
ENSMUSG00000038271	Iffo1	3.67349	1.87715	5.23e-34	up
ENSMUSG00000038296	Galnt18	2.55126	1.35121	0.00286486	up
ENSMUSG00000038327	Serpinb9f	146.92	7.19889	1.43e-07	up
ENSMUSG00000038349	Plcl1	10.7638	3.42812	3.74e-06	up
ENSMUSG00000038369	Ncoa6	2.31502	1.21102	3.52e-53	up
ENSMUSG00000038393	Txnip	3.61658	1.85463	3.69e-303	up
ENSMUSG00000038402	Foxf2	31.1996	4.96346	0.00744473	up
ENSMUSG00000038451	Spsb2	5.7792	2.53087	2.03e-45	up
ENSMUSG00000038486	Sv2a	3.13041	1.64635	6.46e-06	up
ENSMUSG00000038495	Otud7b	3.68476	1.88157	1.22e-110	up
ENSMUSG00000038497	Tmco3	2.27424	1.18538	3.68e-17	up
ENSMUSG00000038506	Dcun1d2	2.49341	1.31812	4.88e-26	up
ENSMUSG00000038524	Fchsd1	2.01972	1.01416	2.21e-12	up
ENSMUSG00000038540	Tmc3	3.71129	1.89192	4.05e-05	up
ENSMUSG00000038545	Cul7	2.54231	1.34614	2.49e-127	up
ENSMUSG00000038560	Sp6	2.2108	1.14457	2.5e-16	up
ENSMUSG00000038576	Susd4	6.72161	2.74881	1.39e-102	up
ENSMUSG00000038580	Sct	10.8823	3.44392	5.88e-17	up
ENSMUSG00000038604	Ripor1	2.74733	1.45803	7.46e-74	up
ENSMUSG00000038677	Scube3	2.62488	1.39225	5.58e-43	up
ENSMUSG00000038692	Hoxb4	17.1677	4.10162	1.52e-09	up
ENSMUSG00000038721	Hoxb7	7.43883	2.89508	4.97e-05	up
ENSMUSG00000038765	Lmx1b	11.0346	3.46396	2.83e-36	up
ENSMUSG00000038781	Stap2	2.35548	1.23602	5.69e-07	up
ENSMUSG00000038827	Abitram	2.25594	1.17373	3.09e-18	up
ENSMUSG00000038828	Tmem214	2.70287	1.43449	6.99e-66	up
ENSMUSG00000038836	Agbl3	3.39139	1.76188	6.21e-05	up
ENSMUSG00000038843	Gcnt1	15.02	3.90881	2.7e-267	up
ENSMUSG00000038855	Itpkb	2.09397	1.06624	8.11e-14	up
ENSMUSG00000038872	Zfhx3	2.24082	1.16403	2.02e-33	up
ENSMUSG00000038879	Nipal2	8.11951	3.02139	1.12e-14	up
ENSMUSG00000038894	Irs2	10.1332	3.34101	0	up
ENSMUSG00000038903	Ccdc68	3.94693	1.98073	7.57e-23	up
ENSMUSG00000038910	Plcl2	2.45581	1.2962	8.88e-13	up
ENSMUSG00000038917	3930402G23Rik	10.6759	3.41629	0.000556039	up
ENSMUSG00000038949	Cnst	2.58025	1.36751	9.8e-40	up
ENSMUSG00000038976	Ppp1r9b	2.03998	1.02856	8.86e-30	up
ENSMUSG00000038984	Tspyl5	2.35191	1.23383	3.64e-06	up
ENSMUSG00000039031	Arhgap18	3.33236	1.73654	2.02e-12	up
ENSMUSG00000039043	Arpin	6.11661	2.61273	3.94e-29	up
ENSMUSG00000039079	Trhr2	30.9522	4.95197	0.00855275	up
ENSMUSG00000039081	Zfp503	10.2117	3.35215	1.13e-09	up
ENSMUSG00000039087	Rreb1	2.02866	1.02052	2.93e-34	up
ENSMUSG00000039092	Sptlc3	44.6562	5.48079	0.00118186	up
ENSMUSG00000039106	Htr5a	16.0274	4.00247	0.0316463	up
ENSMUSG00000039110	Mycbpap	15.8871	3.98978	1.18e-15	up
ENSMUSG00000039114	Nrn1	22.6861	4.50374	0.0010234	up
ENSMUSG00000039116	Adgrg6	2.83702	1.50437	0.00352668	up
ENSMUSG00000039131	Gipc2	4.40828	2.14022	1.15e-25	up
ENSMUSG00000039153	Runx2	37.5508	5.23077	0.00406191	up
ENSMUSG00000039154	Shd	6.56898	2.71567	0.000217287	up
ENSMUSG00000039179	Tekt5	3.97762	1.9919	2.5e-07	up
ENSMUSG00000039205	Ciz1	2.45562	1.29609	3.64e-23	up
ENSMUSG00000039208	Metrnl	2.8309	1.50126	0.000130133	up
ENSMUSG00000039220	Ppp1r10	2.17442	1.12063	4.02e-54	up
ENSMUSG00000039231	Suv39h1	2.12479	1.08732	5.49e-28	up
ENSMUSG00000039232	Stx11	3.57408	1.83757	1.01e-06	up
ENSMUSG00000039236	Isg20	3.65746	1.87084	0.0334302	up
ENSMUSG00000039238	Zfp750	3.61613	1.85445	2.28e-41	up
ENSMUSG00000039239	Tgfb2	12.5627	3.65107	3.34e-25	up
ENSMUSG00000039286	Fndc3b	4.27229	2.09501	1.83e-97	up
ENSMUSG00000039321	Uts2r	6.73825	2.75237	0.00216788	up
ENSMUSG00000039357	Fut11	2.38723	1.25534	6.14e-13	up
ENSMUSG00000039376	Synpo2l	101.995	6.67236	1.07e-137	up
ENSMUSG00000039384	Dusp10	9.73393	3.28302	9.34e-48	up
ENSMUSG00000039405	Prss23	16.1348	4.01211	5.3e-52	up
ENSMUSG00000039450	Dcxr	2.97985	1.57524	1.32e-17	up
ENSMUSG00000039457	Ppl	2.90158	1.53684	7.23e-34	up
ENSMUSG00000039461	Tcta	7.58712	2.92355	9e-34	up
ENSMUSG00000039477	Tnrc18	6.05848	2.59896	9.97e-136	up
ENSMUSG00000039485	Tspyl4	3.87034	1.95246	3.44e-16	up
ENSMUSG00000039496	Cdnf	2.42863	1.28014	0.0177341	up
ENSMUSG00000039552	Rsph4a	6.84669	2.77541	4.54e-06	up
ENSMUSG00000039556	Ppp1r3f	4.84624	2.27686	6.9e-12	up
ENSMUSG00000039578	Ccser1	8.95097	3.16204	6.54e-06	up
ENSMUSG00000039579	Grin3a	3.52002	1.81559	0.0312488	up
ENSMUSG00000039601	Rcan2	2.897	1.53456	2.56e-06	up
ENSMUSG00000039634	Zfp189	2.46927	1.30409	2.23e-17	up
ENSMUSG00000039653	Baat	5.34558	2.41835	0.0499863	up
ENSMUSG00000039683	Sdk1	13.1554	3.71759	8.7e-11	up
ENSMUSG00000039714	Cplx3	33.5565	5.06852	0.00105588	up
ENSMUSG00000039720	Got1l1	2.06589	1.04677	2.3e-10	up
ENSMUSG00000039742	Garin1b	5.84777	2.54789	0.0417636	up
ENSMUSG00000039747	Orai2	3.48083	1.79943	6.03e-13	up
ENSMUSG00000039754	Alkbh4	2.56005	1.35617	6.46e-22	up
ENSMUSG00000039782	Cpeb2	6.79897	2.76532	3.33e-101	up
ENSMUSG00000039813	Tbc1d2	3.68174	1.88039	1.72e-36	up
ENSMUSG00000039831	Arhgap29	3.86929	1.95207	2.03e-121	up
ENSMUSG00000039850	Endov	2.92837	1.5501	2.94e-18	up
ENSMUSG00000039878	Slc39a5	19.303	4.27075	0.00359968	up
ENSMUSG00000039903	Eva1c	3.58266	1.84103	0.000870635	up
ENSMUSG00000039910	Cited2	5.66123	2.50112	2.15e-192	up
ENSMUSG00000039952	Dag1	2.28674	1.19329	1.13e-147	up
ENSMUSG00000039959	Hip1	2.63056	1.39537	2.51e-107	up
ENSMUSG00000039960	Rhou	2.21873	1.14973	2.06e-30	up
ENSMUSG00000039981	Zc3h12d	9.75575	3.28625	0.00553792	up
ENSMUSG00000039982	Dtx4	3.91304	1.96829	1.19e-29	up
ENSMUSG00000039989	Cbx4	2.51423	1.33012	3.74e-10	up
ENSMUSG00000040007	Bahd1	2.01842	1.01323	3.15e-16	up
ENSMUSG00000040022	Rab11fip2	2.66891	1.41625	5.26e-19	up
ENSMUSG00000040035	Disp2	4.82947	2.27187	0.000170872	up
ENSMUSG00000040061	Plcb2	6.29111	2.65332	0.037001	up
ENSMUSG00000040102	Klhl42	2.89741	1.53476	2.1e-49	up
ENSMUSG00000040105	Plpp6	2.84526	1.50856	5.37e-09	up
ENSMUSG00000040152	Thbs1	49.3294	5.62438	0	up
ENSMUSG00000040154	Wfdc5	22.6897	4.50396	0.0328489	up
ENSMUSG00000040158	Tax1bp3	4.54061	2.18289	2.28e-113	up
ENSMUSG00000040164	Kcns1	4.81833	2.26853	1.67e-14	up
ENSMUSG00000040165	Cd209c	19.0721	4.25339	2.9e-109	up
ENSMUSG00000040167	Ikzf5	2.48515	1.31334	5.37e-43	up
ENSMUSG00000040212	Emp3	5.50916	2.46183	4.22e-07	up
ENSMUSG00000040220	Gas8	4.26167	2.09142	1.61e-101	up
ENSMUSG00000040254	Sema3d	4.38315	2.13197	0.00898815	up
ENSMUSG00000040260	Daam2	4.75349	2.24899	0.00337564	up
ENSMUSG00000040265	Dnm3	12.2362	3.61308	0.00475929	up
ENSMUSG00000040270	Bach2	2.5679	1.36059	5.41e-09	up
ENSMUSG00000040302	Rbm48	2.13827	1.09645	3e-21	up
ENSMUSG00000040322	Slc25a24	14.7564	3.88327	6.57e-248	up
ENSMUSG00000040350	Trim7	3.94932	1.9816	1.46e-18	up
ENSMUSG00000040363	Bcor	2.88167	1.52691	3.29e-96	up
ENSMUSG00000040364	Sec1	3.78478	1.92021	5.35e-16	up
ENSMUSG00000040374	Pex2	3.62806	1.8592	4.23e-22	up
ENSMUSG00000040407	Akap9	2.36458	1.24158	1.8e-56	up
ENSMUSG00000040413	Timd2	69.2902	6.11458	9.96e-06	up
ENSMUSG00000040420	Cdh18	8.02769	3.00498	0.0357178	up
ENSMUSG00000040432	Ltb4r2	13.3061	3.73401	2.44e-23	up
ENSMUSG00000040478	Prdm13	6.02118	2.59005	0.0113821	up
ENSMUSG00000040489	Sox30	9.84945	3.30004	2.44e-13	up
ENSMUSG00000040511	Pvr	2.07641	1.05409	7.65e-73	up
ENSMUSG00000040533	Matn1	19.199	4.26296	2.29e-22	up
ENSMUSG00000040552	C3ar1	31.1304	4.96025	0.0015033	up
ENSMUSG00000040569	Slc26a7	107.224	6.74449	1.87e-06	up
ENSMUSG00000040596	Pogk	6.21198	2.63505	5.82e-48	up
ENSMUSG00000040610	Tlx3	2.48219	1.31161	0.0136395	up
ENSMUSG00000040629	Mael	2.61724	1.38804	4e-27	up
ENSMUSG00000040631	Dok4	4.70314	2.23363	2.55e-16	up
ENSMUSG00000040663	Clcf1	2.73492	1.4515	0.0029735	up
ENSMUSG00000040666	Sh3bgr	8.0245	3.00441	2.04e-10	up
ENSMUSG00000040690	Col16a1	4.70067	2.23287	1.64e-05	up
ENSMUSG00000040694	Apobec2	4.20237	2.0712	1.4e-32	up
ENSMUSG00000040723	Rcsd1	4.03419	2.01228	1.56e-09	up
ENSMUSG00000040734	Ppp1r13l	2.03773	1.02696	2.24e-18	up
ENSMUSG00000040811	Eml2	2.14871	1.10347	8.9e-26	up
ENSMUSG00000040812	Agbl2	4.54989	2.18583	1.61e-07	up
ENSMUSG00000040913	Fbxw4	3.90697	1.96605	2.75e-16	up
ENSMUSG00000040987	Mill2	8.23295	3.04141	0.00592626	up
ENSMUSG00000040997	Abhd4	2.87182	1.52196	3.77e-56	up
ENSMUSG00000041037	Irgq	3.65678	1.87058	4.14e-54	up
ENSMUSG00000041073	Nacad	9.8497	3.30008	3.42e-13	up
ENSMUSG00000041120	Nbl1	4.77795	2.25639	1.34e-09	up
ENSMUSG00000041144	Dnah7b	2.96788	1.56943	0.000434798	up
ENSMUSG00000041189	Chrnb1	14.6317	3.87102	2.72e-64	up
ENSMUSG00000041298	Katnal1	2.17876	1.12351	5e-13	up
ENSMUSG00000041343	Ankrd42	2.3606	1.23915	2.68e-05	up
ENSMUSG00000041362	Shtn1	3.97371	1.99049	5.26e-49	up
ENSMUSG00000041556	Fbxo2	2.79578	1.48325	4.28e-15	up
ENSMUSG00000041566	Tssk1	8.82939	3.14231	0.0240531	up
ENSMUSG00000041592	Sdk2	3.16855	1.66382	0.00128105	up
ENSMUSG00000041607	Mbp	3.67829	1.87904	3.64e-45	up
ENSMUSG00000041679	Lrrc29	2.27352	1.18493	0.000920844	up
ENSMUSG00000041688	Amot	8.78709	3.13538	0	up
ENSMUSG00000041722	Khdc1c	29.0792	4.86192	0.00270589	up
ENSMUSG00000041771	Slc24a4	25.9277	4.69642	0.0172385	up
ENSMUSG00000041794	Myrip	5.40871	2.43528	5.49e-05	up
ENSMUSG00000041801	Phlda3	4.18613	2.06562	5.97e-127	up
ENSMUSG00000041805	Pramel1	2.17387	1.12027	1.26e-07	up
ENSMUSG00000041845	Rhod	2.45257	1.29429	6.76e-15	up
ENSMUSG00000041886	Macc1	9.8251	3.29647	5.35e-11	up
ENSMUSG00000041889	Shisa4	2.82448	1.49799	8.02e-07	up
ENSMUSG00000041911	Dlx1	23.0228	4.52499	0.00689146	up
ENSMUSG00000041912	Tdrkh	3.15144	1.65601	2.96e-19	up
ENSMUSG00000041915	Ammecr1l	2.09781	1.06889	2.64e-31	up
ENSMUSG00000041920	Slc16a6	3.09654	1.63066	3.35e-42	up
ENSMUSG00000041923	Nol4	4.83439	2.27334	0.0176379	up
ENSMUSG00000041926	Rnpep	2.00193	1.00139	6.24e-42	up
ENSMUSG00000041957	Pkp2	2.07598	1.05379	1.95e-46	up
ENSMUSG00000041986	Elmod1	76.7883	6.26281	1.39e-11	up
ENSMUSG00000042063	Zfp386	2.78303	1.47665	9.9e-42	up
ENSMUSG00000042078	Svop	43.8911	5.45586	1.51e-19	up
ENSMUSG00000042082	Arsb	3.22275	1.68829	3.01e-13	up
ENSMUSG00000042104	Uggt2	2.72373	1.44558	3.4e-10	up
ENSMUSG00000042115	Klhdc8a	6.81788	2.76932	0.000720126	up
ENSMUSG00000042215	Bag2	2.17537	1.12126	7.75e-08	up
ENSMUSG00000042228	Lyn	8.68571	3.11864	5.38e-42	up
ENSMUSG00000042249	Grk3	4.85889	2.28063	6.48e-29	up
ENSMUSG00000042284	Itga1	13.2388	3.7267	3.84e-27	up
ENSMUSG00000042349	Ikbke	5.65406	2.49929	3e-14	up
ENSMUSG00000042372	Dmrt3	3.25519	1.70274	0.00113867	up
ENSMUSG00000042377	Fam83g	3.2856	1.71616	3.23e-53	up
ENSMUSG00000042444	Mindy2	3.00129	1.58558	3.06e-19	up
ENSMUSG00000042510	AA986860	10.3956	3.3779	2.17e-44	up
ENSMUSG00000042514	Klhl14	34.8746	5.1241	0.00506632	up
ENSMUSG00000042579	4632404H12Rik	3.70357	1.88891	4.61e-20	up
ENSMUSG00000042613	Pbxip1	3.66773	1.87489	5.49e-56	up
ENSMUSG00000042616	Oscp1	3.05546	1.61139	4.42e-06	up
ENSMUSG00000042647	Acad12	2.80753	1.4893	7.57e-10	up
ENSMUSG00000042659	Arrdc4	4.02462	2.00885	3.04e-140	up
ENSMUSG00000042678	Myo15	3.25106	1.70091	0.000155653	up
ENSMUSG00000042707	Dnali1	20.3702	4.34839	0.0125696	up
ENSMUSG00000042759	Apobr	12.3553	3.62706	3.86e-95	up
ENSMUSG00000042784	Muc1	2.95684	1.56406	0.00161668	up
ENSMUSG00000042804	Gpr153	2.874	1.52306	9.7e-07	up
ENSMUSG00000042812	Foxf1	9.31573	3.21967	0.00100386	up
ENSMUSG00000042817	Flt3	6.72539	2.74962	0.00313187	up
ENSMUSG00000042821	Snai1	2.53937	1.34447	1.25e-07	up
ENSMUSG00000042842	Serpinb6b	6.43686	2.68636	3.03e-05	up
ENSMUSG00000042854	Trp53rkb	2.19465	1.13399	6.49e-06	up
ENSMUSG00000042942	Greb1l	8.84801	3.14535	7.16e-99	up
ENSMUSG00000042961	Egflam	3.27317	1.71069	0.013412	up
ENSMUSG00000043003	Rasef	11.8062	3.56147	8.98e-38	up
ENSMUSG00000043073	Usp17le	12.6204	3.65769	2.08e-06	up
ENSMUSG00000043079	Synpo	7.9137	2.98435	1.32e-19	up
ENSMUSG00000043085	Tmem82	2.80783	1.48945	5.68e-13	up
ENSMUSG00000043088	Il17re	2.56005	1.35617	0.0141891	up
ENSMUSG00000043110	Lrrn4	2.2381	1.16227	4.82e-20	up
ENSMUSG00000043153	Crppa	2.25813	1.17513	0.00152775	up
ENSMUSG00000043223	Gm4835	22.5057	4.49222	0.0379536	up
ENSMUSG00000043279	Trim56	2.74918	1.459	1.27e-39	up
ENSMUSG00000043290	Zfp784	3.11693	1.64013	0.0189254	up
ENSMUSG00000043311	D17H6S53E	2.17186	1.11893	0.000158158	up
ENSMUSG00000043336	Filip1l	7.56222	2.91881	7.99e-33	up
ENSMUSG00000043342	Hoxd9	3.48499	1.80115	0.00297586	up
ENSMUSG00000043383	Olfr1342	6.74167	2.7531	0.0295002	up
ENSMUSG00000043388	Tmem130	4.99364	2.32009	1.09e-11	up
ENSMUSG00000043391	2510009E07Rik	9.45472	3.24103	1.67e-22	up
ENSMUSG00000043419	Rnf227	2.55487	1.35325	1.01e-05	up
ENSMUSG00000043432	Leng9	3.832	1.9381	4.22e-05	up
ENSMUSG00000043541	Casc1	7.62508	2.93075	0.00165077	up
ENSMUSG00000043549	Fam90a1b	14.3105	3.839	5.92e-06	up
ENSMUSG00000043556	Fbxl7	2.98786	1.57911	0.000726683	up
ENSMUSG00000043557	Mdga1	3.49783	1.80646	3.14e-09	up
ENSMUSG00000043602	Zfp3	2.04377	1.03123	5.95e-05	up
ENSMUSG00000043639	Rbm20	2.6001	1.37857	1.9e-14	up
ENSMUSG00000043664	Tmem221	7.6417	2.93389	0.0370898	up
ENSMUSG00000043683	Fem1a	2.08198	1.05796	1.24e-26	up
ENSMUSG00000043753	Dmrta1	4.76094	2.25125	0.0321101	up
ENSMUSG00000043760	Pkhd1	5.34542	2.4183	4.59e-12	up
ENSMUSG00000043822	Adamtsl5	4.32712	2.11341	2.18e-08	up
ENSMUSG00000043885	Slc36a4	4.30925	2.10744	6.24e-22	up
ENSMUSG00000043903	Zfp469	15.7381	3.97619	5.71e-17	up
ENSMUSG00000043924	Ncmap	3.36112	1.74894	6.42e-07	up
ENSMUSG00000043969	Emx2	37.9095	5.24449	0.00304276	up
ENSMUSG00000043998	Mgat2	2.77601	1.47302	1.46e-78	up
ENSMUSG00000044006	Cilp2	2.40435	1.26565	5.92e-09	up
ENSMUSG00000044043	Pcdhb14	8.41312	3.07264	2.1e-06	up
ENSMUSG00000044052	Ccr10	15.179	3.924	0.0473325	up
ENSMUSG00000044072	Eml6	3.13609	1.64897	5.84e-05	up
ENSMUSG00000044081	Zfp85os	3.47091	1.79532	0.00264362	up
ENSMUSG00000044086	Lmod3	33.5351	5.0676	0.00114472	up
ENSMUSG00000044156	Hepacam2	4.9006	2.29296	0.0428281	up
ENSMUSG00000044197	Gpr146	2.74044	1.45441	0.0312695	up
ENSMUSG00000044199	S1pr4	3.11828	1.64075	0.017136	up
ENSMUSG00000044211	Gm7887	155.501	7.28078	2.3e-07	up
ENSMUSG00000044229	Nxpe4	5.61837	2.49015	4.54e-09	up
ENSMUSG00000044286	Olfr221	32.8851	5.03936	0.00662334	up
ENSMUSG00000044303	Cdkn2a	2.07215	1.05113	4.18e-11	up
ENSMUSG00000044309	Apol7c	95.0747	6.57099	5.33e-06	up
ENSMUSG00000044317	Gpr4	4.36705	2.12666	6.97e-24	up
ENSMUSG00000044337	Ackr3	3.77063	1.91481	1.65e-44	up
ENSMUSG00000044393	Dsg2	2.88808	1.53011	6.02e-104	up
ENSMUSG00000044430	Klk12	32.6398	5.02856	0.00136135	up
ENSMUSG00000044456	Rin3	14.0448	3.81196	1.65e-70	up
ENSMUSG00000044477	Zfand3	2.1744	1.12062	2.36e-50	up
ENSMUSG00000044501	Zfp758	2.26233	1.17781	5.74e-08	up
ENSMUSG00000044528	Tram1l1	2.56327	1.35799	0.00014689	up
ENSMUSG00000044551	9930012K11Rik	2.11854	1.08307	1.62e-06	up
ENSMUSG00000044566	Cage1	4.90046	2.29292	0.000300688	up
ENSMUSG00000044581	4932415D10Rik	22.3981	4.48531	7.04e-18	up
ENSMUSG00000044628	Rnf208	2.19211	1.13232	2.67e-07	up
ENSMUSG00000044641	Pard6b	3.70271	1.88858	5.76e-101	up
ENSMUSG00000044646	Zbtb7c	2.58398	1.36959	6.67e-05	up
ENSMUSG00000044674	Fzd1	2.17457	1.12073	5.06e-06	up
ENSMUSG00000044676	Zfp612	12.5563	3.65034	3.67e-63	up
ENSMUSG00000044715	Gskip	2.55028	1.35065	4.84e-16	up
ENSMUSG00000044786	Zfp36	2.39218	1.25833	4.75e-26	up
ENSMUSG00000044795	Cyb5d1	3.5591	1.83151	2.2e-47	up
ENSMUSG00000044854	1700056E22Rik	7.80709	2.96479	0.00810914	up
ENSMUSG00000044952	Kctd21	2.91975	1.54585	4.31e-11	up
ENSMUSG00000044976	Wdr72	40.3752	5.3354	4.87e-24	up
ENSMUSG00000044982	Sft2d3	2.4208	1.27548	1.24e-06	up
ENSMUSG00000045010	Gm4779	3.49063	1.80349	2.62e-61	up
ENSMUSG00000045064	Zc2hc1c	2.81676	1.49403	4.98e-07	up
ENSMUSG00000045094	Arhgef37	4.56227	2.18975	7.37e-11	up
ENSMUSG00000045176	Borcs6	2.22546	1.15411	1.84e-10	up
ENSMUSG00000045179	Sox3	2.49606	1.31965	4.65e-07	up
ENSMUSG00000045211	Nudt18	5.39539	2.43173	7.32e-36	up
ENSMUSG00000045238	A730035I17Rik	17.7049	4.14607	0.0199864	up
ENSMUSG00000045268	Zfp691	2.7946	1.48264	6.17e-09	up
ENSMUSG00000045287	Rtn4rl1	3.28447	1.71566	6.72e-20	up
ENSMUSG00000045314	Sowahb	6.09489	2.6076	9.88e-40	up
ENSMUSG00000045319	Proser2	2.48081	1.31081	1.94e-19	up
ENSMUSG00000045330	Magec2	2.16618	1.11515	8.97e-14	up
ENSMUSG00000045374	Wdr81	2.00696	1.00501	3.64e-25	up
ENSMUSG00000045377	Tmem88	3.77138	1.91509	1.32e-31	up
ENSMUSG00000045466	Zfp956	2.04349	1.03103	6.18e-11	up
ENSMUSG00000045576	St7l	2.1691	1.11709	3.53e-14	up
ENSMUSG00000045625	Pigz	325.399	8.34607	6.91e-11	up
ENSMUSG00000045629	Sh3tc2	5.5294	2.46712	2.5e-12	up
ENSMUSG00000045639	Zfp629	2.23374	1.15946	1.87e-08	up
ENSMUSG00000045658	Pid1	3.54101	1.82416	5.69e-27	up
ENSMUSG00000045662	Henmt1	8.36642	3.06461	5.19e-06	up
ENSMUSG00000045763	Basp1	2.12879	1.09003	2.17e-28	up
ENSMUSG00000045775	Slc16a5	2.53209	1.34033	0.000603472	up
ENSMUSG00000045790	Ccdc149	4.72969	2.24175	0.0042637	up
ENSMUSG00000045826	Ptprcap	15.1122	3.91764	0.0360365	up
ENSMUSG00000045827	Serpinb9	11.5825	3.53388	9.58e-49	up
ENSMUSG00000045838	Ccdc9b	2.8465	1.50919	0.0222934	up
ENSMUSG00000045942	BC049762	31.1204	4.95979	0.00839685	up
ENSMUSG00000045954	Cavin2	3.97231	1.98998	0.0247979	up
ENSMUSG00000045980	Tmem104	2.31019	1.20801	1.56e-13	up
ENSMUSG00000045991	Onecut2	8.56578	3.09859	1.95e-19	up
ENSMUSG00000046056	Sbsn	5.10398	2.35162	3.21e-38	up
ENSMUSG00000046133	C130073F10Rik	4.58313	2.19633	6.85e-11	up
ENSMUSG00000046159	Chrm3	20.3407	4.34629	0.00197198	up
ENSMUSG00000046169	Adamts6	3.88279	1.95709	0.000168719	up
ENSMUSG00000046173	Pabpc6	4.25704	2.08985	0.00185503	up
ENSMUSG00000046185	Zfp84	2.65895	1.41086	2.71e-32	up
ENSMUSG00000046192	Iqub	3.99842	1.99943	0.00795256	up
ENSMUSG00000046223	Plaur	4.91397	2.29689	1.7e-154	up
ENSMUSG00000046229	Scand1	3.38827	1.76055	2.15e-19	up
ENSMUSG00000046269	Usp27x	2.4833	1.31226	2.9e-14	up
ENSMUSG00000046311	Zfp62	2.01052	1.00757	8.96e-39	up
ENSMUSG00000046338	Gpat2	2.71375	1.44029	1.74e-12	up
ENSMUSG00000046380	Jrk	2.57101	1.36234	2.1e-14	up
ENSMUSG00000046410	Kcnk6	2.78028	1.47523	9.98e-30	up
ENSMUSG00000046417	Lrrc75a	6.67972	2.73979	7.28e-52	up
ENSMUSG00000046432	Bex3	2.04786	1.03412	1.65e-33	up
ENSMUSG00000046546	Fam43a	5.27922	2.40033	1.94e-192	up
ENSMUSG00000046550	Spin2c	2.15023	1.10449	4.17e-06	up
ENSMUSG00000046556	Zfp319	3.09065	1.62791	9.83e-29	up
ENSMUSG00000046589	Lrrc8e	3.80189	1.92672	0.000355024	up
ENSMUSG00000046658	Zfp316	5.07347	2.34297	3.3e-14	up
ENSMUSG00000046688	Tifa	6.01473	2.5885	0.049919	up
ENSMUSG00000046694	Tent5b	3.73454	1.90093	1.72e-37	up
ENSMUSG00000046719	Nxph3	3.36513	1.75066	2.17e-05	up
ENSMUSG00000046731	Kctd11	5.02161	2.32815	1.22e-25	up
ENSMUSG00000046733	Gprc5a	4.60455	2.20306	1.45e-300	up
ENSMUSG00000046743	Fat4	21.6826	4.43847	0.000989633	up
ENSMUSG00000046761	Fam83h	9.30886	3.21861	1.86e-147	up
ENSMUSG00000046768	Rhoj	10.4106	3.37998	0.0109074	up
ENSMUSG00000046774	8030474K03Rik	5.99031	2.58263	4.14e-84	up
ENSMUSG00000046792	Zfp787	2.40134	1.26384	4.3e-12	up
ENSMUSG00000046793	Gpr61	19.2167	4.26429	0.0211533	up
ENSMUSG00000046818	Ddit4l	2.37564	1.24832	1.54e-10	up
ENSMUSG00000046826	Fam187b	7.99078	2.99834	2.53e-06	up
ENSMUSG00000046876	Atxn1	2.09678	1.06818	1.05e-11	up
ENSMUSG00000046879	Irgm1	2.08989	1.06343	2.92e-14	up
ENSMUSG00000046908	Ltb4r1	16.6629	4.05857	3.71e-05	up
ENSMUSG00000046974	BC053393	6.33022	2.66225	5.37e-05	up
ENSMUSG00000046982	Tshz1	2.10969	1.07703	0.000339441	up
ENSMUSG00000047104	Pbp2	7.78603	2.96089	0.0413747	up
ENSMUSG00000047123	Ticam1	3.16803	1.66358	6.15e-18	up
ENSMUSG00000047143	Dmrta2	3.26277	1.7061	4.19e-07	up
ENSMUSG00000047171	Helt	27.8397	4.79907	0.0145003	up
ENSMUSG00000047181	Samd14	2.15628	1.10854	0.0428336	up
ENSMUSG00000047182	Irs3	16.6742	4.05955	2.08e-19	up
ENSMUSG00000047193	Dync2h1	2.25056	1.17029	9.28e-23	up
ENSMUSG00000047205	Dusp18	3.65743	1.87083	9.49e-36	up
ENSMUSG00000047242	Taf9b	2.52516	1.33638	3.54e-09	up
ENSMUSG00000047246	H2bc6	6.5688	2.71563	1.01e-14	up
ENSMUSG00000047264	Zfp358	2.49366	1.31826	1.56e-09	up
ENSMUSG00000047281	Sfn	2.66373	1.41345	3.73e-112	up
ENSMUSG00000047342	Zfp286	2.11225	1.07878	4.57e-08	up
ENSMUSG00000047344	Lancl3	2.58318	1.36915	0.0120661	up
ENSMUSG00000047371	Zfp768	2.71424	1.44055	6.14e-11	up
ENSMUSG00000047409	Ctdspl	3.06385	1.61535	1.72e-20	up
ENSMUSG00000047419	Cmya5	312.107	8.2859	1.27e-10	up
ENSMUSG00000047428	Dlk2	14.0629	3.81382	2.89e-05	up
ENSMUSG00000047501	Cldn4	2.88538	1.52876	1.21e-195	up
ENSMUSG00000047515	BC049715	10.6617	3.41436	5.54e-11	up
ENSMUSG00000047557	Lxn	3.45869	1.79022	2.27e-12	up
ENSMUSG00000047617	Paxx	4.36742	2.12678	5.12e-07	up
ENSMUSG00000047632	Fgfbp3	6.80485	2.76656	2.46e-08	up
ENSMUSG00000047658	Gal3st3	2.14682	1.1022	0.000132412	up
ENSMUSG00000047712	Ust	2.69641	1.43104	1.75e-06	up
ENSMUSG00000047719	Ubiad1	2.25238	1.17145	2.75e-16	up
ENSMUSG00000047730	Fcgbp	6.72456	2.74944	3.4e-05	up
ENSMUSG00000047747	Rnf150	39.7295	5.31214	0.000590044	up
ENSMUSG00000047786	Lix1	3.16692	1.66308	0.0108866	up
ENSMUSG00000047793	Sned1	2.09655	1.06802	0.00102685	up
ENSMUSG00000047884	Klk9	17.7554	4.15018	0.0213741	up
ENSMUSG00000047898	Ccr4	2.67734	1.4208	0.00164925	up
ENSMUSG00000047907	Tshz2	3.74904	1.90652	0.000396606	up
ENSMUSG00000047989	Ino80c	2.46864	1.30372	5.19e-23	up
ENSMUSG00000048022	Tmem229a	4.07642	2.0273	0.00381988	up
ENSMUSG00000048047	Zbtb33	2.0242	1.01735	1.98e-21	up
ENSMUSG00000048096	Lmod1	21.4486	4.42281	4.81e-48	up
ENSMUSG00000048108	Tmem72	2.06518	1.04627	1.09e-13	up
ENSMUSG00000048155	H2bw2	5.0006	2.3221	0.016658	up
ENSMUSG00000048175	Asb8	2.36012	1.23886	1.46e-23	up
ENSMUSG00000048218	Amigo2	2.01032	1.00742	0.02914	up
ENSMUSG00000048285	Frmd6	3.23151	1.69221	6.74e-51	up
ENSMUSG00000048292	Olfr1417	22.6253	4.49987	0.033121	up
ENSMUSG00000048329	Mfsd6l	3.05299	1.61022	0.0188181	up
ENSMUSG00000048373	Fgfbp1	8.73982	3.1276	1.68e-91	up
ENSMUSG00000048410	Zfp407	2.23642	1.16119	1.84e-34	up
ENSMUSG00000048458	Inka2	28.8207	4.84903	1.52e-39	up
ENSMUSG00000048562	Sp8	7.1892	2.84583	0.000333006	up
ENSMUSG00000048581	E130311K13Rik	2.51866	1.33266	1.6e-06	up
ENSMUSG00000048583	Igf2	39.5419	5.30531	0	up
ENSMUSG00000048612	Myof	5.62122	2.49088	1.06e-149	up
ENSMUSG00000048616	Nog	6.68024	2.7399	1.36e-16	up
ENSMUSG00000048763	Hoxb3	54.9524	5.78011	0.000390578	up
ENSMUSG00000048772	Tmem53	2.52657	1.33718	0.00873387	up
ENSMUSG00000048776	Pthlh	70.6696	6.14302	5.49e-05	up
ENSMUSG00000048779	P2ry6	3.09662	1.63069	0.0298971	up
ENSMUSG00000048807	Slc35e4	2.55625	1.35403	1.56e-13	up
ENSMUSG00000048814	Lonrf2	4.12818	2.04551	3.42e-07	up
ENSMUSG00000048826	Dact2	2.19072	1.1314	1.13e-18	up
ENSMUSG00000048915	Efna5	3.06163	1.6143	2.47e-25	up
ENSMUSG00000048988	Elfn1	3.13481	1.64838	0.0164153	up
ENSMUSG00000049100	Pcdh10	12.2786	3.61807	0.0202034	up
ENSMUSG00000049106	Dcaf5	3.18058	1.66929	7.86e-80	up
ENSMUSG00000049107	Ntf3	9.74061	3.28401	0.0206147	up
ENSMUSG00000049134	Nrap	6.97098	2.80136	0.000530583	up
ENSMUSG00000049281	Scn3b	2.30354	1.20385	7.72e-11	up
ENSMUSG00000049300	Prmt6	2.46075	1.2991	5.61e-37	up
ENSMUSG00000049307	Fut4	3.0738	1.62002	1.32e-06	up
ENSMUSG00000049323	Smcr8	2.7832	1.47674	2.46e-126	up
ENSMUSG00000049336	Tenm2	7.29793	2.86749	0.000392643	up
ENSMUSG00000049357	Brd8dc	3.29525	1.72039	0.0398395	up
ENSMUSG00000049382	Krt8	74.9718	6.22828	0	up
ENSMUSG00000049401	Ogfr	2.20408	1.14018	2.84e-37	up
ENSMUSG00000049420	Tmem200a	2.49836	1.32098	0.0401878	up
ENSMUSG00000049511	Htr1b	4.12059	2.04285	0.00597472	up
ENSMUSG00000049515	Espnl	77.8581	6.28278	7.21e-05	up
ENSMUSG00000049521	Cdc42ep1	4.61619	2.2067	9.84e-13	up
ENSMUSG00000049537	Tecrl	4.60212	2.2023	0.0167007	up
ENSMUSG00000049539	H1f1	5.69647	2.51007	8.65e-08	up
ENSMUSG00000049562	Ap5b1	6.51538	2.70385	4.15e-21	up
ENSMUSG00000049576	Zfa-ps	19.4989	4.28532	0.0020822	up
ENSMUSG00000049577	Zfpm1	4.10281	2.03661	1.45e-37	up
ENSMUSG00000049583	Grm5	30.5168	4.93153	2.02e-06	up
ENSMUSG00000049604	Hoxb13	7.62463	2.93067	0.00636109	up
ENSMUSG00000049680	Urgcp	4.38867	2.13379	6.85e-54	up
ENSMUSG00000049686	Orai1	2.72809	1.44789	4.77e-17	up
ENSMUSG00000049690	Nckap5	16.0698	4.00628	0.0294958	up
ENSMUSG00000049721	Gal3st1	2.13014	1.09095	0.0154744	up
ENSMUSG00000049734	Trex1	2.0394	1.02814	0.000244773	up
ENSMUSG00000049755	Zfp672	5.81448	2.53965	8.63e-35	up
ENSMUSG00000049807	Arhgap23	2.65456	1.40847	5.23e-85	up
ENSMUSG00000049858	Suox	5.47669	2.4533	3.74e-60	up
ENSMUSG00000049866	Arl4c	4.82751	2.27128	2.77e-134	up
ENSMUSG00000049871	Nlrc3	2.22423	1.15331	2.29e-10	up
ENSMUSG00000049872	Calhm5	2.56132	1.35689	1.35e-05	up
ENSMUSG00000049907	Rasl11b	2.6659	1.41462	3.07e-12	up
ENSMUSG00000049908	Gja8	44.8008	5.48545	0.00105449	up
ENSMUSG00000049922	Slc35c1	2.27649	1.18681	7.67e-12	up
ENSMUSG00000049957	Ccdc137	2.30108	1.20231	4.03e-43	up
ENSMUSG00000049999	Ppp1r3d	12.4169	3.63424	2.82e-09	up
ENSMUSG00000050029	Rap2c	2.17696	1.12231	1.82e-35	up
ENSMUSG00000050035	Fhl4	5.46878	2.45122	1.85e-07	up
ENSMUSG00000050052	Tdrp	6.09224	2.60697	1.26e-136	up
ENSMUSG00000050064	Zfp697	6.5211	2.70511	1.56e-19	up
ENSMUSG00000050144	Slc25a44	3.78373	1.91981	2.57e-63	up
ENSMUSG00000050174	Nudt6	2.41624	1.27277	0.0115832	up
ENSMUSG00000050240	Hic2	2.95027	1.56085	2.48e-151	up
ENSMUSG00000050271	Prag1	3.09389	1.62942	2.19e-60	up
ENSMUSG00000050272	Dscam	5.31916	2.4112	0.0212123	up
ENSMUSG00000050288	Fzd2	3.29805	1.72161	2.08e-48	up
ENSMUSG00000050295	Foxc1	2.609	1.3835	0.0108459	up
ENSMUSG00000050296	Abca12	67.2211	6.07084	7.22e-05	up
ENSMUSG00000050315	Synpo2	2.81377	1.49251	5.1e-10	up
ENSMUSG00000050335	Lgals3	8.19805	3.03528	1.43e-236	up
ENSMUSG00000050359	Sprr1a	70.0283	6.12987	9.18e-06	up
ENSMUSG00000050368	Hoxd10	18.8764	4.23851	0.000186349	up
ENSMUSG00000050395	Tnfsf15	86.7067	6.43807	2.06e-06	up
ENSMUSG00000050397	Foxl2	9.82204	3.29602	1.69e-21	up
ENSMUSG00000050410	Tcf19	2.09913	1.06979	8.77e-07	up
ENSMUSG00000050567	Maml1	3.53273	1.82078	1.48e-128	up
ENSMUSG00000050619	Zscan29	2.71447	1.44067	1.4e-22	up
ENSMUSG00000050640	Tmem150c	10.174	3.34682	1.06e-07	up
ENSMUSG00000050666	Vstm4	5.4384	2.44318	0.040247	up
ENSMUSG00000050677	Ccdc96	6.02097	2.59	2.29e-10	up
ENSMUSG00000050721	Plekho2	2.27942	1.18867	4.52e-25	up
ENSMUSG00000050732	Vamp8	3.03456	1.60149	1.8e-28	up
ENSMUSG00000050737	Ptges	13.7862	3.78515	4.42e-142	up
ENSMUSG00000050908	Tvp23a	2.03847	1.02749	2.18e-06	up
ENSMUSG00000050930	Map10	2.3101	1.20796	1.35e-14	up
ENSMUSG00000050931	Sgms2	2.52746	1.33769	3.57e-11	up
ENSMUSG00000050944	Efcab5	5.85742	2.55027	0.00045817	up
ENSMUSG00000050945	Zfp438	5.56779	2.4771	9.34e-23	up
ENSMUSG00000050957	Insl6	3.59174	1.84468	0.0067087	up
ENSMUSG00000050965	Prkca	10.6835	3.41731	8.51e-45	up
ENSMUSG00000050973	Gdpgp1	2.10724	1.07536	1.95e-07	up
ENSMUSG00000050989	Selenon	4.51967	2.17622	8.39e-67	up
ENSMUSG00000051000	Fhip1a	3.19791	1.67713	7.95e-17	up
ENSMUSG00000051022	Hs3st1	4.03508	2.0126	9.06e-06	up
ENSMUSG00000051041	Olfml1	2.86891	1.5205	9.25e-11	up
ENSMUSG00000051043	Gprc5c	11.0539	3.46648	6.84e-199	up
ENSMUSG00000051065	Mb21d2	5.95562	2.57425	1.97e-126	up
ENSMUSG00000051076	Vtcn1	32.2074	5.00932	8.35e-07	up
ENSMUSG00000051154	Commd3	3.87767	1.95519	6.31e-39	up
ENSMUSG00000051159	Cited1	2.57457	1.36433	1.64e-11	up
ENSMUSG00000051225	Fam83a	2.37228	1.24627	0.0483718	up
ENSMUSG00000051235	Gen1	2.20854	1.1431	1.31e-22	up
ENSMUSG00000051236	Msrb3	5.37185	2.42542	3.9e-23	up
ENSMUSG00000051246	Msantd1	22.2098	4.47312	0.00881677	up
ENSMUSG00000051279	Gdf6	65.5604	6.03475	8.33e-05	up
ENSMUSG00000051343	Rab11fip5	2.15059	1.10473	4.16e-28	up
ENSMUSG00000051351	Zfp46	2.39174	1.25806	2.26e-12	up
ENSMUSG00000051359	Ncald	3.88091	1.9564	3.86e-05	up
ENSMUSG00000051373	Plpp7	2.21422	1.1468	0.0268023	up
ENSMUSG00000051375	Pcdh1	3.62125	1.85649	5.01e-23	up
ENSMUSG00000051379	Flrt3	2.60814	1.38302	3.1e-21	up
ENSMUSG00000051396	Gm45902	2.52325	1.33529	1.62e-13	up
ENSMUSG00000051397	Tacstd2	25.7173	4.68467	8.57e-185	up
ENSMUSG00000051455	Meioc	2.14903	1.10368	1.07e-32	up
ENSMUSG00000051495	Irf2bp2	2.02533	1.01815	1.95e-28	up
ENSMUSG00000051527	Usp29	2.25215	1.1713	1.72e-11	up
ENSMUSG00000051537	Gm5124	2.77379	1.47186	0.00011098	up
ENSMUSG00000051615	Rap2a	2.35719	1.23707	1.89e-13	up
ENSMUSG00000051627	H1f4	6.09716	2.60814	2.4e-06	up
ENSMUSG00000051652	Lrrc3	7.31006	2.86988	1.84e-34	up
ENSMUSG00000051669	AU021092	14.4907	3.85705	0.00182998	up
ENSMUSG00000051728	Fam243	9.50519	3.24872	0.0491512	up
ENSMUSG00000051832	E230016K23Rik	2.9922	1.58121	5.94e-05	up
ENSMUSG00000051920	Rspo2	4.71683	2.23782	0.0200027	up
ENSMUSG00000051951	Xkr4	9.49676	3.24743	0.000786399	up
ENSMUSG00000051977	Prdm9	3.56233	1.83282	3.29e-06	up
ENSMUSG00000052013	Btla	56.8805	5.82986	0.000247463	up
ENSMUSG00000052062	Pard3b	26.4722	4.72641	1.82e-20	up
ENSMUSG00000052085	Dock8	3.35167	1.74488	0.00109158	up
ENSMUSG00000052155	Acvr2a	2.23507	1.16032	1.16e-20	up
ENSMUSG00000052212	Cd177	4.3641	2.12568	0.0322764	up
ENSMUSG00000052221	Ppp1r36	2.44177	1.28793	0.0393847	up
ENSMUSG00000052331	Ankrd44	4.50807	2.17251	6.06e-27	up
ENSMUSG00000052372	Il1rapl1	26.0925	4.70556	0.0175862	up
ENSMUSG00000052415	Tchh	6.01172	2.58778	1.26e-139	up
ENSMUSG00000052423	B4galt3	2.3631	1.24068	1.59e-49	up
ENSMUSG00000052428	Tmco1	2.2625	1.17792	1.89e-41	up
ENSMUSG00000052477	C130026I21Rik	37.2926	5.22082	0.000534671	up
ENSMUSG00000052496	Pkdrej	8.73726	3.12718	0.0268256	up
ENSMUSG00000052504	Epha3	14.6617	3.87398	0.000933234	up
ENSMUSG00000052516	Robo2	2.81725	1.49429	0.0311704	up
ENSMUSG00000052565	H1f3	16.7691	4.06774	1.02e-36	up
ENSMUSG00000052605	Isoc2b	10.0753	3.33275	0.0033105	up
ENSMUSG00000052616	Terb1	3.12889	1.64565	0.000154435	up
ENSMUSG00000052656	Rnf103	3.01363	1.5915	8.27e-13	up
ENSMUSG00000052673	Gm9887	4.84823	2.27746	0.000402633	up
ENSMUSG00000052676	Zmat1	3.53474	1.82161	1.51e-05	up
ENSMUSG00000052684	Jun	5.34908	2.41929	2.98e-186	up
ENSMUSG00000052724	Gm9888	2.4928	1.31777	0.0173676	up
ENSMUSG00000052751	Repin1	2.10732	1.07541	2.02e-09	up
ENSMUSG00000052760	A630001G21Rik	3.06359	1.61523	0.00108205	up
[truncated: 3,666 more rows]
