# Supplementary material for: Loss of sex-determining region Y-box 2 (Sox2) captures embryonic stem cells in a primed pluripotent state
Source: J Biol Chem. 2025 Apr 9;301(5):108501. doi: 10.1016/j.jbc.2025.108501 (PMC12135381; doi:10.1016/j.jbc.2025.108501)
Supplement: Table S2 [file mmc3.xlsx]

## Sheet: Sheet1
Genes that are differentially expressed in Oct4Δ/Δ vs. Oct4F/F ESCs
gene_id	gene_name	fold change	log2 fold change	padjust	up/down
ENSMUSG00000000031	H19	5.73844	2.52066	9.03622e-247	up
ENSMUSG00000000078	Klf6	7.24937	2.85786	1.00752e-222	up
ENSMUSG00000000093	Tbx2	2.9271	1.54947	0.000216927	up
ENSMUSG00000000094	Tbx4	3.3305	1.73574	1.2103e-10	up
ENSMUSG00000000125	Wnt3	5.079	2.34454	4.15442e-23	up
ENSMUSG00000000126	Wnt9a	3.5112	1.81196	3.33919e-14	up
ENSMUSG00000000142	Axin2	2.10528	1.07401	8.06889e-07	up
ENSMUSG00000000167	Pih1d2	4.04906	2.01759	5.48057e-11	up
ENSMUSG00000000183	Fgf6	257.628	8.00915	5.9727e-10	up
ENSMUSG00000000197	Nalcn	14.7017	3.87791	6.078e-91	up
ENSMUSG00000000214	Th	3.70111	1.88796	0.0303929	up
ENSMUSG00000000247	Lhx2	2.117	1.08202	0.029638	up
ENSMUSG00000000266	Mid2	4.67032	2.22352	9.06749e-05	up
ENSMUSG00000000290	Itgb2	5.1753	2.37164	0.000236692	up
ENSMUSG00000000305	Cdh4	10.3826	3.3761	4.39635e-50	up
ENSMUSG00000000320	Alox12	2.05054	1.036	6.36296e-05	up
ENSMUSG00000000339	Rtca	2.17925	1.12383	6.39882e-19	up
ENSMUSG00000000381	Wap	39.041	5.28692	0.00290371	up
ENSMUSG00000000384	Tbrg4	2.53423	1.34155	2.44925e-74	up
ENSMUSG00000000385	Tmprss2	10.8905	3.445	9.83961e-31	up
ENSMUSG00000000386	Mx1	26.2367	4.71352	0.012149	up
ENSMUSG00000000440	Pparg	10.6173	3.40834	0.000204994	up
ENSMUSG00000000567	Sox9	4.62887	2.21066	1.43851e-07	up
ENSMUSG00000000605	Clcn4	2.37464	1.24771	4.44824e-22	up
ENSMUSG00000000690	Hoxb6	31.1223	4.95988	0.00550671	up
ENSMUSG00000000706	Btn1a1	4.13673	2.04849	0.0257361	up
ENSMUSG00000000724	Cryba1	4.88937	2.28965	0.0370412	up
ENSMUSG00000000792	Slc5a5	2.74365	1.4561	9.61963e-21	up
ENSMUSG00000000826	Dnajc5	2.21308	1.14605	5.21827e-53	up
ENSMUSG00000000938	Hoxa10	55.4362	5.79276	3.45056e-05	up
ENSMUSG00000000942	Hoxa4	10.9965	3.45897	0.00411099	up
ENSMUSG00000001017	Chtop	2.38706	1.25524	1.0117e-49	up
ENSMUSG00000001156	Mxd1	4.0353	2.01268	1.56169e-48	up
ENSMUSG00000001240	Ramp2	2.13205	1.09224	1.73541e-05	up
ENSMUSG00000001300	Efnb2	3.97713	1.99173	4.46393e-37	up
ENSMUSG00000001323	Srr	2.66295	1.41303	4.91948e-15	up
ENSMUSG00000001334	Fndc5	2.05727	1.04073	0.00699308	up
ENSMUSG00000001348	Acp5	2.70066	1.43331	1.32372e-24	up
ENSMUSG00000001349	Cnn1	6.66422	2.73644	2.91809e-53	up
ENSMUSG00000001376	Vps50	2.40688	1.26716	3.3981e-47	up
ENSMUSG00000001418	Glmp	3.45483	1.78862	1.96105e-100	up
ENSMUSG00000001444	Tbx21	3.03748	1.60288	7.04663e-08	up
ENSMUSG00000001496	Nkx2-1	69.1478	6.11161	6.69124e-06	up
ENSMUSG00000001497	Pax9	16.1289	4.01158	2.10394e-07	up
ENSMUSG00000001504	Irx2	2.93006	1.55093	1.21502e-22	up
ENSMUSG00000001510	Dlx3	2.28297	1.19091	8.4138e-05	up
ENSMUSG00000001518	Itfg2	2.17778	1.12286	1.26885e-30	up
ENSMUSG00000001558	Klhl10	6.32648	2.6614	8.84257e-12	up
ENSMUSG00000001655	Hoxc13	11.132	3.47664	5.40016e-28	up
ENSMUSG00000001656	Hoxc11	53.5335	5.74237	0.000253875	up
ENSMUSG00000001661	Hoxc6	14.8835	3.89565	0.0275382	up
ENSMUSG00000001663	Gstt1	2.023	1.0165	0.000133802	up
ENSMUSG00000001739	Cldn15	366.264	8.51674	8.30491e-12	up
ENSMUSG00000001815	Evx2	24.9822	4.64283	0.0141581	up
ENSMUSG00000001819	Hoxd13	7.54125	2.9148	6.87594e-12	up
ENSMUSG00000001844	Zdhhc4	2.22972	1.15686	1.1222e-25	up
ENSMUSG00000001901	Kcnh6	2.65931	1.41105	2.67313e-41	up
ENSMUSG00000001911	Nfix	2.57053	1.36207	2.79824e-07	up
ENSMUSG00000001930	Vwf	2.99318	1.58168	1.66514e-19	up
ENSMUSG00000001948	Spa17	4.19479	2.0686	2.18118e-07	up
ENSMUSG00000001983	Taco1	2.18921	1.13041	1.44121e-28	up
ENSMUSG00000001986	Gria3	7.39303	2.88617	8.72962e-29	up
ENSMUSG00000001988	Npas1	2.62805	1.39399	0.0002575	up
ENSMUSG00000002083	Bbc3	2.53958	1.34459	5.62198e-54	up
ENSMUSG00000002104	Rapsn	4.33884	2.11731	1.29168e-14	up
ENSMUSG00000002108	Nr1h3	3.80384	1.92746	8.3697e-10	up
ENSMUSG00000002109	Ddb2	2.17831	1.12321	3.81925e-14	up
ENSMUSG00000002111	Spi1	9.36059	3.2266	3.76091e-29	up
ENSMUSG00000002204	Napsa	2.21945	1.1502	2.70403e-06	up
ENSMUSG00000002329	Mdp1	2.91202	1.54202	2.21906e-21	up
ENSMUSG00000002486	Tchp	4.70061	2.23285	4.00026e-123	up
ENSMUSG00000002625	Akap8l	3.07103	1.61872	1.49528e-95	up
ENSMUSG00000002633	Shh	14.2211	3.82996	0.000150659	up
ENSMUSG00000002635	Pdcd2l	2.4227	1.27662	2.0955e-21	up
ENSMUSG00000002732	Fkbp7	4.97506	2.31471	3.79637e-11	up
ENSMUSG00000002771	Grin2d	3.06382	1.61533	5.0857e-11	up
ENSMUSG00000002814	Top3a	2.09328	1.06576	3.23953e-47	up
ENSMUSG00000002825	Qtrt1	2.65086	1.40646	1.69195e-36	up
ENSMUSG00000002847	Pla1a	6.86725	2.77973	3.02923e-61	up
ENSMUSG00000002908	Kcnn1	2.19555	1.13459	2.0522e-10	up
ENSMUSG00000002949	Timm44	2.46299	1.30041	1.08504e-48	up
ENSMUSG00000002983	Relb	11.9928	3.5841	6.68947e-284	up
ENSMUSG00000002996	Hbp1	3.4704	1.7951	4.96754e-108	up
ENSMUSG00000003053	Cyp2c29	9.72042	3.28102	4.70528e-09	up
ENSMUSG00000003198	Zfp959	6.52503	2.70598	1.08386e-55	up
ENSMUSG00000003227	Edar	22.3893	4.48474	8.22783e-10	up
ENSMUSG00000003341	Atp8b3	5.50774	2.46146	7.5296e-63	up
ENSMUSG00000003379	Cd79a	2.73187	1.44989	5.931e-12	up
ENSMUSG00000003518	Dusp3	2.16299	1.11303	3.4555e-21	up
ENSMUSG00000003545	Fosb	4.50779	2.17242	2.79472e-09	up
ENSMUSG00000003559	As3mt	2.10763	1.07562	1.08888e-13	up
ENSMUSG00000003585	Sec14l2	5.18219	2.37356	2.15181e-69	up
ENSMUSG00000003617	Cp	18.1536	4.18218	5.22453e-07	up
ENSMUSG00000003657	Calb2	2.65076	1.40641	0.00263389	up
ENSMUSG00000003808	Farsa	2.4272	1.27929	1.49241e-62	up
ENSMUSG00000003848	Nob1	2.50306	1.32369	2.73979e-43	up
ENSMUSG00000003929	Zfp81	3.41174	1.77051	1.60817e-58	up
ENSMUSG00000003949	Hlf	19.5677	4.2904	2.50564e-162	up
ENSMUSG00000003992	Ssbp2	2.65893	1.41084	1.53284e-21	up
ENSMUSG00000004031	Brinp2	17.1294	4.0984	1.0635e-67	up
ENSMUSG00000004110	Cacna1e	63.0526	5.97848	4.87786e-31	up
ENSMUSG00000004267	Eno2	7.40555	2.88861	4.21285e-79	up
ENSMUSG00000004317	Clcn5	2.06558	1.04655	1.23792e-16	up
ENSMUSG00000004347	Pde1c	6.09402	2.6074	1.35925e-11	up
ENSMUSG00000004360	9330159F19Rik	5.68379	2.50685	6.81808e-06	up
ENSMUSG00000004371	Il11	4.61661	2.20683	0.000130097	up
ENSMUSG00000004462	Tbccd1	2.88115	1.52665	5.12749e-57	up
ENSMUSG00000004542	Psg19	16.4725	4.04199	3.01597e-05	up
ENSMUSG00000004567	Mcoln1	3.02342	1.59618	1.60782e-48	up
ENSMUSG00000004631	Sgce	2.35953	1.2385	1.07306e-13	up
ENSMUSG00000004633	Chn2	2.03563	1.02547	0.000143206	up
ENSMUSG00000004668	Abca13	4.30386	2.10563	0.00480756	up
ENSMUSG00000004698	Hdac9	7.97897	2.9962	9.33228e-61	up
ENSMUSG00000004872	Pax3	18.2064	4.18638	0.0035722	up
ENSMUSG00000004885	Crabp2	2.63134	1.3958	1.4616e-13	up
ENSMUSG00000004939	Nmrk2	39.2658	5.2952	0.00534561	up
ENSMUSG00000004994	Ccdc130	4.00655	2.00236	8.04678e-68	up
ENSMUSG00000005107	Slc2a9	12.5964	3.65494	0.000379195	up
ENSMUSG00000005124	Ccn4	3.69305	1.88481	4.88973e-07	up
ENSMUSG00000005150	Wdr83	2.17555	1.12138	2.27801e-18	up
ENSMUSG00000005237	Dnah2	2.44786	1.29152	3.52964e-14	up
ENSMUSG00000005251	Ripk4	2.58235	1.36869	1.38285e-28	up
ENSMUSG00000005268	Prlr	3.38123	1.75755	1.20902e-15	up
ENSMUSG00000005320	Fgfr4	2.27535	1.18609	2.76887e-05	up
ENSMUSG00000005355	Casp14	11.379	3.5083	0.0186686	up
ENSMUSG00000005357	Slc1a6	3.11554	1.63948	1.25254e-05	up
ENSMUSG00000005373	Mlxipl	3.08644	1.62595	2.94291e-26	up
ENSMUSG00000005465	Il27ra	2.07289	1.05164	2.36928e-06	up
ENSMUSG00000005493	Msh4	38.275	5.25833	4.74061e-79	up
ENSMUSG00000005553	Atp4a	4.03652	2.01311	2.50319e-11	up
ENSMUSG00000005583	Mef2c	2.64809	1.40495	0.0133755	up
ENSMUSG00000005763	Cd247	4.97859	2.31574	3.77068e-23	up
ENSMUSG00000005836	Gata6	6.41808	2.68214	1.14763e-12	up
ENSMUSG00000005897	Nr2c1	3.05235	1.60992	6.43803e-27	up
ENSMUSG00000005917	Otx1	2.26375	1.17871	0.00796449	up
ENSMUSG00000005949	Ctns	5.78158	2.53146	1.22165e-101	up
ENSMUSG00000005951	Shpk	7.75545	2.95521	4.09116e-55	up
ENSMUSG00000005952	Trpv1	94.1498	6.55689	4.97312e-13	up
ENSMUSG00000005983	1700037C18Rik	5.60262	2.4861	5.41368e-11	up
ENSMUSG00000006010	Odr4	3.10638	1.63524	1.22799e-52	up
ENSMUSG00000006134	Crkl	2.07937	1.05614	1.36977e-26	up
ENSMUSG00000006143	Upk3bl	3.23932	1.69569	1.58723e-07	up
ENSMUSG00000006200	Rhox6	3.4255	1.77632	1.01315e-36	up
ENSMUSG00000006215	Zbtb17	2.12305	1.08614	9.12115e-37	up
ENSMUSG00000006273	Atp6v1b2	2.1943	1.13376	3.69072e-41	up
ENSMUSG00000006313	Upk1a	2.04133	1.02951	1.16643e-10	up
ENSMUSG00000006335	Tfpt	2.00386	1.00278	7.9206e-12	up
ENSMUSG00000006362	Cbfa2t3	3.22478	1.6892	3.0865e-06	up
ENSMUSG00000006411	Nectin4	2.05555	1.03952	1.61444e-09	up
ENSMUSG00000006418	Rnf114	2.20802	1.14275	1.57427e-44	up
ENSMUSG00000006519	Cyba	4.16065	2.05681	1.42079e-45	up
ENSMUSG00000006538	Ihh	18.0187	4.17143	6.3889e-21	up
ENSMUSG00000006546	Cryba2	31.3921	4.97233	0.00649679	up
ENSMUSG00000006586	Runx1t1	7.69917	2.9447	8.98358e-40	up
ENSMUSG00000006599	Gtf2h1	6.97516	2.80223	0	up
ENSMUSG00000006638	Abhd1	5.37792	2.42705	5.56642e-13	up
ENSMUSG00000006642	Tcf23	6.90798	2.78826	0.00139793	up
ENSMUSG00000006675	P4htm	4.83925	2.27478	6.68135e-43	up
ENSMUSG00000006717	Acot13	4.23547	2.08252	1.09547e-42	up
ENSMUSG00000006724	Cyp27b1	4.10284	2.03662	2.44513e-20	up
ENSMUSG00000006764	Tph2	8.59332	3.10322	1.69281e-37	up
ENSMUSG00000006784	Odad4	6.99988	2.80733	4.7454e-47	up
ENSMUSG00000006941	Eif1b	5.63911	2.49547	3.79755e-69	up
ENSMUSG00000007033	Hspa1l	102.65	6.68158	1.04445e-12	up
ENSMUSG00000007035	Msh5	3.01937	1.59425	3.07327e-07	up
ENSMUSG00000007038	Neu1	4.077	2.02751	4.8806e-93	up
ENSMUSG00000007107	Atp1a4	8.79346	3.13643	9.73622e-05	up
ENSMUSG00000007591	Tssk4	10.6501	3.41279	1.27163e-05	up
ENSMUSG00000007655	Cav1	4.8555	2.27962	0.00134645	up
ENSMUSG00000007812	Zfp655	7.38692	2.88497	2.20325e-270	up
ENSMUSG00000007877	Tcap	3.96261	1.98645	0.0489565	up
ENSMUSG00000007891	Ctsd	2.27396	1.18521	4.27845e-31	up
ENSMUSG00000007907	Cabs1	81.8622	6.35513	1.81701e-08	up
ENSMUSG00000008028	1700008O03Rik	2.36246	1.24029	2.3567e-09	up
ENSMUSG00000008129	Brme1	4.13279	2.04712	6.81847e-38	up
ENSMUSG00000008193	Spib	5.02386	2.3288	1.62897e-07	up
ENSMUSG00000008348	Ubc	2.33451	1.22312	5.76974e-71	up
ENSMUSG00000008438	Adam21	5.05063	2.33646	0.00343139	up
ENSMUSG00000008590	Htr3b	769.001	9.58684	7.46657e-15	up
ENSMUSG00000008601	Rab25	3.27582	1.71185	8.16553e-24	up
ENSMUSG00000008855	Hdac5	2.67065	1.41719	3.09153e-96	up
ENSMUSG00000008999	Bmp7	2.51501	1.33057	8.46019e-15	up
ENSMUSG00000009079	Ewsr1	2.20438	1.14037	4.8725e-73	up
ENSMUSG00000009093	Gstt4	120.214	6.90947	5.86591e-28	up
ENSMUSG00000009108	Gnat2	3.32101	1.73162	1.54359e-11	up
ENSMUSG00000009114	2610028H24Rik	6.48568	2.69726	0.00883769	up
ENSMUSG00000009248	Ascl2	2.73147	1.44968	3.22584e-27	up
ENSMUSG00000009293	Ube2g2	4.13056	2.04634	8.57557e-106	up
ENSMUSG00000009350	Mpo	40.3566	5.33473	0.00196649	up
ENSMUSG00000009471	Myod1	5.24575	2.39115	0.000189913	up
ENSMUSG00000009596	Taf7l	45.6739	5.5133	6.09426e-74	up
ENSMUSG00000009614	Sardh	6.07555	2.60301	0.0165752	up
ENSMUSG00000009646	Pla2g12b	8.81753	3.14038	2.35426e-10	up
ENSMUSG00000009670	Tex11	3.92819	1.97387	1.48419e-08	up
ENSMUSG00000009734	Pou6f2	22.4644	4.48957	2.76205e-18	up
ENSMUSG00000009941	Nxf2	178.264	7.47787	1.71406e-33	up
ENSMUSG00000010021	Kif19a	2.12649	1.08847	0.0141236	up
ENSMUSG00000010045	Tmem115	2.24422	1.16621	2.22678e-21	up
ENSMUSG00000010064	Slc38a3	2.86161	1.51682	1.42308e-26	up
ENSMUSG00000010067	Rassf1	5.52404	2.46572	1.49533e-97	up
ENSMUSG00000010080	Epn3	8.24317	3.0432	9.00104e-10	up
ENSMUSG00000010095	Slc3a2	2.05977	1.04248	6.66856e-43	up
ENSMUSG00000010142	Tnfrsf13b	2.0305	1.02183	0.0179926	up
ENSMUSG00000010175	Prox1	18.1399	4.1811	1.92269e-30	up
ENSMUSG00000010307	Tmem86a	9.56874	3.25833	1.31487e-78	up
ENSMUSG00000010476	Ebf3	8.73002	3.12598	2.97935e-08	up
ENSMUSG00000010492	Uckl1os	8.58439	3.10172	2.83561e-06	up
ENSMUSG00000010505	Myt1	36.1185	5.17467	4.75729e-32	up
ENSMUSG00000010554	Mettl16	4.42821	2.14672	5.76293e-199	up
ENSMUSG00000010592	Dazl	3.58401	1.84157	1.16733e-13	up
ENSMUSG00000010651	Acaa1b	2.88274	1.52744	1.12952e-10	up
ENSMUSG00000010796	Asz1	5.15243	2.36525	0.0119364	up
ENSMUSG00000010830	Kdelr3	8.09595	3.0172	2.38204e-68	up
ENSMUSG00000011096	Akt1s1	2.19398	1.13355	8.46708e-43	up
ENSMUSG00000011154	Cfap161	9.1894	3.19997	2.25664e-15	up
ENSMUSG00000011306	Sugp1	2.06069	1.04313	8.4749e-51	up
ENSMUSG00000012017	Scarf2	2.94349	1.55753	2.04955e-14	up
ENSMUSG00000012042	4930579F01Rik	46.0728	5.52584	0.000599314	up
ENSMUSG00000012187	Mogat1	41.6605	5.38061	0.000203725	up
ENSMUSG00000012429	Mplkip	2.09774	1.06884	6.21905e-11	up
ENSMUSG00000013160	Atp6v0d1	5.12658	2.358	5.42829e-113	up
ENSMUSG00000013483	Card14	4.97948	2.316	3.7805e-05	up
ENSMUSG00000013523	Bcas1	2.00186	1.00134	5.03858e-08	up
ENSMUSG00000013584	Aldh1a2	7.26092	2.86015	3.97884e-40	up
ENSMUSG00000013707	Tnfaip8l2	16.9478	4.08303	3.56032e-27	up
ENSMUSG00000013928	1700020L13Rik	22.9667	4.52147	3.63722e-06	up
ENSMUSG00000014030	Pax5	3.17647	1.66743	0.00240376	up
ENSMUSG00000014198	Zfp385c	2.20687	1.142	9.8457e-08	up
ENSMUSG00000014329	Bicc1	2.80791	1.4895	4.13048e-14	up
ENSMUSG00000014418	Hps5	2.53632	1.34274	4.71654e-43	up
ENSMUSG00000014503	Pkd2l2	2.51654	1.33144	0.0216764	up
ENSMUSG00000014599	Csf1	2.92272	1.54731	2.24231e-11	up
ENSMUSG00000014603	Alx3	4.13207	2.04687	6.19711e-07	up
ENSMUSG00000014704	Hoxa2	166.35	7.37808	6.55709e-09	up
ENSMUSG00000014771	Pdcd2	2.32202	1.21538	1.27044e-30	up
ENSMUSG00000014773	Dll1	4.78109	2.25734	3.3507e-32	up
ENSMUSG00000014778	Fhod1	2.32256	1.21571	2.5308e-23	up
ENSMUSG00000014782	Plekhg4	8.24055	3.04274	3.15219e-17	up
ENSMUSG00000014786	Slc9a5	2.54322	1.34666	1.20151e-25	up
ENSMUSG00000014850	Msh3	2.8526	1.51228	1.78794e-61	up
ENSMUSG00000014905	Dnajb9	2.41587	1.27254	6.05895e-23	up
ENSMUSG00000015053	Gata2	2.49541	1.31928	3.05825e-13	up
ENSMUSG00000015312	Gadd45b	2.67353	1.41875	6.84128e-26	up
ENSMUSG00000015365	Mov10l1	4.49986	2.16988	9.57242e-18	up
ENSMUSG00000015396	Cd83	9.16843	3.19667	1.17357e-19	up
ENSMUSG00000015437	Gzmb	27.6927	4.79143	0.00193062	up
ENSMUSG00000015501	Hivep2	3.78279	1.91945	3.35648e-12	up
ENSMUSG00000015568	Lpl	2.24115	1.16424	2.00395e-10	up
ENSMUSG00000015579	Nkx2-5	2.15901	1.11037	0.00125606	up
ENSMUSG00000015619	Gata3	2.75833	1.46379	5.14206e-09	up
ENSMUSG00000015627	Gata5	41.0855	5.36056	0.00107424	up
ENSMUSG00000015745	Plekho1	2.16382	1.11358	6.7926e-07	up
ENSMUSG00000015747	Vps45	2.17787	1.12292	1.6865e-15	up
ENSMUSG00000015748	Prpf3	3.18341	1.67057	7.3183e-92	up
ENSMUSG00000015757	Ppil4	2.68982	1.42751	2.4758e-80	up
ENSMUSG00000015850	Adamtsl4	2.8513	1.51162	6.30862e-18	up
ENSMUSG00000015882	Lcorl	5.8482	2.54799	1.45216e-79	up
ENSMUSG00000015942	Gtf2ird2	2.38388	1.25331	4.68024e-10	up
ENSMUSG00000015947	Fcgr1	7.69345	2.94363	3.42577e-56	up
ENSMUSG00000015957	Wnt11	3.22997	1.69152	1.84433e-06	up
ENSMUSG00000015966	Il17rb	2.87598	1.52405	0.0151178	up
ENSMUSG00000016128	Stard13	2.49062	1.31651	8.99645e-05	up
ENSMUSG00000016150	Tenm1	4.61644	2.20678	0.00129329	up
ENSMUSG00000016179	Camk1g	4.52939	2.17932	0.00156654	up
ENSMUSG00000016181	Utp25	2.43992	1.28684	1.57302e-49	up
ENSMUSG00000016239	Lonrf3	4.1126	2.04005	1.32067e-40	up
ENSMUSG00000016283	H2-M2	223.458	7.80386	1.30143e-30	up
ENSMUSG00000016356	Col20a1	4.60442	2.20302	0.000352883	up
ENSMUSG00000016496	Cd274	4.8767	2.28591	3.36585e-11	up
ENSMUSG00000016529	Il10	13.6036	3.76592	0.00124545	up
ENSMUSG00000016552	Foxred2	4.59393	2.19973	1.558e-71	up
ENSMUSG00000016559	H3f3b	3.35284	1.74538	5.0231e-67	up
ENSMUSG00000016619	Nup50	2.31966	1.21392	1.06656e-57	up
ENSMUSG00000016624	Phf21b	2.14522	1.10113	2.06619e-17	up
ENSMUSG00000016982	Pom121l2	17.1105	4.09681	0.017063	up
ENSMUSG00000016995	Matn4	4.80303	2.26395	0.000276938	up
ENSMUSG00000017007	Rbpjl	5.91164	2.56356	0.0109739	up
ENSMUSG00000017264	Exosc10	2.11093	1.07788	1.51559e-50	up
ENSMUSG00000017412	Cacnb4	3.153	1.65673	5.66375e-07	up
ENSMUSG00000017421	Zfp207	3.25186	1.70127	3.22544e-136	up
ENSMUSG00000017692	Rhbdl3	3.91524	1.9691	1.6704e-06	up
ENSMUSG00000017713	Tha1	8.85357	3.14626	3.24371e-40	up
ENSMUSG00000017737	Mmp9	2.40842	1.26809	5.98754e-07	up
ENSMUSG00000017747	Ghdc	2.48262	1.31186	1.42653e-26	up
ENSMUSG00000017760	Ctsa	4.37896	2.13059	1.6975e-176	up
ENSMUSG00000017767	Spata25	13.2638	3.72943	0.000368565	up
ENSMUSG00000017817	Jph2	3.2278	1.69055	3.66458e-07	up
ENSMUSG00000017831	Rab5a	2.59062	1.3733	1.74877e-71	up
ENSMUSG00000017868	Sgk2	2.72407	1.44576	3.89479e-17	up
ENSMUSG00000017943	Gdap1l1	3.29825	1.7217	8.97732e-17	up
ENSMUSG00000017978	Cadps2	7.52161	2.91104	1.1678e-24	up
ENSMUSG00000018008	Cyth4	3.8703	1.95245	1.81232e-10	up
ENSMUSG00000018102	H2bc4	41.3468	5.3697	4.93619e-233	up
ENSMUSG00000018143	Mafk	3.17542	1.66695	2.08873e-64	up
ENSMUSG00000018189	Uchl5	2.06781	1.04811	5.89818e-17	up
ENSMUSG00000018238	Gdf9	5.06674	2.34106	1.52073e-07	up
ENSMUSG00000018239	Zcchc10	2.38253	1.2525	1.64965e-17	up
ENSMUSG00000018263	Tbx5	23.8023	4.57303	0.00413804	up
ENSMUSG00000018341	Il12rb2	26.0419	4.70276	1.11926e-60	up
ENSMUSG00000018372	Cep95	2.4263	1.27876	7.16369e-31	up
ENSMUSG00000018377	Vezf1	2.79439	1.48254	3.93317e-39	up
ENSMUSG00000018412	Kansl1	2.51402	1.33	1.35293e-42	up
ENSMUSG00000018433	Nol11	2.16613	1.11512	2.16079e-45	up
ENSMUSG00000018442	Derl2	2.26703	1.1808	1.33494e-40	up
ENSMUSG00000018459	Slc13a3	37.3758	5.22403	0.0018762	up
ENSMUSG00000018479	1700125H20Rik	5.07368	2.34303	0.0288937	up
ENSMUSG00000018486	Wnt9b	9.36224	3.22685	0.000287801	up
ENSMUSG00000018507	Trpv2	2.04932	1.03515	8.853e-11	up
ENSMUSG00000018559	Ctdnep1	2.56385	1.35831	5.07822e-56	up
ENSMUSG00000018567	Gabarap	7.10693	2.82923	5.23755e-141	up
ENSMUSG00000018620	Mmp20	21.8993	4.45282	0.000885393	up
ENSMUSG00000018733	Pex12	4.21867	2.07679	2.81211e-97	up
ENSMUSG00000018776	Slc35g3	2.59615	1.37637	0.000923446	up
ENSMUSG00000018800	Abca5	2.52429	1.33588	2.38347e-10	up
ENSMUSG00000018830	Myh11	6.08962	2.60635	3.1481e-10	up
ENSMUSG00000018844	Fndc8	32.997	5.04426	0.00409192	up
ENSMUSG00000018882	Mrpl45	2.79416	1.48241	9.00883e-40	up
ENSMUSG00000018893	Mb	2.10005	1.07042	0.017683	up
ENSMUSG00000018907	Alox12e	4.59036	2.19861	3.65244e-08	up
ENSMUSG00000018919	Tm4sf5	2.35079	1.23314	1.46486e-05	up
ENSMUSG00000018920	Cxcl16	8.94443	3.16099	3.2819e-167	up
ENSMUSG00000018924	Alox15	382.258	8.5784	1.71249e-11	up
ENSMUSG00000018973	Hoxb1	98.41	6.62073	4.69244e-06	up
ENSMUSG00000018999	Slc35b4	2.21315	1.1461	4.60873e-19	up
ENSMUSG00000019122	Ccl9	67.261	6.0717	1.18749e-07	up
ENSMUSG00000019124	Scrn1	2.23574	1.16075	1.66425e-29	up
ENSMUSG00000019146	Cacng2	69.7415	6.12395	3.37868e-21	up
ENSMUSG00000019178	Styxl1	12.0413	3.58992	0.000319981	up
ENSMUSG00000019230	Lhx9	11.8635	3.56846	9.1418e-11	up
ENSMUSG00000019256	Ahr	2.00946	1.00681	4.43594e-07	up
ENSMUSG00000019278	Dpep1	8.53102	3.09272	0.0203186	up
ENSMUSG00000019326	Aoc3	4.90489	2.29422	7.79787e-16	up
ENSMUSG00000019647	Sema6a	23.4096	4.54903	2.49721e-205	up
ENSMUSG00000019761	Krt10	4.69414	2.23086	8.94281e-18	up
ENSMUSG00000019763	Rmnd1	3.11989	1.64149	2.21602e-71	up
ENSMUSG00000019767	Ccdc170	2.9301	1.55095	1.17462e-08	up
ENSMUSG00000019768	Esr1	16.6699	4.05918	1.39482e-59	up
ENSMUSG00000019774	Mtrf1l	2.42714	1.27926	2.49113e-13	up
ENSMUSG00000019803	Nr2e1	179.782	7.49011	3.602e-09	up
ENSMUSG00000019806	Aig1	5.43995	2.44359	2.2928e-95	up
ENSMUSG00000019810	Fuca2	10.9275	3.44989	3.16864e-264	up
ENSMUSG00000019832	Rab32	13.0689	3.70806	8.57966e-26	up
ENSMUSG00000019846	Lama4	13.2972	3.73306	2.68881e-80	up
ENSMUSG00000019850	Tnfaip3	33.1955	5.05292	3.81175e-225	up
ENSMUSG00000019852	Arfgef3	3.08849	1.6269	1.59341e-18	up
ENSMUSG00000019856	Fam184a	2.03297	1.02359	1.78932e-11	up
ENSMUSG00000019857	Asf1a	2.36526	1.242	2.65573e-24	up
ENSMUSG00000019866	Crybg1	2.35503	1.23575	5.31352e-10	up
ENSMUSG00000019872	Smpdl3a	4.99253	2.31977	1.28534e-14	up
ENSMUSG00000019876	Pkib	2.25429	1.17268	0.00278816	up
ENSMUSG00000019892	Lrriq1	2.46424	1.30114	0.0458728	up
ENSMUSG00000019899	Lama2	22.9179	4.5184	2.16695e-34	up
ENSMUSG00000019906	Lin7a	103.271	6.6903	1.42678e-06	up
ENSMUSG00000019913	Sim1	21.1699	4.40394	3.06835e-10	up
ENSMUSG00000019945	Cabcoco1	30.7952	4.94463	0.00597283	up
ENSMUSG00000019948	Actr6	2.01193	1.00858	5.31839e-13	up
ENSMUSG00000019982	Myb	2.0821	1.05804	3.51895e-15	up
ENSMUSG00000019986	Ahi1	4.37912	2.13064	1.13966e-85	up
ENSMUSG00000019987	Arg1	7.94063	2.98925	0.0284554	up
ENSMUSG00000019990	Pde7b	195.896	7.61395	1.19015e-08	up
ENSMUSG00000020007	Il20ra	4.38614	2.13295	0.0337058	up
ENSMUSG00000020052	Ascl1	3.71301	1.89259	0.000146924	up
ENSMUSG00000020053	Igf1	6.25993	2.64615	2.6569e-06	up
ENSMUSG00000020057	Dram1	5.6881	2.50795	5.34457e-15	up
ENSMUSG00000020059	Sycp3	8.07163	3.01286	6.97842e-52	up
ENSMUSG00000020062	Slc5a8	5.55125	2.47281	3.51623e-05	up
ENSMUSG00000020076	Ddx50	2.39158	1.25796	3.64287e-39	up
ENSMUSG00000020078	Vps26a	3.4626	1.79186	2.13242e-85	up
ENSMUSG00000020079	Supv3l1	2.43921	1.28641	1.50953e-44	up
ENSMUSG00000020080	Hkdc1	74.93	6.22747	7.01636e-22	up
ENSMUSG00000020090	Npffr1	49.7574	5.63684	0.000450223	up
ENSMUSG00000020102	Slc16a7	32.2421	5.01087	1.00787e-22	up
ENSMUSG00000020120	Plek	34.0634	5.09015	4.6208e-05	up
ENSMUSG00000020121	Srgap1	2.39738	1.26146	4.91602e-07	up
ENSMUSG00000020123	Avpr1a	15.5533	3.95914	1.74358e-05	up
ENSMUSG00000020132	Rab21	2.87309	1.52261	2.00639e-75	up
ENSMUSG00000020137	Thap2	12.0606	3.59223	1.45561e-128	up
ENSMUSG00000020140	Lgr5	8.37967	3.06689	5.91844e-05	up
ENSMUSG00000020149	Rab1a	3.52125	1.81609	1.20268e-177	up
ENSMUSG00000020151	Ptprr	3.42601	1.77653	0.0310722	up
ENSMUSG00000020169	Best3	3.22959	1.69135	0.0325899	up
ENSMUSG00000020175	Rab36	2.49184	1.31721	0.0153657	up
ENSMUSG00000020176	Grb10	3.70193	1.88828	2.54646e-71	up
ENSMUSG00000020181	Nav3	4.79692	2.26211	0.0438391	up
ENSMUSG00000020183	Cpm	82.7306	6.37035	0	up
ENSMUSG00000020184	Mdm2	3.99931	1.99975	2.03078e-204	up
ENSMUSG00000020193	Zpbp	7.86972	2.97631	8.18062e-14	up
ENSMUSG00000020198	Ap3d1	2.8803	1.52622	2.10976e-85	up
ENSMUSG00000020246	Hcfc2	4.04902	2.01757	1.59446e-39	up
ENSMUSG00000020251	Glt8d2	4.09816	2.03498	0.00290804	up
ENSMUSG00000020268	Lyrm7	5.45763	2.44828	4.98582e-63	up
ENSMUSG00000020279	Il9r	3.99198	1.9971	0.0216578	up
ENSMUSG00000020295	Hbq1a	23.3368	4.54454	1.3644e-24	up
ENSMUSG00000020297	Nsg2	8.00642	3.00116	2.07281e-20	up
ENSMUSG00000020299	4930524B15Rik	21.1947	4.40563	4.87207e-36	up
ENSMUSG00000020300	Cpeb4	4.3845	2.13241	6.76404e-40	up
ENSMUSG00000020310	Madcam1	23.2523	4.5393	2.47355e-210	up
ENSMUSG00000020332	Meikin	23.5697	4.55886	8.88509e-69	up
ENSMUSG00000020335	Zfp354b	5.44489	2.4449	1.0076e-06	up
ENSMUSG00000020349	Ppp2ca	2.0188	1.0135	1.12766e-27	up
ENSMUSG00000020374	Rasgef1c	36.8287	5.20276	5.254e-50	up
ENSMUSG00000020375	Rufy1	3.84884	1.94442	5.87437e-81	up
ENSMUSG00000020380	Rad50	2.42313	1.27687	1.60733e-53	up
ENSMUSG00000020381	Mrnip	6.61181	2.72505	2.01148e-84	up
ENSMUSG00000020383	Il13	13.3862	3.74267	0.0400333	up
ENSMUSG00000020385	Clk4	7.10939	2.82973	1.93428e-267	up
ENSMUSG00000020389	Cdkl3	24.9079	4.63853	0	up
ENSMUSG00000020397	Med7	3.25788	1.70394	1.12171e-47	up
ENSMUSG00000020399	Havcr2	21.3645	4.41714	1.54088e-06	up
ENSMUSG00000020401	Fam71b	32.4869	5.02179	0.0102153	up
ENSMUSG00000020409	Slu7	2.23506	1.16031	6.71646e-52	up
ENSMUSG00000020429	Igfbp1	24.5798	4.6194	0.00347782	up
ENSMUSG00000020434	4921536K21Rik	44.5107	5.47608	5.08871e-86	up
ENSMUSG00000020435	Osbp2	4.62258	2.2087	1.37048e-07	up
ENSMUSG00000020437	Myo1g	2.07174	1.05084	1.23179e-07	up
ENSMUSG00000020441	2310033P09Rik	2.18996	1.1309	5.80791e-35	up
ENSMUSG00000020447	Npc1l1	12.2065	3.60958	1.24855e-14	up
ENSMUSG00000020461	Clhc1	13.116	3.71326	2.28844e-25	up
ENSMUSG00000020467	Efemp1	2.42809	1.27982	0.000952016	up
ENSMUSG00000020482	Ccdc117	2.27182	1.18385	7.34816e-61	up
ENSMUSG00000020486	Septin4	3.37173	1.75349	5.05888e-10	up
ENSMUSG00000020490	Btnl10	9.23931	3.20778	0.0128811	up
ENSMUSG00000020492	Ska2	3.24537	1.69838	3.37511e-79	up
ENSMUSG00000020513	Tubd1	2.20323	1.13962	6.26463e-13	up
ENSMUSG00000020515	Cnot8	4.83892	2.27468	1.31057e-205	up
ENSMUSG00000020525	Ppm1d	3.64805	1.86712	2.71416e-111	up
ENSMUSG00000020530	Ggnbp2	2.28457	1.19192	3.82451e-55	up
ENSMUSG00000020566	Atp6v1c2	2.37916	1.25045	0.00965256	up
ENSMUSG00000020570	Sypl	3.01057	1.59004	9.83037e-67	up
ENSMUSG00000020573	Pik3cg	7.49171	2.9053	0.0213305	up
ENSMUSG00000020598	Nrcam	7.15766	2.83949	8.27412e-54	up
ENSMUSG00000020620	Abca8b	7.45771	2.89873	2.97878e-31	up
ENSMUSG00000020639	Pfn4	2.31288	1.20969	0.00728922	up
ENSMUSG00000020647	Ncoa1	2.5824	1.36871	6.61676e-18	up
ENSMUSG00000020648	Dus4l	2.14653	1.10201	3.23656e-15	up
ENSMUSG00000020653	Klf11	4.26054	2.09104	2.28228e-131	up
ENSMUSG00000020659	Cbll1	2.76314	1.46631	4.16619e-56	up
ENSMUSG00000020660	Pomc	10.3887	3.37695	6.68931e-38	up
ENSMUSG00000020679	Hnf1b	50.8712	5.66878	3.39278e-88	up
ENSMUSG00000020681	Ace	2.34666	1.23061	2.2238e-10	up
ENSMUSG00000020684	Rasl10b	2.261	1.17696	3.33933e-05	up
ENSMUSG00000020690	Efcab3	10.5924	3.40496	1.39191e-05	up
ENSMUSG00000020692	Nle1	2.3706	1.24525	9.17171e-34	up
ENSMUSG00000020694	Tlk2	2.93732	1.5545	7.37362e-86	up
ENSMUSG00000020698	Cct6b	2.63002	1.39507	2.90492e-07	up
ENSMUSG00000020701	Tmem132e	9.3677	3.22769	7.74259e-23	up
ENSMUSG00000020712	Tcam1	5.33995	2.41683	1.74723e-08	up
ENSMUSG00000020718	Polg2	3.93054	1.97473	1.61645e-33	up
ENSMUSG00000020728	Cep112	2.38924	1.25655	9.68215e-07	up
ENSMUSG00000020734	Grin2c	27.3	4.77083	6.51919e-29	up
ENSMUSG00000020777	Acox1	2.0197	1.01414	2.75931e-27	up
ENSMUSG00000020780	Srp68	2.3573	1.23713	1.49831e-53	up
ENSMUSG00000020785	Camkk1	2.03058	1.02189	9.85554e-22	up
ENSMUSG00000020793	Galr2	3.91724	1.96984	2.50057e-14	up
ENSMUSG00000020798	Spns3	14.4014	3.84814	0.000732725	up
ENSMUSG00000020799	Tekt1	5.84062	2.54612	2.97518e-25	up
ENSMUSG00000020810	Cygb	17.0067	4.08803	2.83778e-22	up
ENSMUSG00000020812	Snhg16	9.79399	3.2919	8.03433e-98	up
ENSMUSG00000020818	Mfsd11	8.73921	3.1275	2.37291e-227	up
ENSMUSG00000020830	Vmo1	10.1181	3.33886	5.68621e-22	up
ENSMUSG00000020832	Eral1	2.19707	1.13558	5.54014e-21	up
ENSMUSG00000020838	Slc6a4	7.0124	2.80991	0.000194069	up
ENSMUSG00000020863	Luc7l3	2.82261	1.49703	4.24965e-72	up
ENSMUSG00000020870	Cdc34b	23.4979	4.55446	0.0200915	up
ENSMUSG00000020872	Tac4	10.459	3.38667	0.00558555	up
ENSMUSG00000020873	Slc35b1	2.20213	1.1389	1.03696e-20	up
ENSMUSG00000020875	Hoxb9	25.1602	4.65307	6.97232e-17	up
ENSMUSG00000020884	Asgr1	8.58395	3.10164	3.10713e-06	up
ENSMUSG00000020888	Dvl2	2.26183	1.17749	6.92566e-68	up
ENSMUSG00000020889	Nr1d1	12.8102	3.67922	0	up
ENSMUSG00000020890	Gucy2e	12.1574	3.60377	1.48842e-08	up
ENSMUSG00000020892	Aloxe3	39.061	5.28766	1.15443e-193	up
ENSMUSG00000020893	Per1	3.53154	1.8203	7.33144e-51	up
ENSMUSG00000020908	Myh3	2.2536	1.17223	2.30526e-14	up
ENSMUSG00000020911	Krt19	2.0831	1.05874	2.46749e-15	up
ENSMUSG00000020941	Map3k14	2.77885	1.47449	3.2484e-15	up
ENSMUSG00000020950	Foxg1	17.0784	4.0941	1.89129e-70	up
ENSMUSG00000020952	Scfd1	2.66396	1.41357	4.96611e-40	up
ENSMUSG00000020963	Tshr	13.5598	3.76126	1.66399e-69	up
ENSMUSG00000020990	Cdkl1	5.22136	2.38443	3.532e-05	up
ENSMUSG00000021009	Ptpn21	2.09629	1.06784	3.99889e-15	up
ENSMUSG00000021010	Npas3	9.68711	3.27607	0.000115498	up
ENSMUSG00000021039	Snw1	2.14225	1.09913	3.29279e-33	up
ENSMUSG00000021047	Nova1	5.836	2.54498	3.9321e-82	up
ENSMUSG00000021055	Esr2	7.61881	2.92957	1.04994e-09	up
ENSMUSG00000021057	Akap5	2.80967	1.4904	2.78314e-08	up
ENSMUSG00000021066	Atl1	6.06937	2.60155	1.26372e-48	up
ENSMUSG00000021070	Bdkrb2	3.13536	1.64863	1.10028e-16	up
ENSMUSG00000021091	Serpina3n	10.4922	3.39125	3.55242e-39	up
ENSMUSG00000021099	Six6	11.8109	3.56204	5.27618e-09	up
ENSMUSG00000021108	Prkch	3.06144	1.61421	1.71645e-07	up
ENSMUSG00000021114	Atp6v1d	2.0678	1.0481	3.99303e-27	up
ENSMUSG00000021125	Arg2	3.64254	1.86495	0.00806121	up
ENSMUSG00000021135	Slc10a1	13.0618	3.70728	0.00011449	up
ENSMUSG00000021147	Wdr37	2.76445	1.46699	4.73305e-54	up
ENSMUSG00000021179	Nrde2	2.93707	1.55438	8.51297e-94	up
ENSMUSG00000021186	Fbln5	2.55948	1.35585	0.00429403	up
ENSMUSG00000021200	Asb2	8.14035	3.02509	5.93863e-07	up
ENSMUSG00000021219	Rgs6	25.5044	4.67268	5.41345e-35	up
ENSMUSG00000021221	Dpf3	15.481	3.95243	7.87585e-49	up
ENSMUSG00000021226	Acot2	2.50678	1.32584	9.49036e-09	up
ENSMUSG00000021235	Coq6	2.69858	1.4322	5.15558e-23	up
ENSMUSG00000021240	Abcd4	2.74241	1.45544	2.14126e-47	up
ENSMUSG00000021250	Fos	4.78545	2.25865	3.41755e-27	up
ENSMUSG00000021253	Tgfb3	4.78702	2.25913	0.00288311	up
ENSMUSG00000021259	Cyp46a1	2.4745	1.30714	0.0205261	up
ENSMUSG00000021298	Gpr132	4.97804	2.31558	4.37263e-06	up
ENSMUSG00000021301	Hecw1	3.55156	1.82845	3.05402e-05	up
ENSMUSG00000021303	Gng4	3.72843	1.89857	0.0169227	up
ENSMUSG00000021319	Sfrp4	11.2256	3.48872	1.47753e-160	up
ENSMUSG00000021337	Scgn	13.0573	3.70679	1.19709e-21	up
ENSMUSG00000021356	Irf4	36.4179	5.18658	1.11325e-07	up
ENSMUSG00000021359	Tfap2a	3.90592	1.96566	3.76769e-05	up
ENSMUSG00000021365	Nedd9	2.77868	1.4744	2.57715e-05	up
ENSMUSG00000021367	Edn1	19.5441	4.28866	1.82523e-45	up
ENSMUSG00000021373	Cap2	2.86055	1.51629	1.51067e-05	up
ENSMUSG00000021384	Susd3	3.03517	1.60178	0.015361	up
ENSMUSG00000021390	Ogn	10.5194	3.39498	0.0232449	up
ENSMUSG00000021420	Fars2	2.01736	1.01247	5.68439e-13	up
ENSMUSG00000021453	Gadd45g	33.7938	5.07869	1.64048e-167	up
ENSMUSG00000021456	Fbp2	4.16348	2.05779	1.85137e-18	up
ENSMUSG00000021469	Msx2	4.85293	2.27886	5.0149e-19	up
ENSMUSG00000021470	Ercc6l2	2.03234	1.02314	2.74197e-27	up
ENSMUSG00000021477	Ctsl	2.34517	1.22969	9.56194e-51	up
ENSMUSG00000021478	Drd1	181.095	7.50061	3.33598e-09	up
ENSMUSG00000021481	Zfp346	3.00438	1.58707	6.79624e-57	up
ENSMUSG00000021483	Cdk20	4.53022	2.17958	4.96228e-68	up
ENSMUSG00000021506	Pitx1	3.53052	1.81988	0.00821188	up
ENSMUSG00000021509	Slc25a48	4.26808	2.09359	1.54521e-09	up
ENSMUSG00000021510	Zfp729a	5.85288	2.54915	8.08717e-144	up
ENSMUSG00000021532	Fastkd3	2.4553	1.2959	5.78004e-46	up
ENSMUSG00000021536	Adcy2	6.44584	2.68837	7.87527e-08	up
ENSMUSG00000021541	Trpc7	35.6172	5.1545	0.000640719	up
ENSMUSG00000021552	Gkap1	2.05426	1.03862	4.07755e-17	up
ENSMUSG00000021573	Tppp	36.4009	5.1859	7.12683e-56	up
ENSMUSG00000021575	Ahrr	3.4135	1.77125	3.56484e-05	up
ENSMUSG00000021578	Ccdc127	2.13177	1.09205	3.16866e-29	up
ENSMUSG00000021579	Lrrc14b	34.4793	5.10766	0.00332763	up
ENSMUSG00000021587	Pcsk1	3.28728	1.7169	9.37004e-15	up
ENSMUSG00000021590	Spata9	18.1357	4.18076	0.00175395	up
ENSMUSG00000021592	Arsk	2.07361	1.05215	5.40832e-08	up
ENSMUSG00000021596	Mctp1	7.22478	2.85295	0.00845842	up
ENSMUSG00000021604	Irx4	2.95788	1.56456	3.35383e-05	up
ENSMUSG00000021613	Hapln1	13.2309	3.72584	0.000139163	up
ENSMUSG00000021645	Smn1	2.14742	1.1026	3.5425e-48	up
ENSMUSG00000021662	Arhgef28	3.15733	1.6587	1.2199e-21	up
ENSMUSG00000021690	Jmy	2.22923	1.15654	4.67427e-21	up
ENSMUSG00000021694	Ercc8	7.88555	2.97921	3.22924e-219	up
ENSMUSG00000021700	Rab3c	32.3946	5.01768	0.00606077	up
ENSMUSG00000021701	Plk2	3.0829	1.62429	1.98955e-64	up
ENSMUSG00000021703	Serinc5	2.05994	1.0426	3.5743e-05	up
ENSMUSG00000021708	Rasgrf2	6.2032	2.63301	9.79282e-05	up
ENSMUSG00000021713	Ppwd1	2.68958	1.42738	1.58631e-57	up
ENSMUSG00000021714	Cenpk	2.12472	1.08727	5.0212e-10	up
ENSMUSG00000021715	Cwc27	2.07448	1.05275	6.43803e-27	up
ENSMUSG00000021719	Rgs7bp	29.4075	4.87811	4.74292e-33	up
ENSMUSG00000021721	Htr1a	24.9149	4.63894	0.0186867	up
ENSMUSG00000021725	Parp8	2.13447	1.09388	0.000469847	up
ENSMUSG00000021743	Fezf2	8.72631	3.12537	0.000151241	up
ENSMUSG00000021758	Ddx4	3.86057	1.94881	1.75514e-68	up
ENSMUSG00000021760	Gpx8	5.03683	2.33252	1.1784e-16	up
ENSMUSG00000021768	Dusp13	8.61745	3.10726	0.00442131	up
ENSMUSG00000021779	Thrb	10.2532	3.35801	2.29705e-05	up
ENSMUSG00000021792	Prxl2a	2.14892	1.10361	1.88403e-08	up
ENSMUSG00000021809	Nudt13	2.82003	1.49571	8.07988e-21	up
ENSMUSG00000021815	Mss51	4.95607	2.3092	1.03353e-07	up
ENSMUSG00000021819	Zswim8	4.22102	2.07759	4.84099e-58	up
ENSMUSG00000021822	Plau	2.05044	1.03593	0.0251475	up
ENSMUSG00000021830	Txndc16	3.48047	1.79928	1.21891e-27	up
ENSMUSG00000021850	ccdc198	9.88679	3.3055	0.0383833	up
ENSMUSG00000021852	Slc35f4	13.5904	3.76452	0.0118067	up
ENSMUSG00000021874	4933413J09Rik	4.25576	2.08942	6.1855e-06	up
ENSMUSG00000021879	Dnah12	29.999	4.90684	1.00741e-54	up
ENSMUSG00000021886	Gpr65	89.9094	6.4904	4.42361e-06	up
ENSMUSG00000021902	Phf7	4.61229	2.20548	1.15716e-45	up
ENSMUSG00000021903	Galnt15	40.2751	5.33182	4.19071e-15	up
ENSMUSG00000021938	Pspc1	3.72795	1.89838	1.8506e-103	up
ENSMUSG00000021943	Gdf10	10.2633	3.35943	0.00136034	up
ENSMUSG00000021944	Gata4	4.43811	2.14994	7.82491e-27	up
ENSMUSG00000021947	Cryl1	3.81171	1.93044	3.96304e-31	up
ENSMUSG00000021958	Pinx1	2.44257	1.2884	5.2115e-31	up
ENSMUSG00000021959	Lats2	2.03671	1.02624	6.67847e-05	up
ENSMUSG00000021963	Sap18	2.09448	1.06659	7.68494e-19	up
ENSMUSG00000021974	Fgf9	28.6631	4.84112	2.0746e-11	up
ENSMUSG00000021982	Cdadc1	2.50544	1.32506	1.24416e-22	up
ENSMUSG00000021983	Atp8a2	3.34877	1.74363	8.7833e-13	up
ENSMUSG00000021986	Amer2	3.88911	1.95944	0.00300111	up
ENSMUSG00000021998	Lcp1	4.90914	2.29547	5.31099e-25	up
ENSMUSG00000022009	Nufip1	2.80224	1.48658	8.1662e-40	up
ENSMUSG00000022018	Rgcc	11.8571	3.56767	3.69672e-70	up
ENSMUSG00000022026	Olfm4	23.8415	4.5754	0.0168672	up
ENSMUSG00000022032	Scara5	12.6163	3.65722	2.56822e-128	up
ENSMUSG00000022041	Chrna2	31.183	4.96269	1.0937e-12	up
ENSMUSG00000022044	Stmn4	18.8157	4.23386	3.77406e-43	up
ENSMUSG00000022052	Ppp2r2a	3.17128	1.66507	7.86927e-79	up
ENSMUSG00000022053	Ebf2	68.0064	6.0876	2.45045e-14	up
ENSMUSG00000022064	Pibf1	2.18936	1.13051	7.01895e-18	up
ENSMUSG00000022075	Rhobtb2	2.70457	1.4354	2.84992e-28	up
ENSMUSG00000022113	Trim52	18.8879	4.23939	2.89552e-19	up
ENSMUSG00000022132	Cldn10	9.28276	3.21455	0.0433087	up
ENSMUSG00000022144	Gdnf	62.2851	5.96081	1.44103e-05	up
ENSMUSG00000022176	Rem2	2.02339	1.01678	0.000316037	up
ENSMUSG00000022179	4931414P19Rik	6.78134	2.76157	1.3674e-144	up
ENSMUSG00000022184	Fbxo4	20.7072	4.37206	0	up
ENSMUSG00000022187	Gm5546	23.3233	4.5437	0.0238367	up
ENSMUSG00000022204	Ngdn	3.10103	1.63275	1.79064e-46	up
ENSMUSG00000022223	Sdr39u1	3.66299	1.87302	1.45327e-48	up
ENSMUSG00000022229	Atp12a	11.8567	3.56762	4.56417e-38	up
ENSMUSG00000022235	Cmbl	274.294	8.09958	7.6368e-27	up
ENSMUSG00000022237	Ankrd33b	3.29096	1.71851	5.56803e-15	up
ENSMUSG00000022245	Skor1	12.5718	3.65212	1.24957e-12	up
ENSMUSG00000022257	Laptm4b	3.73215	1.90001	1.19767e-90	up
ENSMUSG00000022262	Dnah5	6.40282	2.67871	9.77876e-12	up
ENSMUSG00000022286	Grhl2	2.20841	1.14301	1.59661e-30	up
ENSMUSG00000022295	Atp6v1c1	2.39026	1.25717	8.48455e-45	up
ENSMUSG00000022296	Baalc	35.8667	5.16457	8.37462e-14	up
ENSMUSG00000022304	Dpys	6.42833	2.68444	5.83328e-11	up
ENSMUSG00000022309	Angpt1	4.93632	2.30344	2.15211e-05	up
ENSMUSG00000022311	Csmd3	99.9876	6.64368	2.29046e-06	up
ENSMUSG00000022313	Utp23	2.5665	1.3598	5.17405e-39	up
ENSMUSG00000022330	Osr2	6.22948	2.63911	3.79247e-06	up
ENSMUSG00000022335	Zfat	2.71346	1.44013	5.2873e-33	up
ENSMUSG00000022339	Ebag9	2.03836	1.02741	4.98431e-15	up
ENSMUSG00000022353	Mtss1	2.73666	1.45241	5.29878e-33	up
ENSMUSG00000022358	Fbxo32	8.29256	3.05182	4.15335e-59	up
ENSMUSG00000022361	Zhx1	16.986	4.08627	3.01665e-264	up
ENSMUSG00000022366	Slc22a22	24.4879	4.614	0.00336711	up
ENSMUSG00000022367	Has2	6.05519	2.59817	1.02389e-45	up
ENSMUSG00000022376	Adcy8	21.5948	4.43261	4.1268e-08	up
ENSMUSG00000022386	Trmu	4.34378	2.11895	1.39222e-36	up
ENSMUSG00000022389	Tef	2.46273	1.30026	2.28937e-37	up
ENSMUSG00000022425	Enpp2	7.69053	2.94308	1.08432e-42	up
ENSMUSG00000022432	Smc1b	11.2038	3.48591	7.71983e-42	up
ENSMUSG00000022440	C1qtnf6	3.75163	1.90752	1.5272e-57	up
ENSMUSG00000022441	Efcab6	77.2855	6.27213	3.97667e-76	up
ENSMUSG00000022453	Naga	2.29695	1.19972	1.62287e-22	up
ENSMUSG00000022454	Nell2	3.44703	1.78535	1.16533e-06	up
ENSMUSG00000022479	Vdr	3.87236	1.95321	5.02282e-06	up
ENSMUSG00000022484	Hoxc10	91.5379	6.5163	1.02022e-06	up
ENSMUSG00000022485	Hoxc5	22.2422	4.47523	0.0225965	up
ENSMUSG00000022487	Gtsf1	7.12353	2.83259	6.96224e-07	up
ENSMUSG00000022488	Nckap1l	5.45907	2.44865	5.55386e-56	up
ENSMUSG00000022510	Trp63	43.1958	5.43282	4.06168e-06	up
ENSMUSG00000022512	Cldn1	5.86807	2.55289	0.0111922	up
ENSMUSG00000022515	Anks3	2.36308	1.24067	2.47747e-27	up
ENSMUSG00000022518	4930562C15Rik	32.7492	5.03339	1.79888e-30	up
ENSMUSG00000022523	Fgf12	75.4977	6.23836	4.57261e-08	up
ENSMUSG00000022525	Plaat1	7.13478	2.83487	1.53775e-09	up
ENSMUSG00000022543	Dnaaf8	2.84411	1.50798	0.00558625	up
ENSMUSG00000022554	Hgh1	2.88626	1.5292	7.03622e-29	up
ENSMUSG00000022564	Grina	2.38952	1.25672	9.88708e-27	up
ENSMUSG00000022580	Rhpn1	3.34005	1.73987	4.99512e-13	up
ENSMUSG00000022591	Gm9747	10.1331	3.341	1.23316e-12	up
ENSMUSG00000022598	Psca	18.0459	4.1736	0.0479414	up
ENSMUSG00000022601	Zbtb11	2.07489	1.05304	1.42497e-13	up
ENSMUSG00000022619	Mapk8ip2	2.89186	1.532	8.31288e-53	up
ENSMUSG00000022620	Arsa	2.69928	1.43257	5.13982e-35	up
ENSMUSG00000022636	Alcam	3.55757	1.83089	3.20328e-12	up
ENSMUSG00000022657	Cd96	9.27062	3.21267	2.12992e-06	up
ENSMUSG00000022663	Atg3	4.10351	2.03686	8.87521e-75	up
ENSMUSG00000022664	Slc35a5	2.19017	1.13104	1.77313e-16	up
ENSMUSG00000022676	Snai2	5.57507	2.47899	6.88815e-08	up
ENSMUSG00000022696	Sidt1	4.25804	2.09019	0.00813538	up
ENSMUSG00000022701	Ccdc191	2.54875	1.34979	4.00726e-36	up
ENSMUSG00000022708	Zbtb20	8.15452	3.0276	4.04219e-82	up
ENSMUSG00000022753	Tmem30c	12.742	3.67152	4.27168e-06	up
ENSMUSG00000022762	Ncam2	11.4442	3.51655	0.0281068	up
ENSMUSG00000022766	Serpind1	14.4375	3.85175	0.000993555	up
ENSMUSG00000022768	Ccdc116	3.75519	1.90889	1.81276e-19	up
ENSMUSG00000022787	Wdr53	2.00727	1.00524	9.4082e-15	up
ENSMUSG00000022788	Fgd4	3.65858	1.87128	1.1961e-71	up
ENSMUSG00000022799	Arhgap31	2.34264	1.22813	0.000119924	up
ENSMUSG00000022803	Popdc2	93.3749	6.54496	6.70251e-07	up
ENSMUSG00000022805	Cfap91	5.03285	2.33137	1.70639e-17	up
ENSMUSG00000022821	Hgd	67.8389	6.08404	3.83336e-05	up
ENSMUSG00000022829	Stxbp5l	6.77091	2.75935	0.0181282	up
ENSMUSG00000022832	Ropn1	3.60114	1.84845	0.0179311	up
ENSMUSG00000022838	Eaf2	4.44411	2.1519	7.72285e-10	up
ENSMUSG00000022840	Adcy5	2.99304	1.58161	8.00201e-10	up
ENSMUSG00000022853	Ehhadh	2.1645	1.11403	4.15529e-13	up
ENSMUSG00000022858	Tra2b	3.04715	1.60746	8.44765e-91	up
ENSMUSG00000022861	Dgkg	2.44995	1.29275	0.0105536	up
ENSMUSG00000022863	Btg3	3.21798	1.68615	1.84295e-23	up
ENSMUSG00000022865	Cxadr	2.18744	1.12924	2.01691e-24	up
ENSMUSG00000022868	Ahsg	2.99988	1.58491	6.70882e-09	up
ENSMUSG00000022875	Kng1	3.8985	1.96292	8.77244e-13	up
ENSMUSG00000022878	Adipoq	47.9348	5.583	5.31277e-09	up
ENSMUSG00000022881	Rfc4	2.2042	1.14025	9.13359e-13	up
ENSMUSG00000022893	Adamts1	2.37117	1.2456	1.35233e-06	up
ENSMUSG00000022894	Adamts5	13.4474	3.74926	0.000176191	up
ENSMUSG00000022897	Dyrk1a	2.89702	1.53457	7.56223e-88	up
ENSMUSG00000022900	Ildr1	2.15333	1.10657	4.21581e-36	up
ENSMUSG00000022935	Grik1	131.907	7.04338	1.92257e-07	up
ENSMUSG00000022938	Fam3b	6.86282	2.7788	0.0415941	up
ENSMUSG00000022946	Dop1b	4.51187	2.17373	7.29905e-118	up
ENSMUSG00000022951	Rcan1	2.42413	1.27747	2.7569e-32	up
ENSMUSG00000022952	Runx1	4.42179	2.14463	7.32002e-07	up
ENSMUSG00000022960	Donson	2.23084	1.15759	3.70616e-17	up
ENSMUSG00000022973	Synj1	3.42108	1.77445	1.31187e-37	up
ENSMUSG00000022996	Wnt10b	44.1421	5.46408	5.17842e-35	up
ENSMUSG00000022997	Wnt1	316.275	8.30504	5.9805e-11	up
ENSMUSG00000023019	Gpd1	5.66643	2.50244	1.1274e-19	up
ENSMUSG00000023033	Scn8a	5.5506	2.47264	7.67084e-33	up
ENSMUSG00000023039	Krt7	4.9729	2.31409	6.5199e-49	up
ENSMUSG00000023043	Krt18	5.10109	2.35081	4.66805e-69	up
ENSMUSG00000023046	Igfbp6	2.06362	1.04518	0.00234292	up
ENSMUSG00000023074	Mospd1	2.60449	1.381	4.63802e-10	up
ENSMUSG00000023140	Reg2	6.74491	2.7538	1.43439e-12	up
ENSMUSG00000023143	Nagpa	3.70946	1.89121	9.69234e-63	up
ENSMUSG00000023153	Tmem52	2.47514	1.30751	0.0040309	up
ENSMUSG00000023192	Grm2	3.12435	1.64356	0.00448501	up
ENSMUSG00000023216	Epb42	62.9667	5.97652	0.000114923	up
ENSMUSG00000023232	Serinc2	2.08297	1.05864	8.47e-06	up
ENSMUSG00000023236	Scg5	2.21294	1.14596	0.0144238	up
ENSMUSG00000023249	Parp3	6.85993	2.77819	1.82641e-80	up
ENSMUSG00000023267	Gabrr2	24.4844	4.61379	0.0177165	up
ENSMUSG00000023284	Zfp605	4.04663	2.01672	1.22684e-73	up
ENSMUSG00000023328	Ache	6.39811	2.67764	0.00010108	up
ENSMUSG00000023330	Dtwd1	2.06477	1.04598	1.02117e-11	up
ENSMUSG00000023333	Gcm1	15.1619	3.92238	1.24315e-23	up
ENSMUSG00000023336	Wfdc1	4.57464	2.19366	0.00589725	up
ENSMUSG00000023341	Mx2	44.3188	5.46985	3.78792e-11	up
ENSMUSG00000023348	Trip6	3.06485	1.61582	1.47998e-46	up
ENSMUSG00000023350	Phf8-ps	35.9717	5.16879	0.00414747	up
ENSMUSG00000023391	Dlx2	144.501	7.17493	6.20632e-59	up
ENSMUSG00000023403	Stk31	11.7414	3.55353	2.94633e-38	up
ENSMUSG00000023443	Esx1	8.35751	3.06307	1.38409e-56	up
ENSMUSG00000023737	1700082M22Rik	17.826	4.15591	0.0190247	up
ENSMUSG00000023806	Rsph3b	3.54434	1.82551	3.32998e-31	up
ENSMUSG00000023828	Slc22a3	335.858	8.39171	4.07651e-11	up
ENSMUSG00000023830	Igf2r	3.6863	1.88217	3.6115e-30	up
ENSMUSG00000023873	1700010I14Rik	4.24824	2.08686	5.91781e-08	up
ENSMUSG00000023882	Zfp54	5.65363	2.49918	1.40944e-42	up
ENSMUSG00000023885	Thbs2	4.53155	2.18	3.54106e-08	up
ENSMUSG00000023886	Smoc2	7.23648	2.85529	0.0159609	up
ENSMUSG00000023914	Mep1a	229.227	7.84064	2.18463e-09	up
ENSMUSG00000023959	Clic5	3.93119	1.97497	6.00384e-05	up
ENSMUSG00000023960	Enpp5	2.76284	1.46615	1.8141e-25	up
ENSMUSG00000023966	Rsph9	5.40785	2.43505	3.25606e-14	up
ENSMUSG00000024037	Wdr4	3.06317	1.61503	3.25495e-57	up
ENSMUSG00000024049	Myom1	3.74993	1.90686	1.59122e-09	up
ENSMUSG00000024066	Xdh	13.478	3.75254	2.70441e-17	up
ENSMUSG00000024074	Crim1	2.85762	1.51481	6.09183e-18	up
ENSMUSG00000024076	Vit	4.70555	2.23436	0.0396542	up
ENSMUSG00000024087	Cyp1b1	8.20402	3.03633	2.89449e-14	up
ENSMUSG00000024101	Washc1	2.84664	1.50926	1.79977e-56	up
ENSMUSG00000024104	Washc2	4.71364	2.23684	2.1671e-120	up
ENSMUSG00000024105	Themis3	11.2749	3.49505	0.00545792	up
ENSMUSG00000024107	Lhcgr	774.675	9.59745	3.68615e-29	up
ENSMUSG00000024109	Nrxn1	4.90217	2.29342	5.6492e-30	up
ENSMUSG00000024121	Atp6v0c	3.44444	1.78427	4.52345e-68	up
ENSMUSG00000024130	Abca3	2.24836	1.16888	3.05899e-17	up
ENSMUSG00000024131	Slc3a1	146.206	7.19186	3.06271e-29	up
ENSMUSG00000024134	Six2	13.3575	3.73958	6.58704e-20	up
ENSMUSG00000024154	Gtf2a1l	231.839	7.85698	7.12748e-140	up
ENSMUSG00000024155	Meiob	2.93786	1.55477	0.00127737	up
ENSMUSG00000024163	Mapk8ip3	2.20336	1.13971	3.65282e-34	up
ENSMUSG00000024164	C3	2.87549	1.52381	0.00905433	up
ENSMUSG00000024188	Luc7l	2.2943	1.19805	2.62107e-34	up
ENSMUSG00000024191	Bnip1	2.29952	1.20133	3.29667e-16	up
ENSMUSG00000024194	Cuta	3.81974	1.93347	1.08284e-43	up
ENSMUSG00000024205	Rpl36-ps2	2.8144	1.49283	0.000117015	up
ENSMUSG00000024210	Ip6k3	195.222	7.60898	7.6741e-09	up
ENSMUSG00000024211	Grm8	10.8805	3.44368	9.17104e-17	up
ENSMUSG00000024220	Zfp523	2.25573	1.1736	3.22985e-26	up
ENSMUSG00000024227	Pdzph1	84.3183	6.39777	1.55817e-06	up
ENSMUSG00000024234	Mtpap	2.03353	1.02399	3.05943e-28	up
ENSMUSG00000024235	Map3k8	4.58232	2.19608	5.11752e-08	up
ENSMUSG00000024238	Zeb1	2.83236	1.502	7.98906e-15	up
ENSMUSG00000024240	Epc1	2.90741	1.53974	4.58128e-43	up
ENSMUSG00000024246	Thumpd2	2.58375	1.36947	4.82631e-28	up
ENSMUSG00000024247	Pkdcc	6.61158	2.72499	2.82439e-66	up
ENSMUSG00000024292	Cyp4f14	6.17086	2.62547	0.00432125	up
ENSMUSG00000024295	Cyp4f41-ps	15.3145	3.93683	1.68298e-24	up
ENSMUSG00000024302	Dtna	5.79445	2.53467	3.10007e-72	up
ENSMUSG00000024330	Col11a2	4.35983	2.12427	6.69972e-10	up
ENSMUSG00000024331	Dsc2	2.56042	1.35638	2.73304e-08	up
ENSMUSG00000024335	Brd2	4.66157	2.22082	1.14853e-151	up
ENSMUSG00000024347	Psd2	6.29722	2.65471	1.01613e-17	up
ENSMUSG00000024391	Apom	14.3713	3.84512	2.42848e-22	up
ENSMUSG00000024403	Atp6v1g2	7.4381	2.89493	4.67717e-11	up
ENSMUSG00000024420	Zfp521	12.7642	3.67403	6.63197e-75	up
ENSMUSG00000024424	Ttc39c	3.27477	1.71139	6.43846e-40	up
ENSMUSG00000024430	Cabyr	5.1547	2.36589	1.77386e-08	up
ENSMUSG00000024431	Nr3c1	2.62622	1.39299	1.1801e-24	up
ENSMUSG00000024440	Pcdh12	6.11493	2.61234	0.0267907	up
ENSMUSG00000024477	Pggt1b	3.14905	1.65492	5.06344e-70	up
ENSMUSG00000024481	Lvrn	4.93206	2.30219	3.33552e-08	up
ENSMUSG00000024486	Hbegf	2.02088	1.01498	6.23412e-20	up
ENSMUSG00000024487	Yipf5	2.32374	1.21645	1.07376e-26	up
ENSMUSG00000024497	Pou4f3	6.8198	2.76973	2.78746e-07	up
ENSMUSG00000024500	Ppp2r2b	57.9044	5.8556	2.33486e-05	up
ENSMUSG00000024526	Cidea	8.6676	3.11563	5.78468e-15	up
ENSMUSG00000024528	Srfbp1	4.06235	2.02232	1.25605e-118	up
ENSMUSG00000024529	Lox	4.03205	2.01151	0.000484849	up
ENSMUSG00000024530	Prelid3a	5.36455	2.42346	9.23038e-106	up
ENSMUSG00000024534	Sncaip	13.8067	3.78729	1.41673e-31	up
ENSMUSG00000024553	Galr1	831.659	9.69985	3.7812e-15	up
ENSMUSG00000024565	Sall3	69.6568	6.12219	6.43052e-291	up
ENSMUSG00000024578	Il17b	24.4108	4.60945	1.34286e-70	up
ENSMUSG00000024579	Pcyox1l	2.76333	1.46641	1.58341e-38	up
ENSMUSG00000024593	Megf10	73.3293	6.19632	5.16322e-15	up
ENSMUSG00000024647	Cbln2	15.4006	3.94491	1.4085e-09	up
ENSMUSG00000024663	Rab3il1	2.85533	1.51366	3.80876e-20	up
ENSMUSG00000024678	Ms4a4d	2.77157	1.4707	0.0288991	up
ENSMUSG00000024683	Mrpl16	2.14651	1.10199	1.29423e-21	up
ENSMUSG00000024696	Lpxn	12.5181	3.64594	3.23927e-21	up
ENSMUSG00000024713	Pcsk5	7.16551	2.84107	1.7493e-22	up
ENSMUSG00000024727	Trpm6	5.56786	2.47712	1.39432e-10	up
ENSMUSG00000024734	Zp1	18.6489	4.22102	8.6638e-05	up
ENSMUSG00000024749	Tmc1	40.3614	5.3349	0.000218005	up
ENSMUSG00000024750	Zfand5	2.82329	1.49738	1.86253e-71	up
ENSMUSG00000024766	Lipo3	4.38376	2.13217	8.8815e-43	up
ENSMUSG00000024778	Fas	4.38516	2.13263	0.0135648	up
ENSMUSG00000024786	Majin	5.86593	2.55236	1.28261e-15	up
ENSMUSG00000024789	Jak2	4.77104	2.2543	5.16616e-69	up
ENSMUSG00000024798	Htr7	66.0397	6.04526	4.68046e-05	up
ENSMUSG00000024800	Rpp30	3.00987	1.5897	4.79614e-38	up
ENSMUSG00000024803	Ankrd1	33.0272	5.04558	1.63347e-17	up
ENSMUSG00000024806	Mlana	4.28889	2.1006	0.000911966	up
ENSMUSG00000024810	Il33	5.41738	2.4376	1.01288e-08	up
ENSMUSG00000024817	Uhrf2	3.23186	1.69236	2.23387e-91	up
ENSMUSG00000024824	Rad9a	7.15352	2.83865	5.42588e-242	up
ENSMUSG00000024826	Dpf2	2.24476	1.16656	1.62798e-60	up
ENSMUSG00000024830	Rps6kb2	2.02742	1.01965	5.78293e-16	up
ENSMUSG00000024831	Ighmbp2	2.09871	1.0695	4.27017e-31	up
ENSMUSG00000024837	Dmrt1	3.68348	1.88107	3.38052e-54	up
ENSMUSG00000024842	Cabp4	2.14412	1.10039	1.54332e-06	up
ENSMUSG00000024846	Cst6	8.50915	3.08901	0.0015424	up
ENSMUSG00000024868	Dkk1	4.65344	2.2183	0.0379776	up
ENSMUSG00000024885	Aldh3b1	3.00514	1.58743	4.91579e-13	up
ENSMUSG00000024897	Apba1	5.4941	2.45788	4.63988e-11	up
ENSMUSG00000024906	Mus81	2.66184	1.41242	3.05599e-28	up
ENSMUSG00000024907	Gal	9.72812	3.28216	0.00161927	up
ENSMUSG00000024921	Smarca2	7.46454	2.90005	1.0887e-51	up
ENSMUSG00000024927	Rela	4.542	2.18333	7.13588e-114	up
ENSMUSG00000024935	Slc1a1	2.52803	1.33801	0.000201061	up
ENSMUSG00000024936	Kcnk7	4.76575	2.2527	0.00499889	up
ENSMUSG00000024940	Ltbp3	2.30271	1.20333	3.87838e-14	up
ENSMUSG00000024979	Tectb	39.3669	5.29891	0.00224718	up
ENSMUSG00000024993	Dennd10	2.56362	1.35818	1.2353e-34	up
ENSMUSG00000025002	Cyp2c55	28.7177	4.84387	8.18877e-12	up
ENSMUSG00000025024	Smndc1	2.43998	1.28687	4.2315e-38	up
ENSMUSG00000025069	Gsto2	2.70216	1.43411	0.00300111	up
ENSMUSG00000025077	Dclre1a	2.61208	1.3852	2.32456e-34	up
ENSMUSG00000025078	Nhlrc2	4.00158	2.00057	6.32231e-103	up
ENSMUSG00000025094	Slc18a2	2.09511	1.06702	0.00907181	up
ENSMUSG00000025139	Tollip	2.95402	1.56268	4.52736e-91	up
ENSMUSG00000025141	Myadml2	4.08837	2.03153	0.0220325	up
ENSMUSG00000025170	Rab40b	4.07888	2.02817	0.00609778	up
ENSMUSG00000025172	Ankrd2	6.20612	2.63369	0.0389695	up
ENSMUSG00000025175	Fn3k	7.32638	2.8731	2.79258e-12	up
ENSMUSG00000025189	Cnnm1	24.6425	4.62308	2.49315e-68	up
ENSMUSG00000025194	Abcc2	3.46196	1.79159	1.64998e-11	up
ENSMUSG00000025195	Dnmbp	2.29641	1.19938	2.38469e-23	up
ENSMUSG00000025197	Cyp2c23	11.3951	3.51035	8.52674e-26	up
ENSMUSG00000025202	Scd3	3.21485	1.68475	4.13886e-12	up
ENSMUSG00000025216	Lbx1	10.749	3.42612	0.00851205	up
ENSMUSG00000025224	Gbf1	2.55792	1.35497	1.22224e-29	up
ENSMUSG00000025225	Nfkb2	2.31051	1.20821	1.42575e-22	up
ENSMUSG00000025232	Hexa	22.7146	4.50555	0	up
ENSMUSG00000025257	Ribc1	3.8888	1.95933	4.47799e-27	up
ENSMUSG00000025262	Fam120c	8.03228	3.00581	2.06529e-47	up
ENSMUSG00000025321	Itgb8	5.25781	2.39446	7.69063e-05	up
ENSMUSG00000025329	Padi1	4.28401	2.09896	0.00360771	up
ENSMUSG00000025333	Gpr143	8.13653	3.02441	3.01964e-14	up
ENSMUSG00000025350	Rdh5	4.59733	2.2008	5.16151e-14	up
ENSMUSG00000025380	Fscn2	7.84845	2.97241	0.000128105	up
ENSMUSG00000025383	Il23a	12.5992	3.65526	8.88874e-150	up
ENSMUSG00000025386	Pde6g	49.1586	5.61937	2.24375e-26	up
ENSMUSG00000025407	Gli1	2.36597	1.24243	3.83104e-48	up
ENSMUSG00000025408	Ddit3	6.84571	2.7752	2.4463e-72	up
ENSMUSG00000025417	Pip4k2c	3.08199	1.62386	1.69043e-83	up
ENSMUSG00000025420	Katnal2	3.485	1.80116	1.54201e-11	up
ENSMUSG00000025432	Avil	14.9154	3.89873	9.53495e-30	up
ENSMUSG00000025433	Crisp3	8.30042	3.05318	0.000152917	up
ENSMUSG00000025466	Fuom	2.83721	1.50447	6.51175e-12	up
ENSMUSG00000025468	Caly	7.02979	2.81348	6.13621e-05	up
ENSMUSG00000025470	Zfp511	2.10186	1.07167	8.32278e-16	up
ENSMUSG00000025475	Adgra1	23.0375	4.52591	0.0251877	up
ENSMUSG00000025480	Syce1	5.24935	2.39214	1.97547e-30	up
ENSMUSG00000025486	Sirt3	3.60407	1.84963	3.93115e-37	up
ENSMUSG00000025498	Irf7	5.44698	2.44546	4.87086e-06	up
ENSMUSG00000025529	Zfp711	3.34435	1.74173	5.55165e-21	up
ENSMUSG00000025531	Chm	4.05928	2.02123	6.16974e-50	up
ENSMUSG00000025551	Fgf14	56.9593	5.83186	6.5381e-83	up
ENSMUSG00000025578	Cbx8	7.26069	2.86011	8.23132e-18	up
ENSMUSG00000025579	Gaa	2.02979	1.02133	2.26288e-43	up
ENSMUSG00000025586	Cpeb1	2.49078	1.3166	5.41368e-11	up
ENSMUSG00000025592	Dach2	2.62125	1.39025	0.000122926	up
ENSMUSG00000025597	Klhl4	17.7727	4.15159	0.0137739	up
ENSMUSG00000025609	Mkln1	2.13648	1.09524	2.84532e-34	up
ENSMUSG00000025610	Map3k7cl	38.9939	5.28518	0.00162397	up
ENSMUSG00000025616	Usp16	2.26459	1.17925	6.55472e-42	up
ENSMUSG00000025646	Atrip	2.27996	1.18901	5.6763e-30	up
ENSMUSG00000025701	Alox5	5.25816	2.39456	1.69999e-13	up
ENSMUSG00000025702	Marchf8	2.5995	1.37823	5.87722e-39	up
ENSMUSG00000025716	Myo3a	10.9979	3.45916	0.00427262	up
ENSMUSG00000025764	Jade1	2.10903	1.07658	2.75972e-23	up
ENSMUSG00000025776	Crispld1	4.82595	2.27081	1.43731e-13	up
ENSMUSG00000025779	Ly96	5.53924	2.46969	6.6001e-05	up
ENSMUSG00000025780	Itih5	3.86944	1.95213	2.15217e-08	up
ENSMUSG00000025782	Taf3	3.01784	1.59352	3.89073e-48	up
ENSMUSG00000025784	Clec3b	68.0657	6.08886	7.12519e-06	up
ENSMUSG00000025810	Nrp1	3.7812	1.91884	0.0190247	up
ENSMUSG00000025821	Zfp282	2.09098	1.06418	1.12127e-16	up
ENSMUSG00000025867	Cplx2	3.43038	1.77837	2.90731e-07	up
ENSMUSG00000025872	Thoc3	2.04378	1.03124	4.86317e-36	up
ENSMUSG00000025873	Faf2	2.31551	1.21133	1.43988e-37	up
ENSMUSG00000025877	Hk3	8.55362	3.09653	0.0159717	up
ENSMUSG00000025878	Uimc1	4.04325	2.01552	5.58686e-101	up
ENSMUSG00000025892	Gria4	2.55004	1.35052	0.000193264	up
ENSMUSG00000025893	Kbtbd3	3.37265	1.75388	1.62371e-06	up
ENSMUSG00000025899	Alkbh8	2.21188	1.14527	3.69068e-24	up
ENSMUSG00000025902	Sox17	6.20212	2.63276	1.00616e-09	up
ENSMUSG00000025911	Adhfe1	2.52509	1.33634	0.00341627	up
ENSMUSG00000025916	Ppp1r42	26.0425	4.70279	0.00417698	up
ENSMUSG00000025921	Rdh10	3.8834	1.95732	1.63926e-26	up
ENSMUSG00000025927	Tfap2b	84.2521	6.39664	7.85134e-06	up
ENSMUSG00000025932	Eya1	7.15827	2.83961	1.8874e-97	up
ENSMUSG00000025946	Pth2r	35.4301	5.1469	1.46606e-07	up
ENSMUSG00000025963	Mdh1b	9.44657	3.23979	0.000220966	up
ENSMUSG00000025971	Maip1	3.13071	1.64649	5.76231e-49	up
ENSMUSG00000025977	Boll	3.24175	1.69677	0.000128677	up
ENSMUSG00000025978	Rftn2	26.7722	4.74267	3.49839e-11	up
ENSMUSG00000025983	Ccdc150	6.24502	2.64271	8.099e-07	up
ENSMUSG00000025991	Cps1	9.62541	3.26685	0.00965346	up
ENSMUSG00000026004	Kansl1l	6.24869	2.64355	1.51394e-45	up
ENSMUSG00000026011	Ctla4	25.443	4.6692	0.0135901	up
ENSMUSG00000026020	Nop58	2.18284	1.12621	2.65615e-43	up
ENSMUSG00000026034	Clk1	2.13168	1.09199	3.97438e-55	up
ENSMUSG00000026043	Col3a1	24.857	4.63558	5.71007e-20	up
ENSMUSG00000026049	Tex30	2.22458	1.15353	2.17792e-13	up
ENSMUSG00000026058	Khdrbs2	27.5079	4.78178	2.81439e-13	up
ENSMUSG00000026064	Ptp4a1	6.32895	2.66197	2.59626e-40	up
ENSMUSG00000026072	Il1r1	4.67335	2.22446	7.01578e-06	up
ENSMUSG00000026073	Il1r2	12.5597	3.65073	1.76834e-23	up
ENSMUSG00000026096	Osgepl1	3.80602	1.92828	1.49728e-47	up
ENSMUSG00000026109	Tmeff2	9.20989	3.20318	5.54686e-12	up
ENSMUSG00000026141	Col19a1	7.66561	2.9384	0.000719436	up
ENSMUSG00000026142	Rhbdd1	3.29066	1.71838	1.99801e-46	up
ENSMUSG00000026147	Col9a1	13.2237	3.72505	5.91708e-17	up
ENSMUSG00000026167	Wnt10a	5.53628	2.46892	0.00116947	up
ENSMUSG00000026170	Cyp27a1	6.24414	2.6425	1.76797e-31	up
ENSMUSG00000026173	Plcd4	4.70218	2.23333	1.83516e-09	up
ENSMUSG00000026177	Slc11a1	2.4126	1.27059	7.62627e-07	up
ENSMUSG00000026200	Glb1l	3.43286	1.77941	1.03159e-09	up
ENSMUSG00000026205	Slc23a3	42.6135	5.41324	1.29497e-29	up
ENSMUSG00000026220	Slc16a14	2.82826	1.49991	3.16853e-05	up
ENSMUSG00000026237	Nmur1	19.5782	4.29117	7.16135e-05	up
ENSMUSG00000026241	Nppc	4.94042	2.30463	0.000209982	up
ENSMUSG00000026247	Ecel1	2.89728	1.5347	2.12913e-06	up
ENSMUSG00000026255	Efhd1	2.12526	1.08764	0.00171758	up
ENSMUSG00000026271	Gpr35	3.60965	1.85186	0.000909588	up
ENSMUSG00000026303	Mlph	3.06469	1.61574	1.53746e-05	up
ENSMUSG00000026304	Rab17	2.45888	1.298	1.3525e-07	up
ENSMUSG00000026307	Scly	4.7789	2.25668	1.69151e-83	up
ENSMUSG00000026308	Klhl30	30.9456	4.95166	7.40182e-05	up
ENSMUSG00000026312	Cdh7	29.3215	4.87389	3.50396e-23	up
ENSMUSG00000026319	Relch	2.05391	1.03837	5.04412e-21	up
ENSMUSG00000026333	Gin1	2.9436	1.55758	3.98451e-27	up
ENSMUSG00000026343	Gpr39	6.47763	2.69547	0.0322799	up
ENSMUSG00000026344	Lypd1	4.50497	2.17152	9.22763e-09	up
ENSMUSG00000026354	Lct	4.47683	2.16248	1.60699e-05	up
ENSMUSG00000026365	Cfh	6.17022	2.62532	4.46535e-41	up
ENSMUSG00000026388	3110009E18Rik	3.24026	1.69611	2.55644e-14	up
ENSMUSG00000026405	C4bp	20.4703	4.35546	0.031624	up
ENSMUSG00000026409	Pfkfb2	3.84554	1.94319	1.45322e-17	up
ENSMUSG00000026418	Tnni1	12.8885	3.68801	1.95279e-31	up
ENSMUSG00000026421	Csrp1	2.43292	1.28269	1.62406e-44	up
ENSMUSG00000026432	Avpr1b	26.4376	4.72452	0.000157613	up
ENSMUSG00000026452	Syt2	5.54411	2.47096	0.00169608	up
ENSMUSG00000026459	Myog	7.38081	2.88378	0.00485064	up
ENSMUSG00000026468	Lhx4	75.6018	6.24035	2.81955e-22	up
ENSMUSG00000026473	Glul	3.03667	1.60249	1.69683e-109	up
ENSMUSG00000026475	Rgs16	10.0828	3.33382	1.95651e-87	up
ENSMUSG00000026482	Rgl1	2.24985	1.16983	1.05367e-07	up
ENSMUSG00000026489	Coq8a	3.23242	1.69261	2.0254e-32	up
ENSMUSG00000026495	Efcab2	4.39778	2.13677	4.78638e-33	up
ENSMUSG00000026504	Sdccag8	2.20844	1.14303	1.0412e-12	up
ENSMUSG00000026525	Opn3	3.46726	1.7938	0.00279797	up
ENSMUSG00000026527	Rgs7	15.6899	3.97176	6.71987e-07	up
ENSMUSG00000026563	Tada1	5.12369	2.35718	6.86408e-71	up
ENSMUSG00000026567	Adcy10	16.3159	4.02821	2.72489e-08	up
ENSMUSG00000026568	Mpc2	2.2336	1.15937	3.51284e-10	up
ENSMUSG00000026577	Blzf1	2.65481	1.40861	6.31009e-45	up
ENSMUSG00000026582	Sele	52.6653	5.71878	0.000276908	up
ENSMUSG00000026586	Prrx1	32.0318	5.00143	0.00473553	up
ENSMUSG00000026587	Astn1	4.55096	2.18617	2.6588e-05	up
ENSMUSG00000026589	Sec16b	4.91551	2.29734	0.000360962	up
ENSMUSG00000026601	Axdnd1	5.09345	2.34864	1.38315e-06	up
ENSMUSG00000026610	Esrrg	20.1745	4.33446	2.02413e-06	up
ENSMUSG00000026611	Spata17	15.0612	3.91277	2.25211e-10	up
ENSMUSG00000026614	Slc30a10	4.15828	2.05599	6.19161e-16	up
ENSMUSG00000026616	Cr2	7.33873	2.87553	4.01635e-07	up
ENSMUSG00000026621	Mtarc1	7.2788	2.8637	0.0130301	up
ENSMUSG00000026626	Ppp2r5a	2.45934	1.29827	4.10849e-55	up
ENSMUSG00000026628	Atf3	2.81592	1.49361	3.0804e-17	up
ENSMUSG00000026645	Olah	85.0501	6.41024	1.39254e-06	up
ENSMUSG00000026646	Suv39h2	2.26138	1.17721	9.26774e-38	up
ENSMUSG00000026649	Cfap126	2.35973	1.23862	0.00070936	up
ENSMUSG00000026650	Meig1	7.26141	2.86025	0.00476668	up
ENSMUSG00000026655	Fam107b	2.53322	1.34097	4.12279e-25	up
ENSMUSG00000026663	Atf6	3.20019	1.67816	1.00243e-86	up
ENSMUSG00000026674	Ddr2	2.9837	1.5771	9.15644e-07	up
ENSMUSG00000026679	Enkur	6.67931	2.7397	3.40002e-05	up
ENSMUSG00000026694	Eef1aknmt	4.16428	2.05807	2.09386e-106	up
ENSMUSG00000026697	Myoc	52.1559	5.70476	0.000277361	up
ENSMUSG00000026698	Pigc	2.21789	1.14919	3.84506e-09	up
ENSMUSG00000026700	Tnfsf4	34.9933	5.12901	0.00358346	up
ENSMUSG00000026712	Mrc1	7.0161	2.81067	4.23422e-08	up
ENSMUSG00000026725	Tnn	29.676	4.89122	1.04068e-06	up
ENSMUSG00000026726	Cubn	2.47556	1.30775	0.000485602	up
ENSMUSG00000026730	Pter	2.19754	1.13589	4.53538e-09	up
ENSMUSG00000026735	Ptf1a	67.3771	6.07419	0.000117766	up
ENSMUSG00000026739	Bmi1	5.74884	2.52327	4.22479e-66	up
ENSMUSG00000026740	Dnajc1	5.18968	2.37565	4.65343e-108	up
ENSMUSG00000026748	Plxdc2	6.27793	2.65029	2.69151e-60	up
ENSMUSG00000026751	Nr5a1	24.6601	4.62411	0.00397254	up
ENSMUSG00000026766	Mmadhc	2.6533	1.40779	9.69788e-28	up
ENSMUSG00000026770	Il2ra	45.7314	5.51511	9.85837e-05	up
ENSMUSG00000026773	Pfkfb3	4.40594	2.13945	3.31143e-79	up
ENSMUSG00000026774	Potegl	15.4347	3.9481	0.0368543	up
ENSMUSG00000026778	Prkcq	8.6443	3.11175	4.70501e-12	up
ENSMUSG00000026784	Pdss1	2.34327	1.22853	1.96803e-18	up
ENSMUSG00000026799	Med27	2.99063	1.58045	7.26558e-42	up
ENSMUSG00000026803	Ttf1	2.04149	1.02962	7.1461e-19	up
ENSMUSG00000026807	Ak8	6.78944	2.76329	2.27825e-22	up
ENSMUSG00000026818	Cel	24.3331	4.60485	0.00356499	up
ENSMUSG00000026819	Slc25a25	3.46054	1.791	1.52766e-83	up
ENSMUSG00000026824	Kcnj3	3.83784	1.94029	0.0350823	up
ENSMUSG00000026831	1700007K13Rik	2.15036	1.10458	1.37881e-10	up
ENSMUSG00000026832	Cytip	53.8005	5.74955	7.2809e-07	up
ENSMUSG00000026840	Lamc3	12.1171	3.59897	8.61147e-05	up
ENSMUSG00000026841	Fibcd1	4.69491	2.2311	0.0396542	up
ENSMUSG00000026872	Zeb2	39.8172	5.31532	8.77099e-60	up
ENSMUSG00000026874	Hc	4.62472	2.20937	5.10206e-08	up
ENSMUSG00000026885	Ttll11	46.6391	5.54347	3.72033e-39	up
ENSMUSG00000026889	Rbm18	3.53899	1.82334	4.44347e-64	up
ENSMUSG00000026904	Slc4a10	15.5755	3.96121	3.16831e-08	up
ENSMUSG00000026939	Tmem141	2.02057	1.01476	0.000320178	up
ENSMUSG00000026942	Traf2	2.00716	1.00515	3.24443e-11	up
ENSMUSG00000026956	Uap1l1	3.17701	1.66767	6.76322e-34	up
ENSMUSG00000026958	Dpp7	10.426	3.38212	1.34316e-290	up
ENSMUSG00000026969	Fam166a	12.9718	3.69731	0.00120696	up
ENSMUSG00000026977	Marchf7	2.41489	1.27196	3.32315e-68	up
ENSMUSG00000026986	Hnmt	14.4964	3.85762	4.45711e-17	up
ENSMUSG00000026999	Nup35	4.10183	2.03627	5.77232e-115	up
ENSMUSG00000027004	Frzb	8.72589	3.1253	0.0156641	up
ENSMUSG00000027009	Itga4	2.44003	1.2869	0.000165956	up
ENSMUSG00000027015	Cybrd1	3.26733	1.70811	0.00303543	up
ENSMUSG00000027035	Cers6	2.69403	1.42976	3.07975e-43	up
ENSMUSG00000027048	Abcb11	41.6434	5.38002	0.00146838	up
ENSMUSG00000027088	Phospho2	3.73401	1.90073	2.08624e-49	up
ENSMUSG00000027107	Chrna1	2.4721	1.30574	0.000491421	up
ENSMUSG00000027163	Commd9	7.10067	2.82796	1.75038e-140	up
ENSMUSG00000027164	Traf6	3.65204	1.8687	1.06433e-50	up
ENSMUSG00000027167	Elp4	2.52318	1.33524	1.42402e-16	up
ENSMUSG00000027176	Cstf3	2.05422	1.03859	6.5669e-37	up
ENSMUSG00000027188	Pamr1	4.15157	2.05366	0.0486382	up
ENSMUSG00000027194	Ttc17	2.96787	1.56943	1.18915e-66	up
ENSMUSG00000027204	Fbn1	2.04128	1.02947	2.98984e-05	up
ENSMUSG00000027208	Fgf7	19.6338	4.29527	0.00151326	up
ENSMUSG00000027210	Meis2	100.275	6.64782	6.4692e-34	up
ENSMUSG00000027217	Tspan18	3.028	1.59836	0.0195791	up
ENSMUSG00000027225	Duoxa2	12.6529	3.6614	0.0103564	up
ENSMUSG00000027227	Sord	7.24248	2.85648	1.96506e-175	up
ENSMUSG00000027229	Terb2	2.09339	1.06584	0.0389074	up
ENSMUSG00000027261	Hao1	5.9893	2.58239	2.46579e-05	up
ENSMUSG00000027270	Lamp5	87.1196	6.44493	9.54249e-06	up
ENSMUSG00000027273	Snap25	3.97247	1.99003	2.44333e-13	up
ENSMUSG00000027274	Mkks	3.31695	1.72986	1.47184e-40	up
ENSMUSG00000027314	Dll4	12.623	3.65798	1.15886e-08	up
ENSMUSG00000027317	Ppp1r14d	7.97914	2.99623	2.97572e-10	up
ENSMUSG00000027329	Spef1	2.34647	1.23049	3.23733e-07	up
ENSMUSG00000027338	Prnd	8.66385	3.11501	5.07962e-23	up
ENSMUSG00000027346	Gpcpd1	2.01196	1.0086	1.30214e-17	up
ENSMUSG00000027350	Chgb	2.60851	1.38323	0.0127588	up
ENSMUSG00000027353	Mcm8	2.17621	1.12182	2.05921e-22	up
ENSMUSG00000027358	Bmp2	7.51336	2.90946	2.44853e-10	up
ENSMUSG00000027360	Hdc	2.66528	1.41429	0.000727839	up
ENSMUSG00000027368	Dusp2	2.59974	1.37837	0.00794474	up
ENSMUSG00000027380	Acoxl	2.4055	1.26634	0.00154988	up
ENSMUSG00000027387	Zc3h8	2.83152	1.50158	2.6414e-23	up
ENSMUSG00000027403	Tgm6	41.9187	5.38952	0.00105095	up
ENSMUSG00000027420	Bfsp1	5.15095	2.36484	9.32934e-13	up
ENSMUSG00000027424	Mgme1	2.84508	1.50847	1.40432e-71	up
ENSMUSG00000027434	Nkx2-2	8.84827	3.1454	0.0268772	up
ENSMUSG00000027438	Napb	3.80298	1.92713	7.08078e-34	up
ENSMUSG00000027472	Pdrg1	2.09949	1.07004	4.52483e-12	up
ENSMUSG00000027487	Cdk5rap1	2.38163	1.25195	2.62717e-27	up
ENSMUSG00000027498	Cstf1	3.3615	1.7491	1.30261e-119	up
ENSMUSG00000027499	Pkia	2.80194	1.48643	1.32099e-08	up
ENSMUSG00000027505	Fam209	22.8096	4.51157	0.000519158	up
ENSMUSG00000027508	Pag1	4.60346	2.20272	1.67992e-16	up
ENSMUSG00000027534	Snx16	2.68501	1.42493	4.111e-25	up
ENSMUSG00000027555	Car13	7.38301	2.88421	9.04659e-134	up
ENSMUSG00000027559	Car3	3.15363	1.65701	0.00101646	up
ENSMUSG00000027560	Dok5	4.44219	2.15127	5.68531e-05	up
ENSMUSG00000027596	a	33.9406	5.08494	3.00218e-09	up
ENSMUSG00000027603	Ggt7	2.38308	1.25283	3.28716e-09	up
ENSMUSG00000027620	Rbm39	3.72831	1.89852	6.71912e-124	up
ENSMUSG00000027643	Ghrh	19.0147	4.24905	0.0402718	up
ENSMUSG00000027670	Ocstamp	4.48959	2.16658	0.0032195	up
ENSMUSG00000027674	Pex5l	12.6766	3.6641	5.59617e-10	up
ENSMUSG00000027684	Mecom	3.1691	1.66407	0.0014575	up
ENSMUSG00000027703	Lrriq4	5.05812	2.3386	6.02812e-54	up
ENSMUSG00000027706	Sec62	2.8419	1.50686	1.18386e-90	up
ENSMUSG00000027713	1810062G17Rik	20.9908	4.39169	0.00812931	up
ENSMUSG00000027716	Trpc3	3.05352	1.61047	0.00082523	up
ENSMUSG00000027719	Adad1	5.34886	2.41923	1.47953e-05	up
ENSMUSG00000027722	Spata5	3.01901	1.59407	7.63124e-58	up
ENSMUSG00000027744	Stoml3	10.5372	3.39742	0.000360285	up
ENSMUSG00000027748	Trpc4	113.486	6.82637	1.61244e-07	up
ENSMUSG00000027775	Mfsd1	5.03171	2.33105	5.0127e-142	up
ENSMUSG00000027787	Nmd3	2.44074	1.28732	2.67199e-41	up
ENSMUSG00000027794	Sohlh2	2.45522	1.29585	8.91131e-23	up
ENSMUSG00000027796	Smad9	55.6699	5.79883	3.86976e-70	up
ENSMUSG00000027799	Nbea	2.25488	1.17305	6.01046e-16	up
ENSMUSG00000027805	Pfn2	2.10818	1.076	3.34662e-13	up
ENSMUSG00000027809	Etfdh	2.58478	1.37004	1.36395e-53	up
ENSMUSG00000027827	Kcnab1	20.7589	4.37566	6.71902e-156	up
ENSMUSG00000027829	Ccnl1	6.09619	2.60791	4.19872e-279	up
ENSMUSG00000027831	Veph1	16.1721	4.01544	4.64847e-19	up
ENSMUSG00000027832	Ptx3	84.7851	6.40574	2.78019e-06	up
ENSMUSG00000027833	Shox2	3.61955	1.85581	0.00014374	up
ENSMUSG00000027843	Ptpn22	10.631	3.4102	3.07338e-06	up
ENSMUSG00000027855	Sycp1	6.97511	2.80222	2.86371e-45	up
ENSMUSG00000027857	Tshb	26.1257	4.7074	0.00253152	up
ENSMUSG00000027865	Gdap2	3.0248	1.59684	1.2652e-44	up
ENSMUSG00000027867	Spag17	19.021	4.24952	2.94093e-281	up
ENSMUSG00000027868	Tbx15	2.06296	1.04472	0.0218146	up
ENSMUSG00000027881	Prpf38b	3.12291	1.64289	2.2584e-86	up
ENSMUSG00000027894	Slc6a17	4.24872	2.08703	1.44445e-07	up
ENSMUSG00000027905	Ddx20	4.0298	2.01071	4.65136e-120	up
ENSMUSG00000027939	Nup210l	2.0599	1.04258	0.0071165	up
ENSMUSG00000027942	4933434E20Rik	4.68267	2.22733	2.12532e-28	up
ENSMUSG00000027950	Chrnb2	3.9576	1.98463	7.94732e-17	up
ENSMUSG00000027955	Gask1b	3.91862	1.97035	4.00713e-23	up
ENSMUSG00000027956	Tmem144	5.77381	2.52952	6.61571e-111	up
ENSMUSG00000027961	Lrrc39	6.99499	2.80632	4.75151e-14	up
ENSMUSG00000027962	Vcam1	51.5357	5.6875	0.000266505	up
ENSMUSG00000027963	Extl2	21.1224	4.4007	0	up
ENSMUSG00000027967	Neurog2	282.906	8.14418	1.81628e-10	up
ENSMUSG00000027978	Prss12	20.6191	4.36591	1.82595e-06	up
ENSMUSG00000028003	Lrat	4.45794	2.15638	0.0368373	up
ENSMUSG00000028008	Asic5	23.1812	4.53488	0.0199564	up
ENSMUSG00000028012	Rrh	9.21832	3.2045	0.00124399	up
ENSMUSG00000028017	Egf	9.00052	3.17001	1.78455e-33	up
ENSMUSG00000028024	Enpep	12.1377	3.60142	0.0159534	up
ENSMUSG00000028028	Alpk1	6.73339	2.75133	1.0699e-05	up
ENSMUSG00000028031	Dkk2	13.0553	3.70656	0.0426469	up
ENSMUSG00000028035	Dnajb4	4.72083	2.23904	6.07041e-43	up
ENSMUSG00000028039	Efna3	26.6599	4.7366	0	up
ENSMUSG00000028048	Gba	4.14293	2.05065	1.52789e-47	up
ENSMUSG00000028049	Scamp3	3.3267	1.73409	9.67269e-117	up
ENSMUSG00000028066	Pmf1	2.33773	1.22511	5.78047e-31	up
ENSMUSG00000028071	Sh2d2a	10.4018	3.37875	0.0487802	up
ENSMUSG00000028072	Ntrk1	3.33478	1.73759	5.35531e-10	up
ENSMUSG00000028085	Gatb	2.32414	1.2167	8.7883e-23	up
ENSMUSG00000028098	Rnf115	2.80572	1.48837	3.67942e-59	up
ENSMUSG00000028107	Tars2	2.0219	1.01571	4.97514e-27	up
ENSMUSG00000028108	Ecm1	2.59645	1.37654	1.63128e-13	up
ENSMUSG00000028109	Hormad1	9.90244	3.30778	2.30381e-100	up
ENSMUSG00000028111	Ctsk	7.88305	2.97875	0.0121033	up
ENSMUSG00000028125	Abca4	5.42824	2.44048	2.87003e-12	up
ENSMUSG00000028126	Pip5k1a	2.81228	1.49174	1.47374e-41	up
ENSMUSG00000028128	F3	9.55161	3.25574	1.92085e-162	up
ENSMUSG00000028132	Tlcd4	2.3777	1.24957	0.000747559	up
ENSMUSG00000028141	Oaz3	9.85594	3.30099	2.94732e-05	up
ENSMUSG00000028158	Mttp	11.757	3.55545	4.85835e-144	up
ENSMUSG00000028167	Bdh2	2.28005	1.18906	1.31166e-10	up
ENSMUSG00000028172	Tacr3	31.7947	4.99072	9.0785e-79	up
ENSMUSG00000028173	Wls	10.4963	3.39181	2.40908e-87	up
ENSMUSG00000028175	Depdc1a	2.09945	1.07001	2.42604e-24	up
ENSMUSG00000028176	Lrrc7	24.1568	4.59436	9.72153e-125	up
ENSMUSG00000028182	Lrriq3	7.32574	2.87297	2.36326e-09	up
ENSMUSG00000028188	Spata1	2.09337	1.06583	0.00229023	up
ENSMUSG00000028214	Gem	55.5519	5.79576	5.82455e-71	up
ENSMUSG00000028222	Calb1	8.97178	3.16539	0.000984062	up
ENSMUSG00000028223	Decr1	2.08123	1.05744	2.13985e-07	up
ENSMUSG00000028224	Nbn	3.0823	1.62401	1.40333e-50	up
ENSMUSG00000028226	Mmp16	2.1882	1.12975	0.0353042	up
ENSMUSG00000028229	Rmdn1	3.42033	1.77413	0.000162048	up
ENSMUSG00000028256	Odf2l	2.1245	1.08712	2.1614e-18	up
ENSMUSG00000028261	Ndufaf4	2.99421	1.58218	3.70237e-37	up
ENSMUSG00000028264	Spaca1	11.8311	3.56451	0.00253473	up
ENSMUSG00000028278	Rragd	4.13444	2.04769	1.68935e-110	up
ENSMUSG00000028280	Gabrr1	8.35635	3.06287	2.55088e-12	up
ENSMUSG00000028291	Akirin2	2.88876	1.53045	1.4344e-52	up
ENSMUSG00000028298	Cga	5.40894	2.43535	0.0413332	up
ENSMUSG00000028329	Xpa	3.12268	1.64279	1.83056e-14	up
ENSMUSG00000028331	Trmo	2.39615	1.26072	1.2359e-22	up
ENSMUSG00000028332	Hemgn	20.0798	4.32767	0.00943836	up
ENSMUSG00000028341	Nr4a3	539.092	9.07439	7.79817e-26	up
ENSMUSG00000028344	Invs	2.64868	1.40528	5.16951e-08	up
ENSMUSG00000028360	Slc44a5	6.0752	2.60293	0.0144238	up
ENSMUSG00000028373	Astn2	22.5427	4.49459	1.69466e-13	up
ENSMUSG00000028385	Snx30	4.19128	2.06739	3.2284e-52	up
ENSMUSG00000028389	Zfp37	2.80175	1.48633	6.04165e-27	up
ENSMUSG00000028427	Aqp7	2.9719	1.57139	0.0366527	up
ENSMUSG00000028435	Aqp3	7.99019	2.99823	8.11365e-244	up
ENSMUSG00000028444	Cntfr	2.09609	1.0677	5.33666e-09	up
ENSMUSG00000028459	Cd72	18.1021	4.17808	4.71611e-13	up
ENSMUSG00000028460	Sit1	12.9404	3.69381	0.00184656	up
ENSMUSG00000028466	Creb3	4.82278	2.26986	3.62667e-57	up
ENSMUSG00000028494	Plin2	3.12183	1.64239	9.79401e-45	up
ENSMUSG00000028520	4921539E11Rik	33.7616	5.07731	2.34059e-05	up
ENSMUSG00000028521	Slc35d1	2.08387	1.05927	1.03102e-15	up
ENSMUSG00000028523	Dynlt5	13.0899	3.71038	0.0492161	up
ENSMUSG00000028525	Pde4b	4.45465	2.15531	9.85306e-06	up
ENSMUSG00000028546	Elavl4	2.26868	1.18185	0.0014733	up
ENSMUSG00000028551	Cdkn2c	4.04815	2.01726	4.4957e-13	up
ENSMUSG00000028557	Rnf11	2.26914	1.18215	8.7859e-19	up
ENSMUSG00000028573	Fggy	2.38069	1.25138	4.0799e-11	up
ENSMUSG00000028575	Eqtn	13.6673	3.77266	1.66963e-29	up
ENSMUSG00000028576	Ift74	2.84685	1.50936	8.08988e-34	up
ENSMUSG00000028584	Lrrc38	10.6769	3.41642	0.000224599	up
ENSMUSG00000028591	Pramel13	2.23775	1.16205	6.98823e-29	up
ENSMUSG00000028600	Podn	3.81564	1.93193	9.76e-05	up
ENSMUSG00000028610	Dmrtb1	12.2233	3.61156	1.45164e-57	up
ENSMUSG00000028634	Hivep3	2.38074	1.25141	0.00479551	up
ENSMUSG00000028636	Ppcs	2.06304	1.04477	8.14794e-12	up
ENSMUSG00000028642	Tmem269	21.3076	4.41329	2.5539e-19	up
ENSMUSG00000028644	Ermap	81.0561	6.34085	2.45146e-15	up
ENSMUSG00000028646	Rragc	8.18868	3.03363	0	up
ENSMUSG00000028653	Trit1	7.47762	2.90258	7.31656e-162	up
ENSMUSG00000028669	Pithd1	2.66581	1.41457	1.61325e-26	up
ENSMUSG00000028672	Hmgcl	3.23487	1.69371	7.08407e-44	up
ENSMUSG00000028730	Cfap57	3.61491	1.85396	0.00451916	up
ENSMUSG00000028738	Tas1r2	91.1711	6.5105	4.29067e-06	up
ENSMUSG00000028744	Slc66a1	3.18217	1.67001	8.90748e-35	up
ENSMUSG00000028750	Pla2g2c	4.81307	2.26696	0.0288089	up
ENSMUSG00000028753	Vwa5b1	24.78	4.6311	0.0166726	up
ENSMUSG00000028758	Kif17	3.30331	1.72391	6.70742e-05	up
ENSMUSG00000028773	Fabp3	2.4852	1.31336	4.70171e-29	up
ENSMUSG00000028780	Sema3c	16.6057	4.0536	1.16754e-99	up
ENSMUSG00000028784	Spocd1	9.60523	3.26382	2.97054e-06	up
ENSMUSG00000028785	Hpca	2.7931	1.48187	9.09279e-09	up
ENSMUSG00000028794	A3galt2	312.662	8.28846	1.81514e-10	up
ENSMUSG00000028796	Phc2	2.16426	1.11388	1.08005e-25	up
ENSMUSG00000028799	Zfp362	2.43237	1.28236	7.36815e-19	up
ENSMUSG00000028801	Stpg1	5.58868	2.48251	1.1278e-10	up
ENSMUSG00000028820	Sfpq	2.26559	1.17989	1.68809e-61	up
ENSMUSG00000028821	Syf2	2.34801	1.23144	1.22434e-44	up
ENSMUSG00000028834	Trim63	4.78044	2.25714	6.0971e-34	up
ENSMUSG00000028836	Slc30a2	3.202	1.67897	1.07442e-14	up
ENSMUSG00000028838	Extl1	2.64529	1.40343	1.5544e-07	up
ENSMUSG00000028841	Cnksr1	2.0689	1.04887	2.1201e-11	up
ENSMUSG00000028850	Gpatch3	4.47651	2.16237	4.21657e-95	up
ENSMUSG00000028864	Hgf	24.331	4.60473	0.0161288	up
ENSMUSG00000028869	Gnl2	2.41931	1.2746	2.10992e-73	up
ENSMUSG00000028883	Sema3a	94.326	6.55958	5.57025e-09	up
ENSMUSG00000028917	Plekhm2	2.50996	1.32767	1.51113e-27	up
ENSMUSG00000028940	Hes2	20.2624	4.34073	2.25744e-81	up
ENSMUSG00000028944	Prkag2	13.209	3.72345	2.49255e-122	up
ENSMUSG00000028950	Tas1r1	5.10979	2.35326	1.37786e-67	up
ENSMUSG00000028965	Tnfrsf9	2.5697	1.3616	0.0430656	up
ENSMUSG00000028967	Errfi1	2.84392	1.50788	5.638e-44	up
ENSMUSG00000028972	Car6	7.62406	2.93056	1.20016e-43	up
ENSMUSG00000029001	Fbxo44	6.1897	2.62987	1.0729e-95	up
ENSMUSG00000029004	Kmt2e	2.39699	1.26122	5.0255e-09	up
ENSMUSG00000029016	Clcn6	2.36983	1.24478	2.5818e-26	up
ENSMUSG00000029026	Trp73	3.07823	1.6221	1.20855e-14	up
ENSMUSG00000029072	Tas1r3	5.71818	2.51555	0.0103845	up
ENSMUSG00000029076	Sdf4	2.04565	1.03256	5.19654e-21	up
ENSMUSG00000029088	Kcnip4	11.4208	3.5136	5.40133e-50	up
ENSMUSG00000029092	D5Ertd615e	3.23529	1.6939	0.019577	up
ENSMUSG00000029093	Sorcs2	7.3048	2.86885	1.03218e-09	up
ENSMUSG00000029097	Trmt44	2.19132	1.1318	6.14285e-19	up
ENSMUSG00000029108	Pcdh7	53.4827	5.741	9.90003e-07	up
ENSMUSG00000029112	Nkx1-1	4.33787	2.11699	0.0424304	up
ENSMUSG00000029125	Stx18	2.18338	1.12657	2.82631e-14	up
ENSMUSG00000029126	Nsg1	2.03738	1.02672	0.000156663	up
ENSMUSG00000029130	Rnf32	2.5844	1.36983	6.32478e-11	up
ENSMUSG00000029136	Rbks	3.84813	1.94416	1.91519e-10	up
ENSMUSG00000029152	Ociad1	2.52735	1.33763	9.82343e-36	up
ENSMUSG00000029156	Sgcb	2.01416	1.01018	0.00304233	up
ENSMUSG00000029166	Mapre3	2.28081	1.18955	1.08906e-08	up
ENSMUSG00000029167	Ppargc1a	2359.13	11.204	4.00258e-20	up
ENSMUSG00000029184	Olfr109	32.8187	5.03644	0.00458927	up
ENSMUSG00000029193	Cckar	50.0392	5.64499	5.80554e-05	up
ENSMUSG00000029195	Klb	41.8767	5.38807	2.27453e-41	up
ENSMUSG00000029204	Rhoh	10.9279	3.44994	3.0117e-09	up
ENSMUSG00000029212	Gabrb1	11.1001	3.4725	2.02097e-10	up
ENSMUSG00000029213	Commd8	2.36523	1.24198	4.30259e-20	up
ENSMUSG00000029228	Lnx1	2.57867	1.36663	1.87003e-21	up
ENSMUSG00000029229	Chic2	3.21221	1.68357	1.149e-39	up
ENSMUSG00000029245	Epha5	11.6512	3.54241	6.12592e-08	up
ENSMUSG00000029248	Thegl	9.3062	3.21819	0.00609976	up
ENSMUSG00000029269	Sult1b1	91.4194	6.51443	5.3462e-06	up
ENSMUSG00000029275	Gfi1	18.8565	4.23699	1.10616e-09	up
ENSMUSG00000029279	Brdt	4.17554	2.06196	1.78473e-08	up
ENSMUSG00000029287	Tgfbr3	6.26908	2.64825	6.54801e-66	up
ENSMUSG00000029290	Zfp326	6.43373	2.68566	4.05236e-244	up
ENSMUSG00000029310	Nudt9	3.11669	1.64002	3.4888e-50	up
ENSMUSG00000029320	1700016H13Rik	13.0356	3.70438	0.000312728	up
ENSMUSG00000029335	Bmp3	49.5575	5.63103	0.000488644	up
ENSMUSG00000029338	Antxr2	2.74584	1.45725	0.00869738	up
ENSMUSG00000029352	Crybb3	7.22626	2.85325	2.40304e-23	up
ENSMUSG00000029371	Cxcl5	2.16776	1.1162	0.00259634	up
ENSMUSG00000029379	Cxcl3	15.2608	3.93176	5.36806e-06	up
ENSMUSG00000029380	Cxcl1	94.7304	6.56576	5.17858e-09	up
ENSMUSG00000029389	Ddx55	2.59783	1.37731	3.26948e-56	up
ENSMUSG00000029397	Rchy1	3.6191	1.85563	1.70665e-64	up
ENSMUSG00000029408	Abcb9	3.06917	1.61785	0.000389963	up
ENSMUSG00000029416	Slc15a4	4.94989	2.3074	6.98988e-120	up
ENSMUSG00000029422	Rsrc2	4.55894	2.1887	9.15399e-202	up
ENSMUSG00000029434	Vps33a	3.7816	1.919	8.48846e-128	up
ENSMUSG00000029437	Il31	102.288	6.6765	2.25556e-06	up
ENSMUSG00000029442	Wdr66	8.41749	3.07339	1.38338e-11	up
ENSMUSG00000029468	P2rx7	88.1264	6.4615	0	up
ENSMUSG00000029475	Kdm2b	4.00859	2.00309	4.49728e-96	up
ENSMUSG00000029517	Ankrd7	47.9821	5.58442	0.000970387	up
ENSMUSG00000029534	St7	5.68702	2.50767	2.3611e-41	up
ENSMUSG00000029536	Gatc	2.4096	1.2688	1.53386e-22	up
ENSMUSG00000029546	Uncx	13.7237	3.7786	1.26217e-10	up
ENSMUSG00000029556	Hnf1a	9.73093	3.28258	7.59429e-125	up
ENSMUSG00000029560	Snx8	2.42025	1.27515	7.72552e-49	up
ENSMUSG00000029563	Foxp2	36.3545	5.18406	2.09796e-26	up
ENSMUSG00000029564	4930519G04Rik	42.0704	5.39473	6.50564e-222	up
ENSMUSG00000029571	Tmem106b	7.21688	2.85138	2.17578e-201	up
ENSMUSG00000029586	Spdye4b	35.8179	5.16261	0.00044258	up
ENSMUSG00000029595	Lhx5	4.80905	2.26575	0.000147845	up
ENSMUSG00000029596	Sdsl	218.31	7.77023	7.59309e-35	up
ENSMUSG00000029597	Sds	12.5688	3.65178	0.0490547	up
ENSMUSG00000029600	Rita1	2.15686	1.10893	4.32887e-20	up
ENSMUSG00000029603	Dtx1	3.74174	1.90371	1.00806e-43	up
ENSMUSG00000029607	Ankrd61	15.5257	3.95659	4.18814e-22	up
ENSMUSG00000029608	Rph3a	4.41711	2.1431	0.00214576	up
ENSMUSG00000029627	Zkscan14	9.94046	3.31331	4.95419e-115	up
ENSMUSG00000029641	Rasl11a	10.9373	3.45119	3.90594e-50	up
ENSMUSG00000029644	Pdx1	20.9361	4.38792	0.000821863	up
ENSMUSG00000029646	Cdx2	17.7964	4.15352	3.4318e-14	up
ENSMUSG00000029650	Slc46a3	2.35009	1.23272	7.64278e-07	up
ENSMUSG00000029651	Mtus2	2.87613	1.52413	2.88136e-35	up
ENSMUSG00000029656	C8b	5.90155	2.56109	0.000959866	up
ENSMUSG00000029658	Wdr95	2.35067	1.23307	0.000253162	up
ENSMUSG00000029659	Medag	16.5855	4.05185	0.00453863	up
ENSMUSG00000029660	Tex26	5.79772	2.53549	5.08294e-09	up
ENSMUSG00000029670	Ing3	2.47811	1.30924	3.71332e-43	up
ENSMUSG00000029681	Bcl7b	5.56034	2.47517	3.00156e-143	up
ENSMUSG00000029685	Asb15	161.305	7.33364	1.6146e-08	up
ENSMUSG00000029697	Fezf1	32.062	5.00279	0.00431809	up
ENSMUSG00000029736	Nobox	6.42846	2.68447	3.34039e-07	up
ENSMUSG00000029755	Dlx5	6.29676	2.65461	0.0330351	up
ENSMUSG00000029757	Dync1i1	5.50315	2.46026	4.57402e-08	up
ENSMUSG00000029765	Plxna4	3.6878	1.88276	0.0381457	up
ENSMUSG00000029782	Tmem209	3.23017	1.69161	5.92189e-125	up
ENSMUSG00000029784	Ssmem1	3.90602	1.9657	0.00900218	up
ENSMUSG00000029810	Tmem176b	4.10257	2.03653	0.0181777	up
ENSMUSG00000029816	Gpnmb	20.3703	4.3484	6.24714e-161	up
ENSMUSG00000029817	Tra2a	3.70585	1.8898	2.23173e-169	up
ENSMUSG00000029828	4921507P07Rik	3.71323	1.89267	2.64562e-05	up
ENSMUSG00000029844	Hoxa1	10.6341	3.41062	1.35018e-24	up
ENSMUSG00000029847	Slc23a4	2.04159	1.02969	0.00879724	up
ENSMUSG00000029864	Gstk1	2.60615	1.38192	6.66632e-09	up
ENSMUSG00000029878	Dbpht2	31.0691	4.95741	0.00615023	up
ENSMUSG00000029913	Prdm5	2.51793	1.33224	9.59588e-32	up
ENSMUSG00000030000	Add2	3.74456	1.9048	8.37561e-05	up
ENSMUSG00000030043	Tacr1	7.00732	2.80886	0.00997999	up
ENSMUSG00000030047	Arhgap25	7.15094	2.83813	0.0168087	up
ENSMUSG00000030064	Frmd4b	2.64909	1.4055	9.53004e-21	up
ENSMUSG00000030103	Bhlhe40	2.11402	1.07999	1.56246e-30	up
ENSMUSG00000030105	Arl8b	2.49923	1.32148	2.75134e-41	up
ENSMUSG00000030110	Ret	2.39493	1.25998	2.09041e-06	up
ENSMUSG00000030137	Tuba8	19.4687	4.28309	9.90057e-09	up
ENSMUSG00000030154	Klrb1f	22.8636	4.51498	0.0214019	up
ENSMUSG00000030166	Rad52	4.04666	2.01673	1.07849e-53	up
ENSMUSG00000030209	Grin2b	26.8385	4.74623	0.000227745	up
ENSMUSG00000030220	Arhgdib	2.58237	1.3687	4.02859e-11	up
ENSMUSG00000030222	Rerg	37.9831	5.24728	2.64067e-38	up
ENSMUSG00000030223	Ptpro	27.6934	4.79147	0.00907181	up
ENSMUSG00000030244	Gys2	85.2004	6.41279	1.33278e-06	up
ENSMUSG00000030256	Bhlhe41	122.673	6.93867	1.02842e-274	up
ENSMUSG00000030278	Cidec	5.36546	2.4237	1.85514e-08	up
ENSMUSG00000030287	Itpr2	14.955	3.90255	1.335e-69	up
ENSMUSG00000030301	Ccdc91	3.2238	1.68876	1.20897e-62	up
ENSMUSG00000030307	Slc6a11	3.14308	1.65218	0.023594	up
ENSMUSG00000030321	Efcab12	7.99332	2.99879	1.32635e-32	up
ENSMUSG00000030324	Rho	9.95483	3.3154	0.00150787	up
ENSMUSG00000030329	Pianp	2.63928	1.40014	4.42969e-28	up
ENSMUSG00000030335	Mrpl51	2.24114	1.16423	7.42967e-18	up
ENSMUSG00000030339	Ltbr	2.28273	1.19076	1.47032e-07	up
ENSMUSG00000030340	Scnn1a	3.96007	1.98553	9.7888e-06	up
ENSMUSG00000030341	Tnfrsf1a	3.51067	1.81175	4.55284e-25	up
ENSMUSG00000030344	Akap3	83.2243	6.37893	5.004e-16	up
ENSMUSG00000030345	Dyrk4	3.66471	1.8737	0.0254702	up
ENSMUSG00000030346	Rad51ap1	3.74764	1.90598	1.67911e-70	up
ENSMUSG00000030347	D6Wsu163e	11.3353	3.50275	2.17834e-280	up
ENSMUSG00000030386	Zfp606	3.08669	1.62606	3.05424e-42	up
ENSMUSG00000030409	Dmpk	4.98238	2.31684	4.36246e-32	up
ENSMUSG00000030424	Zfp939	2.23836	1.16244	3.927e-06	up
ENSMUSG00000030435	U2af2	2.08875	1.06264	5.13454e-62	up
ENSMUSG00000030443	Zfp583	3.71208	1.89223	5.77199e-29	up
ENSMUSG00000030446	Zfp273	3.2422	1.69697	4.42994e-38	up
ENSMUSG00000030470	Csrp3	27.7351	4.79364	0.000121405	up
ENSMUSG00000030472	Ceacam18	12.5255	3.64679	1.14229e-40	up
ENSMUSG00000030474	Siglece	12.3602	3.62763	7.21003e-06	up
ENSMUSG00000030483	Cyp2b10	63.2532	5.98307	0.000100155	up
ENSMUSG00000030484	Lypd5	5.46621	2.45054	0.00723586	up
ENSMUSG00000030493	Faap24	2.92306	1.54748	3.18048e-29	up
ENSMUSG00000030500	Slc17a6	14.8645	3.8938	0.00578611	up
ENSMUSG00000030518	Fam189a1	8.64908	3.11255	4.62688e-08	up
ENSMUSG00000030521	Mphosph10	2.12476	1.0873	1.04372e-32	up
ENSMUSG00000030523	Trpm1	10.5785	3.40306	2.09444e-11	up
ENSMUSG00000030543	Mesp2	4.97704	2.31529	2.04119e-19	up
ENSMUSG00000030551	Nr2f2	9.95374	3.31524	2.37959e-06	up
ENSMUSG00000030555	Ttc23	2.43241	1.28239	4.51639e-28	up
ENSMUSG00000030592	Ryr1	2.18805	1.12965	5.40476e-19	up
ENSMUSG00000030610	Det1	2.51523	1.33069	1.66283e-24	up
ENSMUSG00000030612	Mrpl46	2.0471	1.03358	2.39604e-15	up
ENSMUSG00000030614	Tmem126b	5.68314	2.50669	8.06472e-96	up
ENSMUSG00000030615	Tmem126a	3.97498	1.99095	1.4595e-42	up
ENSMUSG00000030616	Sytl2	3.46689	1.79364	0.000271174	up
ENSMUSG00000030643	Rab30	2.00108	1.00078	1.89519e-05	up
ENSMUSG00000030683	Sez6l2	2.194	1.13356	0.000483032	up
ENSMUSG00000030707	Coro1a	2.44757	1.29135	2.56784e-12	up
ENSMUSG00000030711	Sult1a1	25.3543	4.66416	1.27948e-10	up
ENSMUSG00000030713	Klk7	4.57967	2.19524	8.81436e-23	up
ENSMUSG00000030720	Cln3	9.50715	3.24901	0	up
ENSMUSG00000030741	Spns1	4.1033	2.03679	4.61745e-133	up
ENSMUSG00000030742	Lat	2.03095	1.02216	0.00018836	up
ENSMUSG00000030747	Dgat2	2.75967	1.4645	3.64942e-09	up
ENSMUSG00000030752	Kdm8	2.6142	1.38637	2.25942e-16	up
ENSMUSG00000030782	Tgfb1i1	3.19475	1.6757	3.18378e-09	up
ENSMUSG00000030786	Itgam	33.0807	5.04792	6.41364e-14	up
ENSMUSG00000030789	Itgax	36.4115	5.18632	0.00232334	up
ENSMUSG00000030792	Dkkl1	2.77424	1.47209	2.62424e-05	up
ENSMUSG00000030815	Phkg2	2.04463	1.03184	4.08082e-23	up
ENSMUSG00000030823	9130019O22Rik	2.79953	1.48518	3.54186e-13	up
ENSMUSG00000030842	Lamtor1	2.58066	1.36774	7.09417e-37	up
ENSMUSG00000030847	Bag3	3.01278	1.5911	1.88103e-57	up
ENSMUSG00000030849	Fgfr2	2.28947	1.19501	6.67512e-13	up
ENSMUSG00000030854	Ptpn5	10.9429	3.45193	4.16589e-07	up
ENSMUSG00000030873	Scnn1b	6.39059	2.67595	0.0138353	up
ENSMUSG00000030882	Dnhd1	3.6419	1.86469	4.70109e-06	up
ENSMUSG00000030888	Rrp8	2.20079	1.13802	4.87352e-34	up
ENSMUSG00000030889	Vwa3a	6.36193	2.66946	0.00277446	up
ENSMUSG00000030894	Tpp1	4.58073	2.19558	2.64526e-83	up
ENSMUSG00000030895	Hpx	15.8963	3.99062	1.63757e-16	up
ENSMUSG00000030921	Trim30a	2.99524	1.58267	0.0438851	up
ENSMUSG00000030922	Lyrm1	3.14004	1.65078	9.04881e-12	up
ENSMUSG00000030924	Rexo5	2.8134	1.49232	5.21814e-18	up
ENSMUSG00000030929	Eri2	2.96961	1.57027	1.10458e-43	up
ENSMUSG00000030942	Thumpd1	4.35956	2.12418	3.16397e-131	up
ENSMUSG00000030965	Abraxas2	2.94106	1.55634	1.11738e-52	up
ENSMUSG00000030968	Pdilt	21.0925	4.39866	0.0388744	up
ENSMUSG00000030986	Dhx32	3.79076	1.92249	1.85925e-130	up
ENSMUSG00000031022	BC051019	3.3698	1.75266	0.00194772	up
ENSMUSG00000031027	Stk33	21.2564	4.40983	0.0322157	up
ENSMUSG00000031066	Usp11	2.58392	1.36956	7.64463e-50	up
ENSMUSG00000031077	Fadd	2.2024	1.13907	8.5614e-14	up
ENSMUSG00000031079	Zfp300	3.94432	1.97978	9.09083e-10	up
ENSMUSG00000031085	Acte1	20.5886	4.36378	0.043551	up
ENSMUSG00000031089	Slc6a14	6.21352	2.63541	8.03899e-12	up
ENSMUSG00000031129	Slc9a9	11.9735	3.58177	0.00250176	up
ENSMUSG00000031131	Vgll1	5.74503	2.52232	0.00016812	up
ENSMUSG00000031133	Arhgef6	9.246	3.20883	1.26941e-45	up
ENSMUSG00000031134	Rbmx	2.01295	1.00931	3.69345e-14	up
ENSMUSG00000031144	Syp	11.0031	3.45984	2.92264e-77	up
ENSMUSG00000031163	Glod5	3.52106	1.81601	3.82885e-27	up
ENSMUSG00000031179	Magea9	4.49866	2.1695	2.46284e-33	up
ENSMUSG00000031189	Aff2	14.8898	3.89625	1.97982e-35	up
ENSMUSG00000031196	F8	12.4096	3.63338	4.4971e-49	up
ENSMUSG00000031214	Ophn1	3.47101	1.79535	6.09171e-15	up
ENSMUSG00000031224	Magee2	2.94652	1.55901	0.000248965	up
ENSMUSG00000031227	Magee1	2.37072	1.24533	2.777e-09	up
ENSMUSG00000031230	Fgf16	21.4071	4.42002	0.0279119	up
ENSMUSG00000031233	Pgk2	50.3225	5.65313	6.42259e-05	up
ENSMUSG00000031264	Btk	6.66456	2.73651	0.000271137	up
ENSMUSG00000031266	Gla	6.59371	2.72109	1.44479e-143	up
ENSMUSG00000031271	Serpina7	7.74984	2.95417	0.00402305	up
ENSMUSG00000031274	Col4a5	2.82288	1.49717	0.0174765	up
ENSMUSG00000031284	Pak3	2.87095	1.52153	1.28269e-07	up
ENSMUSG00000031285	Dcx	11.1283	3.47616	0.0061302	up
ENSMUSG00000031304	Il2rg	2.04794	1.03417	0.000873847	up
ENSMUSG00000031329	Tsx	2.23953	1.16319	1.08132e-08	up
ENSMUSG00000031343	Gabra3	16.0576	4.00518	1.02114e-50	up
ENSMUSG00000031380	Vegfd	2.72204	1.44469	0.000265126	up
ENSMUSG00000031384	Asb9	15.3518	3.94034	0.00046359	up
ENSMUSG00000031387	Renbp	3.49698	1.80611	1.91185e-78	up
ENSMUSG00000031389	Arhgap4	5.28025	2.40061	3.87896e-96	up
ENSMUSG00000031391	L1cam	2.4352	1.28404	4.32237e-05	up
ENSMUSG00000031409	Tceal6	38.2455	5.25722	9.10039e-21	up
ENSMUSG00000031410	Nxf7	7.0356	2.81467	1.37347e-20	up
ENSMUSG00000031425	Plp1	2.09341	1.06585	0.00253448	up
ENSMUSG00000031428	Zcchc18	2.48063	1.31071	4.64994e-13	up
ENSMUSG00000031431	Tsc22d3	2.41425	1.27158	2.10257e-14	up
ENSMUSG00000031447	Lamp1	2.83368	1.50268	4.58866e-79	up
ENSMUSG00000031465	Angpt2	9.97564	3.31841	2.50387e-30	up
ENSMUSG00000031478	Nek3	3.07045	1.61845	7.70704e-25	up
ENSMUSG00000031485	Plpbp	3.40387	1.76718	3.60157e-64	up
ENSMUSG00000031491	Chrna6	21.0379	4.39492	4.428e-20	up
ENSMUSG00000031493	Ggn	3.23355	1.69312	0.0157847	up
ENSMUSG00000031504	Rab20	13.5941	3.7649	1.45212e-41	up
ENSMUSG00000031509	1700016D06Rik	35.7351	5.15927	0.00271227	up
ENSMUSG00000031521	Aga	2.45222	1.29409	2.89102e-18	up
ENSMUSG00000031530	Dusp4	2.43536	1.28414	3.15812e-49	up
ENSMUSG00000031538	Plat	3.48334	1.80047	4.09632e-05	up
ENSMUSG00000031543	Ank1	2.65926	1.41103	0.00352157	up
ENSMUSG00000031576	Kcnu1	6.57027	2.71595	1.23941e-38	up
ENSMUSG00000031594	Fgl1	5.08625	2.3466	8.93315e-22	up
ENSMUSG00000031603	Fgf20	251.474	7.97426	5.75624e-20	up
ENSMUSG00000031618	Nr3c2	4.42437	2.14547	3.96462e-09	up
ENSMUSG00000031627	Irf2	2.05012	1.0357	0.0121786	up
ENSMUSG00000031634	Ufsp2	2.09485	1.06684	3.37315e-21	up
ENSMUSG00000031637	Lrp2bp	11.2505	3.49192	4.14068e-12	up
ENSMUSG00000031659	Adcy7	2.01393	1.01001	0.000154371	up
ENSMUSG00000031668	Eif2ak3	2.38097	1.25155	3.21231e-24	up
ENSMUSG00000031673	Cdh11	12.8371	3.68225	1.14785e-19	up
ENSMUSG00000031698	Mylk3	4.83692	2.27409	0.0414659	up
ENSMUSG00000031710	Ucp1	57.4498	5.84423	0.000199384	up
ENSMUSG00000031711	Zfp330	2.05971	1.04244	6.28762e-19	up
ENSMUSG00000031722	Hp	7.13264	2.83444	1.02603e-06	up
ENSMUSG00000031723	Txnl4b	2.81522	1.49325	4.54265e-22	up
ENSMUSG00000031728	Zfp821	3.97056	1.98934	9.00874e-43	up
ENSMUSG00000031729	Ist1	2.31117	1.20863	1.23498e-50	up
ENSMUSG00000031734	Irx3	3.45048	1.7868	2.89151e-10	up
ENSMUSG00000031736	Crnde	3.17867	1.66843	1.74709e-08	up
ENSMUSG00000031738	Irx6	27.0423	4.75715	2.79372e-09	up
ENSMUSG00000031748	Gnao1	3.73636	1.90163	2.22268e-15	up
ENSMUSG00000031751	Amfr	2.38341	1.25302	3.00161e-39	up
ENSMUSG00000031772	Cntnap4	91.3261	6.51296	1.86616e-39	up
ENSMUSG00000031779	Ccl22	19.8561	4.31151	0.0415445	up
ENSMUSG00000031809	1700018B08Rik	122.547	6.93719	7.86488e-07	up
ENSMUSG00000031812	Map1lc3b	2.06166	1.04381	1.3061e-32	up
ENSMUSG00000031823	Zdhhc7	2.1173	1.08223	3.14763e-20	up
ENSMUSG00000031824	6430548M08Rik	30.8607	4.9477	1.90923e-42	up
ENSMUSG00000031825	Crispld2	3.23243	1.69262	1.67775e-10	up
ENSMUSG00000031831	Dnaaf1	3.65505	1.86989	6.74941e-21	up
ENSMUSG00000031840	Rab3a	8.30294	3.05362	1.43715e-107	up
ENSMUSG00000031841	Cdh13	2.32432	1.21681	0.00202183	up
ENSMUSG00000031845	Bco1	11.3173	3.50046	0.0175806	up
ENSMUSG00000031853	Map3k21	2.71088	1.43876	0.00353991	up
ENSMUSG00000031870	Pgr	3.34769	1.74316	7.2177e-05	up
ENSMUSG00000031872	Bean1	30.5438	4.93281	6.20626e-05	up
ENSMUSG00000031880	Rrad	10.5956	3.4054	1.71748e-25	up
ENSMUSG00000031883	Car7	6.60892	2.72441	8.52169e-15	up
ENSMUSG00000031887	Tradd	2.3329	1.22213	1.35876e-14	up
ENSMUSG00000031891	Hsd11b2	3.21156	1.68327	3.20005e-06	up
ENSMUSG00000031896	Ctrl	4.10581	2.03767	0.000915035	up
ENSMUSG00000031919	Tmed6	6.15394	2.62151	0.00613238	up
ENSMUSG00000031921	Terf2	2.25914	1.17578	5.43766e-36	up
ENSMUSG00000031922	Cep57	3.77284	1.91565	7.92189e-105	up
ENSMUSG00000031931	Ankrd49	2.16698	1.11568	8.29249e-19	up
ENSMUSG00000031932	Gpr83	3.63882	1.86347	0.0169987	up
ENSMUSG00000031936	Hephl1	58.2681	5.86464	0.000149038	up
ENSMUSG00000031939	Taf1d	2.42382	1.27728	8.2769e-37	up
ENSMUSG00000031958	Ldhd	2.08017	1.0567	4.72868e-08	up
ENSMUSG00000031963	Bmper	57.2117	5.83824	8.1821e-13	up
ENSMUSG00000031972	Acta1	7.71555	2.94777	4.34357e-08	up
ENSMUSG00000031981	Capn9	24.7445	4.62904	0.0270612	up
ENSMUSG00000032014	Oaf	3.53711	1.82257	2.74806e-07	up
ENSMUSG00000032028	Nxpe2	33.9762	5.08645	2.63103e-15	up
ENSMUSG00000032033	Barx2	3.03789	1.60307	0.0100608	up
ENSMUSG00000032044	Rpusd4	3.84533	1.94311	5.30203e-63	up
ENSMUSG00000032057	Hoatz	15.4565	3.95015	0.0233618	up
ENSMUSG00000032060	Cryab	2.63017	1.39515	1.28229e-14	up
ENSMUSG00000032087	Dscaml1	3.46916	1.79458	3.77771e-08	up
ENSMUSG00000032101	Ddx25	2.77009	1.46993	8.13277e-26	up
ENSMUSG00000032103	Pus3	2.73072	1.44928	1.23322e-32	up
ENSMUSG00000032105	Pdzd3	5.57558	2.47912	0.00923807	up
ENSMUSG00000032113	Chek1	2.23997	1.16348	3.82823e-10	up
ENSMUSG00000032121	Tmem218	5.61899	2.49031	3.02939e-35	up
ENSMUSG00000032127	Vps11	8.16806	3.02999	0	up
ENSMUSG00000032131	Abcg4	7.27048	2.86205	1.02764e-12	up
ENSMUSG00000032172	Olfm2	2.16338	1.11329	5.76257e-07	up
ENSMUSG00000032178	Ilf3	2.13367	1.09334	2.7846e-47	up
ENSMUSG00000032204	Aqp9	3.34076	1.74018	0.00512309	up
ENSMUSG00000032207	Lipc	10.4396	3.38399	3.43216e-20	up
ENSMUSG00000032228	Tcf12	3.1921	1.6745	1.10186e-44	up
ENSMUSG00000032235	Ice2	4.14956	2.05296	2.82745e-105	up
ENSMUSG00000032238	Rora	2.91146	1.54174	1.67895e-09	up
ENSMUSG00000032246	Calml4	3.78	1.91839	0.000667577	up
ENSMUSG00000032251	Irak1bp1	7.35836	2.87938	2.84576e-86	up
ENSMUSG00000032259	Drd2	14.2397	3.83184	2.19224e-09	up
ENSMUSG00000032262	Elovl4	7.30276	2.86844	6.44007e-97	up
ENSMUSG00000032265	Tent5a	3.68643	1.88222	1.95742e-11	up
ENSMUSG00000032274	Cyp19a1	65.4313	6.03191	5.80485e-05	up
ENSMUSG00000032281	Acsbg1	5.65257	2.49891	4.59496e-06	up
ENSMUSG00000032285	Dnaja4	2.28841	1.19435	7.93789e-11	up
ENSMUSG00000032297	Celf6	2.85813	1.51507	0.0167046	up
ENSMUSG00000032313	Tmem266	10.0338	3.3268	7.0771e-94	up
ENSMUSG00000032315	Cyp1a1	27.027	4.75633	9.92021e-15	up
ENSMUSG00000032316	Clk3	2.02089	1.01499	1.94505e-30	up
ENSMUSG00000032318	Isl2	3.90268	1.96447	1.39376e-06	up
ENSMUSG00000032332	Col12a1	7.10275	2.82838	1.46925e-08	up
ENSMUSG00000032338	Hcn4	2.69702	1.43136	0.00112122	up
ENSMUSG00000032340	Neo1	3.74252	1.90401	6.2371e-59	up
ENSMUSG00000032342	Mto1	4.59127	2.19889	3.25429e-121	up
ENSMUSG00000032344	Cgas	2.68219	1.42341	2.15565e-06	up
ENSMUSG00000032355	Mlip	52.2251	5.70667	0.000302079	up
ENSMUSG00000032356	Rasgrf1	46.3903	5.53575	1.92322e-11	up
ENSMUSG00000032368	Zic1	16.4104	4.03654	5.10971e-17	up
ENSMUSG00000032370	Lactb	2.63224	1.39629	2.37438e-29	up
ENSMUSG00000032372	Plscr2	3.85053	1.94506	0.00510355	up
ENSMUSG00000032386	Trip4	4.21853	2.07674	3.76055e-125	up
ENSMUSG00000032401	Lctl	2.378	1.24975	0.000160883	up
ENSMUSG00000032419	Tbx18	6.54449	2.71028	2.86745e-13	up
ENSMUSG00000032425	Zfp949	8.64515	3.11189	2.00574e-172	up
ENSMUSG00000032452	Clstn2	12.91	3.69042	4.74707e-21	up
ENSMUSG00000032456	Nmnat3	22.5978	4.49811	6.38015e-48	up
ENSMUSG00000032484	Ngp	31.9322	4.99694	0.00497911	up
ENSMUSG00000032487	Ptgs2	13.5945	3.76496	5.47021e-72	up
ENSMUSG00000032492	Pth1r	2.38754	1.25553	9.65862e-12	up
ENSMUSG00000032493	Prss44	5.4293	2.44077	6.9414e-05	up
ENSMUSG00000032498	Mlh1	3.28961	1.71792	4.61127e-70	up
ENSMUSG00000032500	Dclk3	2.77037	1.47008	0.0408064	up
ENSMUSG00000032503	Arpp21	32.5492	5.02455	0.00391836	up
ENSMUSG00000032515	Csrnp1	2.00557	1.00401	8.35347e-33	up
ENSMUSG00000032517	Mobp	2.87308	1.5226	4.18095e-06	up
ENSMUSG00000032523	Hhatl	98.7045	6.62504	2.48742e-06	up
ENSMUSG00000032526	Ss18l2	2.66218	1.41261	1.05917e-10	up
ENSMUSG00000032534	Cep63	3.73115	1.89962	8.50971e-83	up
ENSMUSG00000032556	Bfsp2	14.8945	3.89671	0.00567931	up
ENSMUSG00000032567	Aste1	2.41157	1.26997	1.30677e-23	up
ENSMUSG00000032572	Col6a4	7.26511	2.86098	3.87995e-10	up
ENSMUSG00000032580	Rbm5	3.3461	1.74248	3.31281e-105	up
ENSMUSG00000032593	Amigo3	4.06027	2.02158	1.16706e-11	up
ENSMUSG00000032599	Ip6k2	3.93696	1.97708	5.59738e-67	up
ENSMUSG00000032609	Klhdc8b	3.12403	1.64341	2.22627e-26	up
ENSMUSG00000032611	1700102P08Rik	37.5194	5.22957	2.0481e-32	up
ENSMUSG00000032615	Nt5m	4.85313	2.27892	1.69307e-47	up
ENSMUSG00000032625	Thsd7a	12.6703	3.66338	1.07927e-07	up
ENSMUSG00000032633	Flcn	9.66572	3.27288	0	up
ENSMUSG00000032641	Gpr19	13.1278	3.71455	9.09937e-305	up
ENSMUSG00000032648	Pygm	2.38481	1.25388	3.40405e-08	up
ENSMUSG00000032649	Colgalt2	20.739	4.37428	1.92818e-38	up
ENSMUSG00000032656	Marchf3	2.23306	1.15903	0.000283939	up
ENSMUSG00000032673	Prorsd1	2.14863	1.10342	1.07782e-10	up
ENSMUSG00000032679	Cd59a	2.22115	1.1513	3.26005e-07	up
ENSMUSG00000032680	6820408C15Rik	11.1245	3.47567	1.04778e-44	up
ENSMUSG00000032690	Oas2	5.33796	2.41629	8.38799e-48	up
ENSMUSG00000032718	Mansc1	3.06775	1.61718	4.9472e-12	up
ENSMUSG00000032725	Folr2	7.52281	2.91127	1.31653e-13	up
ENSMUSG00000032739	Pram1	3.53973	1.82364	8.82895e-05	up
ENSMUSG00000032750	Gab3	2.78512	1.47774	0.000904795	up
ENSMUSG00000032773	Chrm1	3.54176	1.82447	0.0448718	up
ENSMUSG00000032839	Trpc1	3.66214	1.87269	6.95272e-16	up
ENSMUSG00000032840	Spring1	2.13835	1.0965	3.73876e-27	up
ENSMUSG00000032852	Rspo4	5.01599	2.32653	0.000313657	up
ENSMUSG00000032854	Ugt8a	3.11236	1.63801	1.90073e-08	up
ENSMUSG00000032897	Nfyc	2.11964	1.08382	3.58e-35	up
ENSMUSG00000032905	Atg12	2.29507	1.19854	4.33967e-45	up
ENSMUSG00000032913	Lrig2	4.38877	2.13382	6.17525e-112	up
ENSMUSG00000032925	Itgbl1	3.81386	1.93125	0.000410349	up
ENSMUSG00000032940	Rbm11	11.6213	3.5387	9.98478e-09	up
ENSMUSG00000032985	5730522E02Rik	12.3236	3.62336	1.0465e-07	up
ENSMUSG00000032988	Slc16a8	8.41272	3.07257	0.000156417	up
ENSMUSG00000033006	Sox10	2.7292	1.44848	0.00023405	up
ENSMUSG00000033015	4933427E13Rik	31.0931	4.95852	0.0049311	up
ENSMUSG00000033016	Nfatc1	28.998	4.85788	2.91464e-146	up
ENSMUSG00000033022	Cdo1	9.42151	3.23596	1.93443e-99	up
ENSMUSG00000033029	1700088E04Rik	2.85834	1.51518	0.000216416	up
ENSMUSG00000033032	Afap1l1	8.36778	3.06484	4.44538e-131	up
ENSMUSG00000033055	Ankrd54	2.01592	1.01144	1.55081e-12	up
ENSMUSG00000033060	Lmo7	2.27586	1.18641	1.72565e-17	up
ENSMUSG00000033063	Cntnap3	2.21072	1.14452	0.0328725	up
ENSMUSG00000033096	Apmap	2.57884	1.36672	6.82804e-36	up
ENSMUSG00000033147	Slc22a15	2.8831	1.52762	0.0159717	up
ENSMUSG00000033149	Phldb2	3.33652	1.73835	3.69479e-29	up
ENSMUSG00000033157	Abhd10	6.1381	2.61779	1.02674e-111	up
ENSMUSG00000033159	Cnppd1	14.2529	3.83319	5.90497e-254	up
ENSMUSG00000033177	Tmprss7	11.589	3.53468	0.0261581	up
ENSMUSG00000033192	Lpcat2	2.01011	1.00728	0.0190787	up
ENSMUSG00000033209	Ttc28	10.2202	3.35335	5.68551e-76	up
ENSMUSG00000033214	Slitrk5	2.9996	1.58477	1.04594e-07	up
ENSMUSG00000033249	Hsf4	5.20782	2.38068	1.2251e-13	up
ENSMUSG00000033276	Stk36	5.14918	2.36434	1.8234e-71	up
ENSMUSG00000033278	Ptprm	3.30007	1.72249	0.000525538	up
ENSMUSG00000033306	Lpp	2.6427	1.40201	1.04224e-21	up
ENSMUSG00000033308	Dpyd	10.3877	3.37681	0.00103356	up
ENSMUSG00000033313	Fbxl8	3.33872	1.7393	1.87884e-10	up
ENSMUSG00000033318	Gstt2	4.81017	2.26609	5.23252e-96	up
ENSMUSG00000033323	Ctdp1	2.18604	1.12832	1.32343e-42	up
ENSMUSG00000033327	Tnxb	3.09604	1.63042	7.54869e-05	up
ENSMUSG00000033368	Trim69	174.006	7.443	1.01369e-11	up
ENSMUSG00000033377	Palmd	11.5878	3.53454	0.0189237	up
ENSMUSG00000033379	Atp6v0b	4.51093	2.17342	7.28195e-103	up
ENSMUSG00000033382	Trappc8	3.21151	1.68325	3.59297e-59	up
ENSMUSG00000033419	Snap91	3.85964	1.94847	1.1882e-23	up
ENSMUSG00000033434	Gtpbp6	2.99226	1.58123	1.75973e-35	up
ENSMUSG00000033439	Trmt13	5.01334	2.32577	2.66261e-114	up
ENSMUSG00000033486	Catsper2	3.76842	1.91396	3.93193e-09	up
ENSMUSG00000033487	Fndc3a	2.41482	1.27192	9.99503e-22	up
ENSMUSG00000033502	Cdc14a	26.5982	4.73326	0	up
ENSMUSG00000033508	Asprv1	6.80245	2.76605	1.95198e-32	up
ENSMUSG00000033538	Casp4	32.3186	5.01429	0.00730212	up
ENSMUSG00000033540	Idua	3.61546	1.85418	1.77884e-64	up
ENSMUSG00000033569	Adgrb3	6.94739	2.79647	8.47042e-21	up
ENSMUSG00000033577	Myo6	3.02595	1.59739	2.13029e-50	up
ENSMUSG00000033578	Tmem35a	3.37442	1.75464	0.00531776	up
ENSMUSG00000033579	Fa2h	17.9742	4.16786	0.00207219	up
ENSMUSG00000033615	Cplx1	2.37164	1.24588	0.00166294	up
ENSMUSG00000033618	Map3k13	3.95943	1.98529	1.33684e-19	up
ENSMUSG00000033671	Cep350	2.45534	1.29592	7.1434e-12	up
ENSMUSG00000033688	1300017J02Rik	2.67709	1.42067	0.00109793	up
ENSMUSG00000033717	Adra2a	153.79	7.26482	2.73247e-103	up
ENSMUSG00000033740	St18	102.364	6.67756	1.4146e-36	up
ENSMUSG00000033774	Npbwr1	53.6137	5.74453	0.000221959	up
ENSMUSG00000033777	Tlr13	52.0415	5.70159	0.000271233	up
ENSMUSG00000033793	Atp6v1h	3.59279	1.8451	9.92081e-83	up
ENSMUSG00000033794	Lpcat2b	87.1008	6.44461	3.70886e-06	up
ENSMUSG00000033805	Ephx4	3.61543	1.85417	0.000117584	up
ENSMUSG00000033809	Alg3	3.13606	1.64895	1.53594e-58	up
ENSMUSG00000033847	Pla2g4c	2.39799	1.26182	0.000863871	up
ENSMUSG00000033857	Engase	3.54597	1.82618	2.71022e-42	up
ENSMUSG00000033882	Rbm46	3.26046	1.70508	0.00323914	up
ENSMUSG00000033910	Gucy1a1	15.7165	3.97421	8.28487e-08	up
ENSMUSG00000033917	Gde1	3.23199	1.69242	3.19572e-34	up
ENSMUSG00000033943	Mga	2.15831	1.1099	7.2515e-10	up
ENSMUSG00000033948	Zswim5	2.05104	1.03635	8.27805e-11	up
ENSMUSG00000033965	Slc16a2	2.21341	1.14627	0.00188838	up
ENSMUSG00000033967	Rnf225	9.30972	3.21874	1.27266e-57	up
ENSMUSG00000033987	Dnah17	7.91571	2.98472	8.73938e-53	up
ENSMUSG00000034006	Slc66a2	2.3449	1.22953	3.74927e-12	up
ENSMUSG00000034041	Lyl1	5.37997	2.4276	0.000531838	up
ENSMUSG00000034057	Myrfl	14.0667	3.81421	1.61167e-07	up
ENSMUSG00000034059	Ypel4	4.72717	2.24098	0.00102243	up
ENSMUSG00000034063	4930590J08Rik	4.18347	2.0647	0.00155629	up
ENSMUSG00000034083	Ccdc174	4.59591	2.20035	2.3957e-87	up
ENSMUSG00000034098	Fstl5	16.452	4.04019	0.000244689	up
ENSMUSG00000034117	Ptgdr2	17.6068	4.13806	1.90042e-08	up
ENSMUSG00000034177	Rnf43	5.11193	2.35387	1.53489e-11	up
ENSMUSG00000034194	R3hcc1	3.05387	1.61064	2.73555e-71	up
ENSMUSG00000034216	Vps18	2.98783	1.5791	4.10313e-76	up
ENSMUSG00000034226	Rhov	5.51603	2.46363	8.42398e-31	up
ENSMUSG00000034255	Arhgap27	2.17271	1.1195	1.0311e-29	up
ENSMUSG00000034258	Flvcr2	4.77262	2.25478	1.42714e-29	up
ENSMUSG00000034282	Evpl	2.60391	1.38068	1.24356e-47	up
ENSMUSG00000034303	Ccdc15	2.63633	1.39853	2.90465e-14	up
ENSMUSG00000034308	Sdr42e1	6.14043	2.61834	0.000243705	up
ENSMUSG00000034353	Ramp1	13.534	3.75852	0.000927467	up
ENSMUSG00000034377	Tulp4	2.48531	1.31343	8.94994e-16	up
ENSMUSG00000034379	Wdr5b	12.2741	3.61755	5.43156e-43	up
ENSMUSG00000034384	Barhl2	178.964	7.48353	1.71033e-17	up
ENSMUSG00000034391	Fbxo15	2.29382	1.19775	9.79306e-30	up
ENSMUSG00000034394	Lif	6.54326	2.71001	1.19511e-90	up
ENSMUSG00000034402	Kcnh5	4.45484	2.15537	0.0268481	up
ENSMUSG00000034430	Zxdc	2.26279	1.1781	3.35627e-25	up
ENSMUSG00000034438	Gbp8	2.4815	1.31121	0.000207912	up
ENSMUSG00000034457	Eda2r	2.10596	1.07448	5.28273e-26	up
ENSMUSG00000034488	Edil3	13.8339	3.79014	1.41366e-11	up
ENSMUSG00000034532	Fbxo16	3.2651	1.70713	1.90014e-12	up
ENSMUSG00000034584	Exph5	13.1813	3.72042	2.55775e-16	up
ENSMUSG00000034587	8430429K09Rik	6.98882	2.80505	2.32932e-41	up
ENSMUSG00000034607	Pof1b	5.40164	2.4334	1.10109e-49	up
ENSMUSG00000034613	Ppm1h	4.29771	2.10357	2.12882e-72	up
ENSMUSG00000034614	Pik3ip1	2.38878	1.25628	1.17474e-27	up
ENSMUSG00000034620	Rxylt1	2.35679	1.23682	2.64348e-26	up
ENSMUSG00000034641	Cd300ld	11.7052	3.54908	0.0154921	up
ENSMUSG00000034647	Ankrd12	2.39855	1.26216	7.13166e-14	up
ENSMUSG00000034664	Itga2b	2.56781	1.36054	3.26049e-05	up
ENSMUSG00000034706	Dnai2	4.65217	2.2179	4.27241e-49	up
ENSMUSG00000034707	Gns	2.37041	1.24514	6.62268e-37	up
ENSMUSG00000034708	Grn	3.62067	1.85626	1.85266e-128	up
ENSMUSG00000034731	Dgkh	3.23731	1.6948	2.33033e-59	up
ENSMUSG00000034755	Pcdh11x	4.06854	2.02451	6.54603e-16	up
ENSMUSG00000034762	Glis1	2.18228	1.12583	0.0108332	up
ENSMUSG00000034795	Ccdc122	3.74397	1.90457	3.00109e-07	up
ENSMUSG00000034813	Grip1	2.31684	1.21216	1.43709e-10	up
ENSMUSG00000034825	Nrip3	11.0686	3.4684	4.82885e-25	up
ENSMUSG00000034832	Tet3	2.46567	1.30198	1.88092e-10	up
ENSMUSG00000034845	Plvap	2.32234	1.21558	3.08701e-15	up
ENSMUSG00000034853	Acot11	2.24547	1.16702	3.39645e-14	up
ENSMUSG00000034855	Cxcl10	19.2623	4.26771	9.67499e-26	up
ENSMUSG00000034858	Fam214a	2.5838	1.36949	5.57269e-18	up
ENSMUSG00000034883	Lrr1	2.49138	1.31695	1.45031e-15	up
ENSMUSG00000034898	Filip1	4.3279	2.11367	4.47081e-14	up
ENSMUSG00000034903	Cobll1	8.32711	3.05782	3.28172e-37	up
ENSMUSG00000034918	Cdhr2	148.843	7.21765	5.80626e-40	up
ENSMUSG00000034949	Zfr2	2.03105	1.02222	0.0233166	up
ENSMUSG00000034957	Cebpa	2.54902	1.34994	3.50349e-06	up
ENSMUSG00000034968	Lbx2	5.03588	2.33224	0.0104787	up
ENSMUSG00000034981	Parm1	2.39373	1.25926	2.21196e-09	up
ENSMUSG00000035033	Tbr1	15.8905	3.99009	3.35755e-05	up
ENSMUSG00000035067	Xkr6	4.61226	2.20547	7.88533e-82	up
ENSMUSG00000035112	Wnk4	7.42863	2.8931	5.31284e-81	up
ENSMUSG00000035125	Gcfc2	2.98193	1.57625	3.32562e-55	up
ENSMUSG00000035126	Dnai4	2.15559	1.10808	0.00867739	up
ENSMUSG00000035131	Brinp3	10.4788	3.3894	6.04704e-24	up
ENSMUSG00000035164	Zc3h12c	3.36989	1.7527	2.65274e-32	up
ENSMUSG00000035171	1110059E24Rik	2.02977	1.02131	1.13822e-10	up
ENSMUSG00000035173	Ccdc186	2.30474	1.2046	1.88562e-17	up
ENSMUSG00000035186	Ubd	6.06522	2.60056	2.09724e-46	up
ENSMUSG00000035187	Nkx6-1	18.5696	4.21487	3.03292e-06	up
ENSMUSG00000035191	Rfpl4	19.769	4.30517	0.043045	up
ENSMUSG00000035200	Chrnb4	2.1156	1.08107	0.00120029	up
ENSMUSG00000035266	Helq	3.4755	1.79722	2.85339e-50	up
ENSMUSG00000035285	Nat14	2.87824	1.52519	0.000366966	up
ENSMUSG00000035295	Wdr38	3.57686	1.83869	2.05904e-05	up
ENSMUSG00000035298	Klhl35	17.9204	4.16353	0.00288819	up
ENSMUSG00000035314	Gdpd5	4.30264	2.10522	1.89634e-12	up
ENSMUSG00000035342	Lzts2	3.55881	1.8314	1.5601e-101	up
ENSMUSG00000035354	Uvrag	7.134	2.83471	1.09567e-257	up
ENSMUSG00000035355	Kcnh4	2.25927	1.17585	5.2767e-05	up
ENSMUSG00000035382	Pcsk7	2.19362	1.13331	3.48662e-25	up
ENSMUSG00000035394	Cfap53	5.25387	2.39338	4.38493e-08	up
ENSMUSG00000035399	Oser1	3.28089	1.71409	2.91631e-54	up
ENSMUSG00000035427	Mageb4	5.29772	2.40537	4.32268e-08	up
ENSMUSG00000035451	Foxa1	2.1835	1.12665	0.0226289	up
ENSMUSG00000035456	Prdm8	100.489	6.65089	4.90148e-07	up
ENSMUSG00000035459	Stab2	13.6156	3.76719	0.000179246	up
ENSMUSG00000035472	Slc25a21	19.8041	4.30773	0.0383566	up
ENSMUSG00000035473	Galm	2.70806	1.43726	2.69617e-41	up
ENSMUSG00000035491	Fthl17a	5.37183	2.42541	4.2643e-07	up
ENSMUSG00000035493	Tgfbi	3.00282	1.58632	0.0100714	up
ENSMUSG00000035522	Tsga8	66.5507	6.05638	1.49146e-05	up
ENSMUSG00000035539	Ccdc180	17.8593	4.1586	0.0139403	up
ENSMUSG00000035540	Gc	6.84715	2.7755	2.26103e-28	up
ENSMUSG00000035560	Wdr20rt	2.94297	1.55727	3.19134e-05	up
ENSMUSG00000035566	Pcdh17	3.33404	1.73727	0.00251428	up
ENSMUSG00000035582	Gdpd4	29.6662	4.89075	0.00668783	up
ENSMUSG00000035597	Prpf39	2.20008	1.13755	1.3847e-46	up
ENSMUSG00000035638	Muc20	3.53958	1.82358	0.00650384	up
ENSMUSG00000035653	Lrfn5	41.1339	5.36226	0.00163872	up
ENSMUSG00000035681	Kcnc2	9.5673	3.25811	6.64502e-10	up
ENSMUSG00000035686	Thrsp	3.41785	1.77309	3.45276e-12	up
ENSMUSG00000035704	Alg8	4.41905	2.14374	3.42827e-130	up
ENSMUSG00000035711	Dok3	5.11072	2.35353	2.25423e-13	up
ENSMUSG00000035798	Zdhhc17	3.303	1.72378	9.99487e-57	up
ENSMUSG00000035805	Mlc1	21.754	4.44321	0.0252155	up
ENSMUSG00000035845	Alg12	3.3498	1.74408	9.72722e-52	up
ENSMUSG00000035849	Krt222	6.57186	2.7163	2.38605e-25	up
ENSMUSG00000035851	Ythdc1	4.01835	2.0066	4.07424e-127	up
ENSMUSG00000035868	Zfp983	2.15407	1.10707	4.83508e-05	up
ENSMUSG00000035896	Rnase1	6.41694	2.68189	0.00190806	up
ENSMUSG00000035910	Dcdc2a	3.92711	1.97347	0.00223034	up
ENSMUSG00000035916	Ptprq	154.018	7.26695	5.13757e-08	up
ENSMUSG00000035919	Bbs9	2.35987	1.23871	7.46932e-28	up
ENSMUSG00000035934	Pknox2	5.62968	2.49305	9.31812e-51	up
ENSMUSG00000035946	Gsx2	1291.93	10.3353	2.65021e-17	up
ENSMUSG00000035960	Apex1	2.66745	1.41546	3.52252e-53	up
ENSMUSG00000035983	Gm7008	2.7341	1.45107	1.77069e-06	up
ENSMUSG00000035992	Fnip1	3.44729	1.78546	6.51793e-57	up
ENSMUSG00000036019	Tmtc2	2.5886	1.37217	4.99487e-09	up
ENSMUSG00000036022	Fam122b	2.03169	1.02268	1.37164e-25	up
ENSMUSG00000036023	Parp2	2.05091	1.03626	1.58125e-36	up
ENSMUSG00000036114	Rpp25l	3.37905	1.75662	1.31931e-21	up
ENSMUSG00000036117	Il5	39.0244	5.2863	0.00204361	up
ENSMUSG00000036139	Hoxc9	18.0199	4.17152	0.0136154	up
ENSMUSG00000036144	Meox2	20.3336	4.3458	3.38964e-84	up
ENSMUSG00000036168	Ccdc38	3.30874	1.72628	1.24755e-10	up
ENSMUSG00000036169	Sostdc1	4.26663	2.0931	0.00771191	up
ENSMUSG00000036181	H1f2	11.2513	3.49202	2.04242e-105	up
ENSMUSG00000036188	Ankmy2	2.05291	1.03767	2.35717e-21	up
ENSMUSG00000036192	Rorb	82.2783	6.36244	1.82595e-06	up
ENSMUSG00000036196	Slc26a8	13.3417	3.73787	1.81935e-17	up
ENSMUSG00000036206	Sh3bp4	2.03439	1.0246	1.99158e-29	up
ENSMUSG00000036211	H1f6	25.8291	4.69092	0.00282256	up
ENSMUSG00000036214	Polr1has	4.99806	2.32137	1.54258e-66	up
ENSMUSG00000036218	Pdzrn4	4.67096	2.22372	1.16454e-08	up
ENSMUSG00000036225	Kctd1	4.08008	2.0286	2.91207e-33	up
ENSMUSG00000036249	Rbm43	2.00329	1.00237	4.94072e-11	up
ENSMUSG00000036273	Lrrk2	2.06799	1.04823	3.63504e-12	up
ENSMUSG00000036295	Lrrn3	48.801	5.60884	7.36526e-05	up
ENSMUSG00000036298	Slc2a13	28.0657	4.81073	0.0097192	up
ENSMUSG00000036330	Slc18a1	4.68112	2.22685	4.66243e-08	up
ENSMUSG00000036333	Kidins220	2.37675	1.24899	1.45064e-32	up
ENSMUSG00000036412	Arsi	2.59692	1.3768	0.00728067	up
ENSMUSG00000036422	Pcdh8	54.0592	5.75647	7.02233e-37	up
ENSMUSG00000036437	Npy1r	33.8033	5.07909	2.2994e-32	up
ENSMUSG00000036461	Elf1	2.58841	1.37207	2.3704e-25	up
ENSMUSG00000036466	Megf11	2.17174	1.11885	4.70739e-28	up
ENSMUSG00000036469	Marchf1	19.4764	4.28366	2.47848e-115	up
ENSMUSG00000036502	Tmem255a	6.65005	2.73336	0.0150146	up
ENSMUSG00000036510	Cdh8	4.68094	2.2268	1.02154e-05	up
ENSMUSG00000036526	Card11	4.21474	2.07545	0.00596255	up
ENSMUSG00000036528	Ppfibp2	4.09281	2.03309	6.3345e-67	up
ENSMUSG00000036537	Rnf113a1	3.56661	1.83455	1.4083e-32	up
ENSMUSG00000036551	Akap14	57.3531	5.8418	0.000181404	up
ENSMUSG00000036552	Ermard	3.7996	1.92585	2.63089e-119	up
ENSMUSG00000036574	Tex44	27.958	4.80519	0.00295384	up
ENSMUSG00000036602	Alx1	41.1672	5.36342	1.66656e-52	up
ENSMUSG00000036611	Eepd1	3.2149	1.68477	5.39785e-11	up
ENSMUSG00000036615	Rfxap	2.30887	1.20719	1.86042e-18	up
ENSMUSG00000036634	Mag	2.93596	1.55383	0.04831	up
ENSMUSG00000036636	Clcn7	3.94437	1.9798	1.98727e-145	up
ENSMUSG00000036641	Ccdc148	3.87146	1.95288	0.0124889	up
ENSMUSG00000036655	Colec11	34.6572	5.11508	5.41923e-13	up
ENSMUSG00000036760	Kcnk9	20.5382	4.36024	0.0115647	up
ENSMUSG00000036770	Stpg3	3.43596	1.78071	7.27376e-05	up
ENSMUSG00000036815	Dpp10	15.9364	3.99425	7.44412e-09	up
ENSMUSG00000036856	Wnt4	2.7771	1.47358	0.00613238	up
ENSMUSG00000036858	Ptcra	10.0359	3.3271	1.0008e-26	up
ENSMUSG00000036862	Dchs1	5.10906	2.35306	2.01229e-14	up
ENSMUSG00000036873	2410004B18Rik	2.66268	1.41288	3.84864e-36	up
ENSMUSG00000036898	Zfp157	5.55445	2.47364	1.87908e-146	up
ENSMUSG00000036907	C1ql2	5.02668	2.32961	0.0131331	up
ENSMUSG00000036908	Unc93b1	2.83051	1.50106	1.64392e-18	up
ENSMUSG00000036918	Ttc7	4.0619	2.02216	3.77358e-37	up
ENSMUSG00000036923	Stox1	6.62833	2.72864	1.3338e-07	up
ENSMUSG00000036928	Stag3	7.31976	2.8718	1.13467e-199	up
ENSMUSG00000036964	Trim17	36.6411	5.19539	2.65546e-158	up
ENSMUSG00000037001	Zfp39	5.51741	2.46399	3.411e-71	up
ENSMUSG00000037007	Zfp113	2.86305	1.51756	1.01769e-29	up
ENSMUSG00000037010	Apln	15.2086	3.92682	3.26904e-17	up
ENSMUSG00000037025	Foxa2	12.0817	3.59475	4.11517e-08	up
ENSMUSG00000037033	Clca3b	10.1422	3.3423	6.13497e-85	up
ENSMUSG00000037034	Pax1	8.56355	3.09821	0.0026315	up
ENSMUSG00000037049	Smpd1	2.10255	1.07214	6.61573e-16	up
ENSMUSG00000037085	Trmt12	12.0761	3.59408	1.18125e-37	up
ENSMUSG00000037101	Ttc29	4.3445	2.11919	1.70519e-07	up
ENSMUSG00000037106	Fer1l6	7.56423	2.91919	0.0161186	up
ENSMUSG00000037108	Zcwpw1	5.552	2.47301	9.09291e-84	up
ENSMUSG00000037126	Psd	8.42869	3.07531	1.95555e-107	up
ENSMUSG00000037143	Cfap61	19.4792	4.28386	2.81076e-48	up
ENSMUSG00000037196	Pacrg	3.6229	1.85715	0.00735199	up
ENSMUSG00000037214	Thap1	5.92347	2.56644	6.0501e-101	up
ENSMUSG00000037251	Pomk	3.90191	1.96418	2.68219e-85	up
ENSMUSG00000037253	Mex3c	2.27188	1.18388	2.97091e-45	up
ENSMUSG00000037263	Aldh3b3	40.5276	5.34083	0.00184873	up
ENSMUSG00000037286	Stag1	2.69984	1.43287	1.35049e-65	up
ENSMUSG00000037287	Tbcel	2.75824	1.46375	1.67e-36	up
ENSMUSG00000037321	Tap1	2.42548	1.27827	7.91143e-10	up
ENSMUSG00000037335	Hand1	2.5613	1.35687	7.07011e-24	up
ENSMUSG00000037336	Mfsd2b	2.32779	1.21896	0.000156658	up
ENSMUSG00000037341	Slc9a7	2.2059	1.14137	0.0122344	up
ENSMUSG00000037344	Slc12a9	2.08419	1.05949	4.01547e-11	up
ENSMUSG00000037346	Hrh4	96.8391	6.59752	5.27923e-07	up
ENSMUSG00000037353	Letmd1	5.16741	2.36944	5.60451e-36	up
ENSMUSG00000037363	Letm2	6.98971	2.80523	2.42038e-39	up
ENSMUSG00000037369	Kdm6a	2.33596	1.22401	5.04091e-25	up
ENSMUSG00000037370	Enpp1	4.12965	2.04602	3.31276e-05	up
ENSMUSG00000037375	Hhat	12.3308	3.62419	4.78253e-93	up
ENSMUSG00000037386	Rims2	3.10244	1.6334	1.19991e-55	up
ENSMUSG00000037405	Icam1	5.52847	2.46688	1.37024e-167	up
ENSMUSG00000037428	Vgf	2.66099	1.41196	3.94533e-17	up
ENSMUSG00000037437	Adam32	5.3179	2.41086	3.91776e-07	up
ENSMUSG00000037440	Vnn1	4.18058	2.0637	0.00152759	up
ENSMUSG00000037447	Arid5a	2.77544	1.47272	8.86906e-21	up
ENSMUSG00000037458	Azin1	2.0891	1.06288	1.71282e-39	up
ENSMUSG00000037465	Klf10	8.01514	3.00273	0	up
ENSMUSG00000037486	Asxl2	2.59913	1.37803	1.50578e-17	up
ENSMUSG00000037492	Zmat4	2.40006	1.26307	6.75609e-06	up
ENSMUSG00000037526	Atg14	2.6093	1.38366	7.64531e-73	up
ENSMUSG00000037531	Mrpl47	2.04256	1.03038	8.88442e-15	up
ENSMUSG00000037542	Aldh8a1	46.1953	5.52968	1.31277e-13	up
ENSMUSG00000037568	Vash2	2.12268	1.08589	1.06807e-14	up
ENSMUSG00000037606	Osbpl5	3.33916	1.73948	3.63837e-18	up
ENSMUSG00000037610	Kcnmb2	334.355	8.38524	1.38268e-11	up
ENSMUSG00000037624	Kcnk2	4.50369	2.17111	5.35082e-10	up
ENSMUSG00000037649	H2-DMa	3.92794	1.97377	3.64969e-25	up
ENSMUSG00000037652	Phc3	7.47866	2.90278	1.85205e-67	up
ENSMUSG00000037653	Kctd8	11.8489	3.56669	0.0157327	up
ENSMUSG00000037661	Gpr160	3.48717	1.80206	1.2116e-24	up
ENSMUSG00000037705	Tecta	176.423	7.4629	1.02674e-08	up
ENSMUSG00000037709	Fam13a	2.51882	1.33275	0.000643701	up
ENSMUSG00000037716	Ccdc33	25.3407	4.66339	1.25078e-12	up
ENSMUSG00000037730	Mynn	4.58312	2.19633	1.04992e-137	up
ENSMUSG00000037735	2810032G03Rik	5.0874	2.34693	0.000211929	up
ENSMUSG00000037737	Actrt3	5.6245	2.49172	0.000634895	up
ENSMUSG00000037747	Phyhipl	4.14197	2.05032	1.58618e-31	up
ENSMUSG00000037754	Ppp1r16b	2.07801	1.0552	1.12272e-05	up
ENSMUSG00000037771	Slc32a1	4.27449	2.09575	8.30485e-09	up
ENSMUSG00000037801	Iqch	31.6101	4.98232	5.3105e-09	up
ENSMUSG00000037813	D630003M21Rik	4.9731	2.31415	5.38964e-09	up
ENSMUSG00000037816	Fbxw17	3.66496	1.8738	1.28915e-62	up
ENSMUSG00000037818	Abhd18	2.39683	1.26113	5.1869e-10	up
ENSMUSG00000037843	Vstm2l	2.56286	1.35775	0.000305654	up
ENSMUSG00000037852	Cpe	2.8252	1.49835	7.32131e-19	up
ENSMUSG00000037868	Egr2	9.46272	3.24225	9.68476e-15	up
ENSMUSG00000037887	Dusp8	24.1358	4.5931	1.25824e-124	up
ENSMUSG00000037913	Tmem156	7.18938	2.84587	3.1676e-09	up
ENSMUSG00000037938	Chchd5	2.12881	1.09005	4.98521e-23	up
ENSMUSG00000037957	Wdr20	2.70213	1.4341	1.01103e-55	up
ENSMUSG00000037958	Nsrp1	2.68497	1.42491	3.68206e-65	up
ENSMUSG00000037971	1110032A03Rik	5.80443	2.53716	5.62862e-46	up
ENSMUSG00000037982	Gm9725	20.9946	4.39195	3.17288e-07	up
ENSMUSG00000037984	Neurod6	37.0728	5.21229	0.000414609	up
ENSMUSG00000037990	Sh3rf3	5.12251	2.35685	3.01573e-16	up
ENSMUSG00000037993	Dhx38	2.11635	1.08158	1.58489e-27	up
ENSMUSG00000038007	Acer2	2.6178	1.38835	1.06895e-58	up
ENSMUSG00000038042	Ptpdc1	3.48368	1.80061	6.91819e-27	up
ENSMUSG00000038046	Mrm3	5.05478	2.33765	1.11896e-59	up
ENSMUSG00000038057	Dbil5	10.7475	3.42593	0.0226298	up
ENSMUSG00000038060	Dlec1	2.60104	1.37909	9.04779e-05	up
ENSMUSG00000038067	Csf3	47.1264	5.55846	8.6357e-05	up
ENSMUSG00000038070	Cntln	2.0308	1.02205	6.3337e-07	up
ENSMUSG00000038085	Cnbd2	5.24294	2.39038	3.43431e-31	up
ENSMUSG00000038086	Hspb2	2.3784	1.24999	0.00260689	up
ENSMUSG00000038152	5033430I15Rik	4.97693	2.31526	0.0156813	up
ENSMUSG00000038170	Pde4dip	2.61804	1.38849	7.04185e-35	up
ENSMUSG00000038175	Mylip	3.25896	1.70441	9.47458e-38	up
ENSMUSG00000038187	Btbd10	2.14224	1.09912	7.42972e-36	up
ENSMUSG00000038193	Hand2	8.20788	3.03701	1.6532e-05	up
ENSMUSG00000038195	Rilp	3.6096	1.85184	0.0209482	up
ENSMUSG00000038201	Kcna7	3.55569	1.83013	1.5255e-07	up
ENSMUSG00000038206	Fbxo8	2.56124	1.35684	4.65991e-43	up
ENSMUSG00000038210	Hoxa11	323.045	8.33559	5.17175e-15	up
ENSMUSG00000038216	Pnmt	4.88895	2.28952	0.000174168	up
ENSMUSG00000038224	Serpinf2	3769.89	11.8803	2.02857e-22	up
ENSMUSG00000038227	Hoxa9	101.679	6.66788	4.06498e-07	up
ENSMUSG00000038236	Hoxa7	142.08	7.15056	3.17938e-142	up
ENSMUSG00000038248	Sobp	5.14824	2.36408	6.07893e-16	up
ENSMUSG00000038253	Hoxa5	761.16	9.57206	9.56066e-15	up
ENSMUSG00000038271	Iffo1	2.54004	1.34485	2.0595e-18	up
[truncated: 7,726 more rows]
