# Supplementary material for: Loss of sex-determining region Y-box 2 (Sox2) captures embryonic stem cells in a primed pluripotent state
Source: J Biol Chem. 2025 Apr 9;301(5):108501. doi: 10.1016/j.jbc.2025.108501 (PMC12135381; doi:10.1016/j.jbc.2025.108501)
Supplement: Table S3 [file mmc4.xlsx]

## Sheet: Sheet1
Genes that are differentially expressed in NanogΔ/Δ vs. NanogF/F ESCs
gene_id	gene_name	fold change	log2 fold change	padjust	up/down
ENSMUSG00000000120	Ngfr	2.57593	1.36509	3.59124e-06	up
ENSMUSG00000000125	Wnt3	2.09064	1.06395	0.00894317	up
ENSMUSG00000000567	Sox9	3.22472	1.68917	0.0443324	up
ENSMUSG00000000861	Bcl11a	2.10045	1.0707	4.38942e-05	up
ENSMUSG00000001300	Efnb2	2.20215	1.13891	1.22437e-05	up
ENSMUSG00000001506	Col1a1	2.85537	1.51368	3.65181e-08	up
ENSMUSG00000001946	Esam	2.79507	1.48289	0.000136092	up
ENSMUSG00000003949	Hlf	2.72461	1.44605	0.000215985	up
ENSMUSG00000004151	Etv1	2.15306	1.10639	2.72419e-10	up
ENSMUSG00000005087	Cd44	3.29208	1.719	0.000492474	up
ENSMUSG00000005124	Ccn4	3.08677	1.6261	0.000794807	up
ENSMUSG00000005980	Dnase1	2.02386	1.01711	0.00633317	up
ENSMUSG00000007655	Cav1	5.39457	2.43151	0.00123059	up
ENSMUSG00000009356	Lpo	4.06069	2.02173	0.0384351	up
ENSMUSG00000009739	Pou6f1	2.02824	1.02023	9.33289e-06	up
ENSMUSG00000011263	Exoc3l2	2.67373	1.41885	1.40313e-12	up
ENSMUSG00000014599	Csf1	3.65929	1.87156	8.24666e-11	up
ENSMUSG00000015947	Fcgr1	3.94984	1.98179	2.2112e-13	up
ENSMUSG00000019230	Lhx9	3.85591	1.94707	0.00165336	up
ENSMUSG00000019359	Gdpd2	2.88472	1.52843	0.0394913	up
ENSMUSG00000019846	Lama4	2.11289	1.07922	0.00271599	up
ENSMUSG00000019850	Tnfaip3	2.0818	1.05783	0.00242231	up
ENSMUSG00000019929	Dcn	3.75313	1.90809	4.11896e-05	up
ENSMUSG00000020122	Egfr	2.48809	1.31504	0.00191844	up
ENSMUSG00000020183	Cpm	2.16987	1.11761	0.000943922	up
ENSMUSG00000020193	Zpbp	4.04927	2.01766	0.00268869	up
ENSMUSG00000020332	Meikin	2.15416	1.10712	0.0251184	up
ENSMUSG00000020427	Igfbp3	2.25522	1.17327	8.20996e-23	up
ENSMUSG00000020609	Apob	3.36809	1.75193	2.95488e-05	up
ENSMUSG00000020695	Mrc2	2.20652	1.14178	1.22435e-06	up
ENSMUSG00000020866	Cacna1g	2.43075	1.2814	0.00125121	up
ENSMUSG00000020963	Tshr	3.30528	1.72477	1.03333e-08	up
ENSMUSG00000020990	Cdkl1	3.42294	1.77524	0.0212151	up
ENSMUSG00000021217	Tshz3	2.0735	1.05206	0.000792255	up
ENSMUSG00000021553	Slc28a3	2.01461	1.0105	0.0324222	up
ENSMUSG00000021732	Fgf10	2.07425	1.05259	0.00085341	up
ENSMUSG00000021959	Lats2	2.86178	1.51691	8.90382e-06	up
ENSMUSG00000022098	Bmp1	2.11654	1.08171	7.76035e-08	up
ENSMUSG00000022139	Mbnl2	2.06667	1.04731	7.69111e-05	up
ENSMUSG00000022197	Pdzd2	2.24521	1.16685	0.0108825	up
ENSMUSG00000022487	Gtsf1	4.00816	2.00294	1.45254e-05	up
ENSMUSG00000022636	Alcam	2.21038	1.1443	0.000619871	up
ENSMUSG00000023046	Igfbp6	2.01937	1.0139	0.00510153	up
ENSMUSG00000023959	Clic5	2.77451	1.47223	0.0187209	up
ENSMUSG00000024331	Dsc2	2.53008	1.33918	0.000648378	up
ENSMUSG00000024529	Lox	3.58384	1.84151	0.00645352	up
ENSMUSG00000024534	Sncaip	2.81319	1.4922	0.0166605	up
ENSMUSG00000024869	Gm49405	11.2305	3.48936	0.0289783	up
ENSMUSG00000024912	Fosl1	2.22743	1.15538	0.0384351	up
ENSMUSG00000024922	Ovol1	2.5431	1.34659	0.0113133	up
ENSMUSG00000024987	Cyp26a1	2.46694	1.30272	4.94069e-08	up
ENSMUSG00000025185	Loxl4	2.61889	1.38896	4.31672e-06	up
ENSMUSG00000025255	Zfhx4	3.34065	1.74013	0.025897	up
ENSMUSG00000025909	Sntg1	2.13684	1.09548	2.78367e-11	up
ENSMUSG00000026042	Col5a2	2.09884	1.0696	3.2795e-07	up
ENSMUSG00000026043	Col3a1	3.29829	1.72172	0.0156413	up
ENSMUSG00000026241	Nppc	2.57138	1.36254	0.0339155	up
ENSMUSG00000026579	F5	2.21826	1.14943	0.0386219	up
ENSMUSG00000026748	Plxdc2	2.15056	1.10471	0.000215985	up
ENSMUSG00000026773	Pfkfb3	2.08698	1.06142	5.63647e-05	up
ENSMUSG00000027171	Prrg4	2.09248	1.06522	0.00238272	up
ENSMUSG00000027356	Fermt1	2.08536	1.0603	0.00743774	up
ENSMUSG00000027375	Mal	2.94917	1.56031	0.016343	up
ENSMUSG00000027562	Car2	2.16393	1.11365	9.62983e-09	up
ENSMUSG00000027660	Skil	2.16658	1.11542	3.89023e-09	up
ENSMUSG00000027831	Veph1	3.98966	1.99627	0.000221994	up
ENSMUSG00000027840	Wnt2b	4.25383	2.08876	0.018307	up
ENSMUSG00000027867	Spag17	2.09128	1.06438	9.83579e-07	up
ENSMUSG00000028042	Zbtb7b	2.29479	1.19836	6.14939e-09	up
ENSMUSG00000028176	Lrrc7	2.48343	1.31233	3.00854e-07	up
ENSMUSG00000028525	Pde4b	2.92355	1.54772	0.0240604	up
ENSMUSG00000028575	Eqtn	2.88346	1.5278	0.0169462	up
ENSMUSG00000028776	Tinagl1	2.24744	1.16828	1.28116e-12	up
ENSMUSG00000029093	Sorcs2	3.83135	1.93785	1.95948e-05	up
ENSMUSG00000029135	Fosl2	2.00139	1.001	0.00193299	up
ENSMUSG00000029648	Flt1	2.28647	1.19312	0.00899453	up
ENSMUSG00000029661	Col1a2	3.45783	1.78987	0.000648894	up
ENSMUSG00000029695	Aass	2.88393	1.52804	3.80997e-07	up
ENSMUSG00000030093	Wnt7a	2.10401	1.07314	0.045882	up
ENSMUSG00000030409	Dmpk	2.01788	1.01284	0.00835455	up
ENSMUSG00000030930	Chst15	2.57789	1.36619	6.71804e-05	up
ENSMUSG00000031503	Col4a2	2.05434	1.03868	0.0292084	up
ENSMUSG00000031647	Mfap3l	2.19325	1.13307	2.24088e-05	up
ENSMUSG00000031688	Pou4f2	3.58332	1.8413	0.0229041	up
ENSMUSG00000031849	Comp	2.22158	1.15158	0.00101011	up
ENSMUSG00000031910	Has3	2.11155	1.07831	0.0206846	up
ENSMUSG00000031965	Tbx20	2.25612	1.17384	0.000148219	up
ENSMUSG00000031972	Acta1	10.7315	3.42379	3.63469e-15	up
ENSMUSG00000032125	Robo4	2.4427	1.28848	6.24756e-11	up
ENSMUSG00000032265	Tent5a	2.22367	1.15294	0.00506283	up
ENSMUSG00000032323	Cyp11a1	2.21948	1.15022	0.0013855	up
ENSMUSG00000032332	Col12a1	4.53994	2.18267	0.000142134	up
ENSMUSG00000032420	Nt5e	2.24684	1.1679	0.000136976	up
ENSMUSG00000032446	Eomes	2.00073	1.00053	3.39892e-05	up
ENSMUSG00000032487	Ptgs2	3.109	1.63645	7.29502e-07	up
ENSMUSG00000032584	Mst1r	2.42904	1.28039	0.00679498	up
ENSMUSG00000032911	Cspg4	2.4489	1.29214	0.0454032	up
ENSMUSG00000032925	Itgbl1	7.44575	2.89642	0.00207854	up
ENSMUSG00000033149	Phldb2	2.54468	1.34748	1.37503e-10	up
ENSMUSG00000033715	Akr1c14	2.58693	1.37124	0.00800112	up
ENSMUSG00000034066	Farp2	2.10879	1.07641	0.0292084	up
ENSMUSG00000034438	Gbp8	3.06089	1.61395	8.7856e-07	up
ENSMUSG00000035067	Xkr6	2.03154	1.02257	0.000169103	up
ENSMUSG00000035131	Brinp3	2.72021	1.44372	0.000325915	up
ENSMUSG00000035566	Pcdh17	5.03696	2.33255	0.00014643	up
ENSMUSG00000035694	Caps2	2.4393	1.28647	0.0142814	up
ENSMUSG00000035783	Acta2	3.34425	1.74168	2.56916e-20	up
ENSMUSG00000035969	Rusc2	2.73432	1.45118	4.22837e-08	up
ENSMUSG00000036158	Prickle1	2.18356	1.12668	1.29997e-08	up
ENSMUSG00000036412	Arsi	2.72942	1.4486	0.0226993	up
ENSMUSG00000036469	Marchf1	2.40937	1.26866	0.000115047	up
ENSMUSG00000037033	Clca3b	2.08581	1.06061	1.0395e-06	up
ENSMUSG00000037411	Serpine1	3.21012	1.68263	5.31092e-14	up
ENSMUSG00000037577	Ephx3	2.92959	1.5507	0.0289015	up
ENSMUSG00000037605	Adgrl3	2.06147	1.04367	0.00104417	up
ENSMUSG00000037613	Tnfrsf23	2.20475	1.14061	0.0332895	up
ENSMUSG00000037946	Fgd3	3.6199	1.85595	0.0162325	up
ENSMUSG00000037999	Arap2	2.22196	1.15183	0.000297594	up
ENSMUSG00000038147	Cd84	2.06147	1.04367	0.0180624	up
ENSMUSG00000038244	Mical2	2.01959	1.01407	0.0203146	up
ENSMUSG00000038349	Plcl1	5.13791	2.36118	0.0140717	up
ENSMUSG00000038451	Spsb2	2.04602	1.03282	0.000144429	up
ENSMUSG00000038855	Itpkb	3.50334	1.80873	6.97588e-07	up
ENSMUSG00000039005	Tlr4	2.43299	1.28273	0.000889212	up
ENSMUSG00000039193	Nlrc4	2.2792	1.18853	1.19991e-06	up
ENSMUSG00000039239	Tgfb2	2.73709	1.45264	5.01504e-05	up
ENSMUSG00000039385	Cdh6	3.01291	1.59116	0.0453642	up
ENSMUSG00000039405	Prss23	3.45238	1.78759	1.86206e-12	up
ENSMUSG00000039533	Mmd2	3.05883	1.61298	5.78743e-08	up
ENSMUSG00000039578	Ccser1	3.83119	1.93779	1.44643e-05	up
ENSMUSG00000040152	Thbs1	3.10591	1.63502	2.101e-06	up
ENSMUSG00000040187	Arntl2	2.65515	1.40879	2.52957e-06	up
ENSMUSG00000040372	Gpr63	3.04513	1.6065	0.018152	up
ENSMUSG00000040650	Cyp2b23	3.63472	1.86184	3.01986e-07	up
ENSMUSG00000040703	Cyp2s1	2.78892	1.47971	3.32898e-07	up
ENSMUSG00000041688	Amot	2.84063	1.50621	0.0001588	up
ENSMUSG00000041991	Hrnr	2.92138	1.54665	0.0339421	up
ENSMUSG00000042761	Mrap2	2.48991	1.31609	0.000440261	up
ENSMUSG00000043003	Rasef	3.50386	1.80895	9.00341e-05	up
ENSMUSG00000043336	Filip1l	2.02318	1.01663	0.0179192	up
ENSMUSG00000043467	Zbtb37	2.44333	1.28885	0.0259402	up
ENSMUSG00000043531	Sorcs1	9.11487	3.18822	0.0395535	up
ENSMUSG00000043661	Gm9785	4.13009	2.04617	7.01537e-06	up
ENSMUSG00000043885	Slc36a4	2.42555	1.27831	0.000648894	up
ENSMUSG00000043943	Naalad2	2.69588	1.43076	0.00795988	up
ENSMUSG00000044033	Ccdc141	2.07538	1.05337	0.000223764	up
ENSMUSG00000044337	Ackr3	2.11669	1.08181	7.32591e-10	up
ENSMUSG00000044749	Abca6	4.06306	2.02257	0.000231465	up
ENSMUSG00000044921	Rassf9	3.28573	1.71621	1.58265e-07	up
ENSMUSG00000045053	Kcng3	2.30076	1.20211	0.0244656	up
ENSMUSG00000045333	Zfp423	2.34079	1.22699	0.00284497	up
ENSMUSG00000045802	Hsf3	2.91747	1.54472	2.92596e-06	up
ENSMUSG00000045838	Ccdc9b	2.59145	1.37376	0.0201303	up
ENSMUSG00000046085	4931422A03Rik	3.25152	1.70112	7.25252e-06	up
ENSMUSG00000046192	Iqub	2.10971	1.07704	0.0483441	up
ENSMUSG00000046410	Kcnk6	2.1866	1.12869	0.00015227	up
ENSMUSG00000046764	A530053G22Rik	2.51306	1.32945	1.43018e-05	up
ENSMUSG00000046805	Mpeg1	2.32237	1.2156	0.0292084	up
ENSMUSG00000046879	Irgm1	2.23724	1.16172	3.31059e-09	up
ENSMUSG00000047085	Lrrc4b	2.91551	1.54375	0.005974	up
ENSMUSG00000047344	Lancl3	5.92356	2.56646	0.0025713	up
ENSMUSG00000047793	Sned1	2.30282	1.2034	0.0271454	up
ENSMUSG00000048583	Igf2	2.16192	1.11231	7.77219e-07	up
ENSMUSG00000048612	Myof	2.47776	1.30904	0.000419906	up
ENSMUSG00000048720	Tbc1d12	2.32993	1.22029	4.68838e-23	up
ENSMUSG00000048764	Tmprss11f	2.20051	1.13784	0.00137222	up
ENSMUSG00000048915	Efna5	2.1526	1.10608	8.46932e-05	up
ENSMUSG00000048988	Elfn1	3.32834	1.7348	0.00475164	up
ENSMUSG00000049148	Plcxd3	2.52191	1.33451	8.13225e-08	up
ENSMUSG00000049382	Krt8	2.30638	1.20563	5.51855e-19	up
ENSMUSG00000049929	Lpar4	2.17512	1.12109	2.31149e-05	up
ENSMUSG00000050424	Pnma5	2.36757	1.24341	1.04859e-15	up
ENSMUSG00000051726	Kcnf1	2.07128	1.05053	0.00166173	up
ENSMUSG00000051747	Ttn	2.92858	1.5502	0.00583285	up
ENSMUSG00000052005	Gm9864	2.37237	1.24633	0.0291824	up
ENSMUSG00000052353	Cemip	2.6552	1.40882	0.00357881	up
ENSMUSG00000052372	Il1rapl1	4.25054	2.08765	0.000148676	up
ENSMUSG00000052415	Tchh	2.78194	1.47609	1.79421e-16	up
ENSMUSG00000052572	Dlg2	4.58546	2.19707	0.0166683	up
ENSMUSG00000052821	Cysltr1	3.03738	1.60283	0.00142877	up
ENSMUSG00000052912	Smarca5-ps	2.27998	1.18902	1.90047e-12	up
ENSMUSG00000053129	Gsx1	3.04635	1.60708	0.00083921	up
ENSMUSG00000053930	Shisa6	2.96197	1.56656	1.69243e-11	up
ENSMUSG00000054162	Spock3	2.70132	1.43366	0.00306854	up
ENSMUSG00000054889	Dsp	2.95099	1.5612	2.34912e-05	up
ENSMUSG00000055137	Sugct	2.84201	1.50691	0.00020798	up
ENSMUSG00000057836	Xlr3a	2.9904	1.58034	2.56232e-18	up
ENSMUSG00000057880	Abat	2.01435	1.01032	0.00071083	up
ENSMUSG00000058328	Xlr5a	4.90986	2.29568	2.62059e-06	up
ENSMUSG00000059430	Actg2	6.52254	2.70543	0.00112902	up
ENSMUSG00000060487	Samd5	3.60553	1.85021	0.0109246	up
ENSMUSG00000061186	Sfmbt2	3.65675	1.87056	6.64935e-09	up
ENSMUSG00000061259	Tmprss11d	3.16307	1.66132	0.0108337	up
ENSMUSG00000061331	Gm17132	5.30305	2.40682	3.32898e-07	up
ENSMUSG00000062184	Hs6st2	2.11404	1.08	0.000105759	up
ENSMUSG00000062519	Zfp398	2.14585	1.10155	0.00638294	up
ENSMUSG00000068196	Col8a1	6.39866	2.67777	0.00837298	up
ENSMUSG00000068699	Flnc	2.30279	1.20338	0.0215994	up
ENSMUSG00000069053	Uba1y	2.00264	1.0019	0.00674855	up
ENSMUSG00000071424	Grid2	4.90946	2.29557	1.80234e-36	up
ENSMUSG00000071856	Mcc	2.23188	1.15826	3.50479e-08	up
ENSMUSG00000072647	Adam1a	2.45561	1.29608	0.0110139	up
ENSMUSG00000073600	Prob1	2.69837	1.43209	0.00257493	up
ENSMUSG00000074364	Ehd2	2.06539	1.04641	0.000166775	up
ENSMUSG00000074375	Sult2a3	7.17061	2.8421	1.95377e-05	up
ENSMUSG00000074818	Pdzd7	2.69003	1.42762	0.00964654	up
ENSMUSG00000076438	Oxct2b	2.13524	1.0944	0.0100899	up
ENSMUSG00000078500	Zfp986	3.18326	1.67051	3.01986e-07	up
ENSMUSG00000079157	Fam155a	17.2246	4.1064	1.32609e-08	up
ENSMUSG00000079224	Gm6565	184.533	7.52773	3.1971e-05	up
ENSMUSG00000080316	Spaca6	2.79944	1.48514	4.38942e-05	up
ENSMUSG00000081179	Gm13136	2.92622	1.54904	0.000271924	up
ENSMUSG00000081885	Gm13231	3.20319	1.67951	0.000530935	up
ENSMUSG00000082082	Gm13230	2.81348	1.49236	3.81618e-15	up
ENSMUSG00000082925	Gm13135	2.33624	1.22419	2.49876e-06	up
ENSMUSG00000085101	Platr16	6.16309	2.62365	2.43221e-09	up
ENSMUSG00000085236	2610206C17Rik	3.85359	1.9462	0.0020486	up
ENSMUSG00000085328	Gm17131	3.60838	1.85135	8.05315e-20	up
ENSMUSG00000085635	Gm14565	3.02973	1.59919	2.38336e-12	up
ENSMUSG00000085773	Gm16233	2.3562	1.23646	3.45599e-09	up
ENSMUSG00000085885	Gm11906	3.41939	1.77374	9.65532e-07	up
ENSMUSG00000085925	Rtl1	2.59088	1.37344	1.17255e-09	up
ENSMUSG00000087097	4930586N03Rik	2.40418	1.26555	6.03868e-09	up
ENSMUSG00000087141	Plcxd2	2.1991	1.13691	0.00575712	up
ENSMUSG00000087267	4933427J07Rik	5.21921	2.38383	0.0263655	up
ENSMUSG00000089756	Zfp966	2.49858	1.32111	0.00126308	up
ENSMUSG00000089774	Slc5a3	2.23051	1.15737	0.00148664	up
ENSMUSG00000089857	Zfp882	2.119	1.08338	0.0443324	up
ENSMUSG00000091415	Ak9	2.30507	1.20481	0.00258961	up
ENSMUSG00000091556	Gm14569	4.19612	2.06906	0.00503169	up
ENSMUSG00000092035	Peg10	2.25246	1.1715	0.00104417	up
ENSMUSG00000092354	Gm20548	2.34359	1.22872	0.0226993	up
ENSMUSG00000093385	A330044P14Rik	2.13068	1.09131	0.0387223	up
ENSMUSG00000093942	Olfr46	3.5823	1.84089	6.56226e-05	up
ENSMUSG00000094472	Gm21897	3.26347	1.70641	3.51946e-05	up
ENSMUSG00000095115	Itpripl2	2.63413	1.39733	0.000889212	up
ENSMUSG00000095540	Esp4	2.41753	1.27353	4.44784e-05	up
ENSMUSG00000095545	Zfp969	2.25743	1.17468	1.46104e-09	up
ENSMUSG00000095993	Gm21060	3.43582	1.78066	7.48138e-35	up
ENSMUSG00000096054	Syne1	2.0865	1.06109	0.0421828	up
ENSMUSG00000096914	Galntl6	2.23525	1.16044	0.0134133	up
ENSMUSG00000096917	2500002B13Rik	2.41527	1.27218	0.0220341	up
ENSMUSG00000097083	D930019O06Rik	3.3807	1.75732	0.0024959	up
ENSMUSG00000097275	Gm26648	2.27057	1.18306	0.0421245	up
ENSMUSG00000097283	Gm26686	3.41219	1.7707	0.0367935	up
ENSMUSG00000097545	Mir124a-1hg	2.10406	1.07318	3.73903e-09	up
ENSMUSG00000097655	Gm26713	4.2805	2.09778	0.0162459	up
ENSMUSG00000097726	9530036O11Rik	4.6539	2.21844	0.00298081	up
ENSMUSG00000097767	Miat	2.99532	1.58271	1.24075e-06	up
ENSMUSG00000098037	Gm7765	2.23939	1.1631	0.0469839	up
ENSMUSG00000098678	Mroh6	2.5452	1.34778	4.08462e-09	up
ENSMUSG00000101493	2810405F17Rik	2.44095	1.28744	0.0457533	up
ENSMUSG00000102813	Gm37795	2.10681	1.07506	4.34669e-05	up
ENSMUSG00000103070	Gm37903	2.41087	1.26956	0.00338805	up
ENSMUSG00000103088	Pcdhgb6	2.86503	1.51855	0.00744723	up
ENSMUSG00000103234	Gm37158	2.36195	1.23998	0.00887587	up
ENSMUSG00000103436	Gm36995	2.39087	1.25753	0.012252	up
ENSMUSG00000103593	Gm37352	3.97518	1.99102	0.0281265	up
ENSMUSG00000103651	Gm37206	39.8043	5.31485	0.00473739	up
ENSMUSG00000103865	Gm37416	2.74287	1.45569	0.000619413	up
ENSMUSG00000103998	Gm38025	2.15931	1.11057	0.0332999	up
ENSMUSG00000104377	Gm37515	2.3361	1.2241	0.0104059	up
ENSMUSG00000104814	Gm42979	2.19873	1.13667	0.0395535	up
ENSMUSG00000105207	Gm42927	3.31232	1.72784	1.00714e-12	up
ENSMUSG00000105247	Gm42519	2.00426	1.00307	0.0175964	up
ENSMUSG00000105270	Gm42863	2.75252	1.46075	0.0302623	up
ENSMUSG00000105285	Gm43238	3.79867	1.92549	0.000711887	up
ENSMUSG00000105549	Gm43540	2.20135	1.13839	0.00017272	up
ENSMUSG00000105703	Gm43305	3.10955	1.63671	0.0169462	up
ENSMUSG00000106507	Gm43056	9.04394	3.17695	0.000648894	up
ENSMUSG00000106714	Gm42546	4.80336	2.26404	7.76899e-05	up
ENSMUSG00000108845	Gm45090	2.40187	1.26416	0.00700233	up
ENSMUSG00000109674	Gm45470	2.76653	1.46808	0.0169208	up
ENSMUSG00000109846	Gm45627	2.25171	1.17102	0.00255379	up
ENSMUSG00000110051	Gm45322	2.15137	1.10526	0.00587681	up
ENSMUSG00000110125	Gm33148	2.36774	1.24351	0.0273103	up
ENSMUSG00000110693	Gm45899	2.83917	1.50547	0.0228679	up
ENSMUSG00000110779	Gm48271	2.79833	1.48457	0.0452014	up
ENSMUSG00000111327	Gm48401	3.9593	1.98524	0.00245541	up
ENSMUSG00000111394	Gm49759	2.20169	1.13861	0.0332895	up
ENSMUSG00000111481	Gm47652	2.54414	1.34718	0.0245592	up
ENSMUSG00000111485	Gm48443	2.68048	1.42249	1.5324e-07	up
ENSMUSG00000111504	Gm48284	2.02365	1.01696	0.0156573	up
ENSMUSG00000111551	Gm48128	2.54187	1.34589	4.01484e-13	up
ENSMUSG00000111824	Gm47102	3.65228	1.8688	1.2443e-05	up
ENSMUSG00000111928	Gm48082	2.24069	1.16394	7.6664e-13	up
ENSMUSG00000112012	Gm47025	3.35238	1.74518	0.0339421	up
ENSMUSG00000112043	Gm48774	2.51618	1.33124	0.0179192	up
ENSMUSG00000112049	Gm48269	2.58114	1.36801	0.0446994	up
ENSMUSG00000112149	Gm47611	2.68144	1.42301	0.0154475	up
ENSMUSG00000112349	Gm48132	2.18602	1.12831	2.38232e-06	up
ENSMUSG00000112557	Gm47626	3.04563	1.60674	2.70183e-09	up
ENSMUSG00000112622	Gm47164	3.40439	1.7674	8.02962e-07	up
ENSMUSG00000112731	Gm47739	3.29407	1.71987	0.0187098	up
ENSMUSG00000112742	Gm31793	2.44491	1.28978	0.000970257	up
ENSMUSG00000112844	Gm47036	3.30237	1.7235	0.000364148	up
ENSMUSG00000112907	Gm47015	2.63534	1.39799	0.0062352	up
ENSMUSG00000112972	Gm48417	4.29731	2.10343	4.20918e-08	up
ENSMUSG00000113032	Gm47578	2.51622	1.33126	0.00237579	up
ENSMUSG00000113069	Gm48541	2.35046	1.23294	0.0309713	up
ENSMUSG00000113146	Gm47406	2.2879	1.19402	0.00744723	up
ENSMUSG00000113152	Gm48422	2.20802	1.14275	0.0288689	up
ENSMUSG00000113161	Gm47457	3.04808	1.6079	2.54337e-06	up
ENSMUSG00000113226	Gm47808	2.64717	1.40445	0.0135069	up
ENSMUSG00000113260	Gm53057	2.77485	1.47241	0.000428786	up
ENSMUSG00000113261	Gm47404	4.47693	2.16251	0.00301222	up
ENSMUSG00000113388	Gm48111	3.62582	1.85831	1.19165e-22	up
ENSMUSG00000113393	Gm48415	2.79442	1.48255	0.00266117	up
ENSMUSG00000113395	Gm48365	2.12598	1.08813	8.07628e-07	up
ENSMUSG00000113416	Gm49328	2.67894	1.42166	0.0192034	up
ENSMUSG00000113476	Gm48309	3.93253	1.97546	0.000236864	up
ENSMUSG00000113608	Gm48715	2.21343	1.14629	0.0022454	up
ENSMUSG00000113795	Gm48119	2.86885	1.52047	0.000552702	up
ENSMUSG00000113876	Gm48042	2.70548	1.43588	0.048277	up
ENSMUSG00000113890	Gm48368	2.49007	1.31619	0.0430762	up
ENSMUSG00000113924	Gm48493	3.27376	1.71095	1.04158e-10	up
ENSMUSG00000114114	Gm48499	2.06531	1.04636	0.0252198	up
ENSMUSG00000114367	Gm48216	2.72471	1.4461	0.0103771	up
ENSMUSG00000114407	Gm48765	2.02188	1.0157	0.00176416	up
ENSMUSG00000114684	Vmn2r-ps105	2.15578	1.10821	0.0100677	up
ENSMUSG00000114729	C330022B21Rik	2.23684	1.16146	0.0211041	up
ENSMUSG00000114778	Gm9634	4.68072	2.22673	0.000466404	up
ENSMUSG00000115030	Gm49274	2.55765	1.35482	0.0182002	up
ENSMUSG00000115144	Gm7968	4.86768	2.28323	0.00619206	up
ENSMUSG00000115167	Gm49015	2.40016	1.26313	0.0401755	up
ENSMUSG00000115279	Gm49273	2.65045	1.40624	3.29659e-13	up
ENSMUSG00000115302	Gm49394	9.4976	3.24756	1.78227e-05	up
ENSMUSG00000115329	Gm49272	5.68402	2.50691	2.91737e-05	up
ENSMUSG00000115801		2.08671	1.06123	0.000648894	up
ENSMUSG00000117232	1600002D24Rik	4.76041	2.25109	4.61367e-05	up
ENSMUSG00000117238		3.05051	1.60905	0.0477727	up
ENSMUSG00000117599	Gm49971	2.81627	1.49379	0.0290708	up
ENSMUSG00000118157	Gm9902	2.56621	1.35964	0.0440375	up
ENSMUSG00000118604	Gm53013	6.51102	2.70288	0.0387104	up
ENSMUSG00000118667	Ahnak2	2.32335	1.21621	0.0122186	up
ENSMUSG00000000486	Septin1	0.357592	-1.48362	3.57102e-24	down
ENSMUSG00000000544	Gpa33	0.417207	-1.26116	1.46104e-09	down
ENSMUSG00000001588	Acap1	0.33277	-1.5874	6.38438e-09	down
ENSMUSG00000002012	Pnck	0.42063	-1.24938	0.0216441	down
ENSMUSG00000002500	Rpl3l	0.328501	-1.60603	0.00500997	down
ENSMUSG00000003032	Klf4	0.296191	-1.7554	9.42088e-07	down
ENSMUSG00000003283	Hck	0.335556	-1.57537	7.86805e-20	down
ENSMUSG00000003559	As3mt	0.432713	-1.20852	0.000210365	down
ENSMUSG00000004038	Gstm3	0.490003	-1.02914	0.000889212	down
ENSMUSG00000005672	Kit	0.497752	-1.0065	0.00359771	down
ENSMUSG00000005681	Apoa2	0.411193	-1.28211	0.00383611	down
ENSMUSG00000005951	Shpk	0.430203	-1.21691	0.00800112	down
ENSMUSG00000006200	Rhox6	0.246859	-2.01824	3.48099e-08	down
ENSMUSG00000007097	Atp1a2	0.363267	-1.4609	3.01986e-07	down
ENSMUSG00000009670	Tex11	0.400589	-1.31981	0.00236485	down
ENSMUSG00000010592	Dazl	0.417041	-1.26174	0.00874274	down
ENSMUSG00000010607	Pigyl	0.387038	-1.36945	0.00137222	down
ENSMUSG00000011349	Dmrtc2	0.218529	-2.19411	0.00943829	down
ENSMUSG00000012396	Nanog	0.0743447	-3.74963	3.58918e-144	down
ENSMUSG00000013766	Ly6g6e	0.474743	-1.07478	0.013583	down
ENSMUSG00000015090	Ptgds	0.207023	-2.27214	0.000619413	down
ENSMUSG00000017300	Tnnc2	0.453861	-1.13968	0.0121882	down
ENSMUSG00000018672	Copz2	0.433682	-1.20529	0.0190578	down
ENSMUSG00000018727	Cpsf4l	0.446139	-1.16443	2.51154e-05	down
ENSMUSG00000018986	Slfn3	0.476983	-1.06799	0.000129486	down
ENSMUSG00000019102	Aldh3a1	0.424245	-1.23703	2.43221e-09	down
ENSMUSG00000020173	Cobl	0.486504	-1.03948	0.00534429	down
ENSMUSG00000020182	Ddc	0.30519	-1.71222	5.72045e-08	down
ENSMUSG00000020469	Myl7	0.235937	-2.08353	0.00855777	down
ENSMUSG00000020475	Pgam2	0.491997	-1.02328	0.00855777	down
ENSMUSG00000020481	Ankrd36	0.466555	-1.09988	0.0303358	down
ENSMUSG00000020698	Cct6b	0.443241	-1.17384	0.0103771	down
ENSMUSG00000020940	Efcab15	0.380965	-1.39227	0.0384847	down
ENSMUSG00000021185	Dglucy	0.380915	-1.39246	0.0243795	down
ENSMUSG00000021587	Pcsk1	0.43346	-1.20603	0.0254255	down
ENSMUSG00000021591	Glrx	0.452645	-1.14355	0.00855777	down
ENSMUSG00000021898	Asb14	0.339119	-1.56014	0.0145988	down
ENSMUSG00000021994	Wnt5a	0.499408	-1.00171	0.0107676	down
ENSMUSG00000022040	Ephx2	0.442857	-1.17509	0.000596822	down
ENSMUSG00000022101	Fgf17	0.294988	-1.76127	2.80097e-18	down
ENSMUSG00000022129	Dct	0.377094	-1.407	0.038407	down
ENSMUSG00000022304	Dpys	0.0947115	-3.40032	0.00115759	down
ENSMUSG00000022432	Smc1b	0.294721	-1.76258	0.000369976	down
ENSMUSG00000022438	Parvb	0.480739	-1.05667	2.36834e-05	down
ENSMUSG00000022548	Apod	0.38975	-1.35938	0.00572853	down
ENSMUSG00000022595	Lypd2	0.198327	-2.33405	0.0267262	down
ENSMUSG00000022748	Cmss1	0.457544	-1.12802	0.0219709	down
ENSMUSG00000023987	Pgc	0.385095	-1.37671	0.0350286	down
ENSMUSG00000023995	Tspo2	0.187334	-2.41631	0.0224744	down
ENSMUSG00000024300	Myo1f	0.373138	-1.42222	0.0215336	down
ENSMUSG00000024670	Cd6	0.335441	-1.57587	0.0443324	down
ENSMUSG00000024697	Gna14	0.430049	-1.21743	6.27146e-08	down
ENSMUSG00000024738	Pga5	0.21621	-2.2095	2.96426e-09	down
ENSMUSG00000025056	Nr0b1	0.436332	-1.1965	3.18839e-14	down
ENSMUSG00000025196	Cpn1	0.487119	-1.03765	0.000251818	down
ENSMUSG00000025330	Padi4	0.245784	-2.02453	0.00258891	down
ENSMUSG00000025480	Syce1	0.43557	-1.19902	0.00157561	down
ENSMUSG00000025491	Ifitm1	0.32919	-1.60301	1.88672e-11	down
ENSMUSG00000025492	Ifitm3	0.447883	-1.15881	0.000143388	down
ENSMUSG00000025545	Clybl	0.435601	-1.19892	2.07887e-05	down
ENSMUSG00000026073	Il1r2	0.351043	-1.51028	0.00665594	down
ENSMUSG00000026255	Efhd1	0.401947	-1.31492	0.0494719	down
ENSMUSG00000026939	Tmem141	0.413385	-1.27444	0.00757739	down
ENSMUSG00000027077	Smtnl1	0.262033	-1.93218	8.09788e-09	down
ENSMUSG00000027082	Tfpi	0.179267	-2.47981	4.26946e-16	down
ENSMUSG00000027233	Patl2	0.481908	-1.05317	0.000610189	down
ENSMUSG00000027313	Chac1	0.340307	-1.55509	1.74121e-16	down
ENSMUSG00000027474	Ccm2l	0.272003	-1.87831	0.0107066	down
ENSMUSG00000027702	Lrrc34	0.44368	-1.17241	0.000133249	down
ENSMUSG00000027703	Lrriq4	0.45289	-1.14277	0.0147536	down
ENSMUSG00000027794	Sohlh2	0.481175	-1.05537	7.8983e-06	down
ENSMUSG00000027861	Casq2	0.42083	-1.24869	0.00833581	down
ENSMUSG00000028104	Polr3gl	0.420801	-1.24879	0.00727231	down
ENSMUSG00000028148	Them5	0.329038	-1.60367	0.00297899	down
ENSMUSG00000028328	Tmod1	0.131223	-2.9299	0.0312521	down
ENSMUSG00000028558	Calr4	0.285852	-1.80666	0.0259871	down
ENSMUSG00000028773	Fabp3	0.48096	-1.05601	0.00268814	down
ENSMUSG00000028834	Trim63	0.354235	-1.49722	0.000376058	down
ENSMUSG00000028865	Cd164l2	0.465798	-1.10222	0.0310882	down
ENSMUSG00000028931	Kcnab2	0.433242	-1.20676	0.0286479	down
ENSMUSG00000029304	Spp1	0.253713	-1.97873	1.14722e-20	down
ENSMUSG00000029330	Cds1	0.471935	-1.08334	3.05255e-08	down
ENSMUSG00000029848	Stra8	0.376926	-1.40765	0.0104436	down
ENSMUSG00000030111	A2m	0.316188	-1.66115	1.7795e-05	down
ENSMUSG00000030246	Ldhb	0.490469	-1.02777	9.66979e-05	down
ENSMUSG00000030255	Sspn	0.308332	-1.69745	0.0175196	down
ENSMUSG00000030350	Prmt8	0.268285	-1.89816	0.000616138	down
ENSMUSG00000030708	Dnajb13	0.228584	-2.1292	2.44432e-05	down
ENSMUSG00000030717	Nupr1	0.40543	-1.30248	3.861e-05	down
ENSMUSG00000030790	Adm	0.343971	-1.53964	0.00381055	down
ENSMUSG00000031139	Mcf2	0.312351	-1.67876	1.69618e-11	down
ENSMUSG00000031297	Slc7a3	0.402761	-1.312	2.87814e-11	down
ENSMUSG00000031431	Tsc22d3	0.495149	-1.01407	0.0248799	down
ENSMUSG00000031520	Vegfc	0.408695	-1.29091	0.026886	down
ENSMUSG00000031654	Cbln1	0.462339	-1.11298	0.0333214	down
ENSMUSG00000031700	Gpt2	0.491791	-1.02388	1.01563e-05	down
ENSMUSG00000031757	Mt4	0.459207	-1.12278	0.0443442	down
ENSMUSG00000031767	Nudt7	0.341357	-1.55064	0.0408218	down
ENSMUSG00000032109	Nlrx1	0.461595	-1.1153	0.000466404	down
ENSMUSG00000032268	Tmprss5	0.40929	-1.2888	0.00060496	down
ENSMUSG00000032269	Htr3a	0.495622	-1.01269	0.0325573	down
ENSMUSG00000032482	Cspg5	0.344828	-1.53605	0.00375579	down
ENSMUSG00000032691	Nlrp3	0.410167	-1.28572	0.0267389	down
ENSMUSG00000032715	Trib3	0.497079	-1.00845	4.75138e-13	down
ENSMUSG00000033213	AA467197	0.470784	-1.08686	0.0260232	down
ENSMUSG00000033255	Gm5134	0.364455	-1.45619	0.000419906	down
ENSMUSG00000034648	Lrrn1	0.47508	-1.07376	0.0289499	down
ENSMUSG00000034853	Acot11	0.495692	-1.01248	0.000973291	down
ENSMUSG00000035158	Mitf	0.297903	-1.74708	2.79018e-11	down
ENSMUSG00000035202	Lars2	0.497576	-1.00701	0.014919	down
ENSMUSG00000035208	Slfn8	0.190825	-2.38968	3.22439e-09	down
ENSMUSG00000035427	Mageb4	0.20232	-2.30529	0.000419906	down
ENSMUSG00000035560	Wdr20rt	0.252939	-1.98314	0.00235679	down
ENSMUSG00000035699	Slc51a	0.425453	-1.23293	0.0022454	down
ENSMUSG00000035934	Pknox2	0.35085	-1.51107	0.00525935	down
ENSMUSG00000036006	Ripor2	0.3639	-1.45839	0.0273992	down
ENSMUSG00000036390	Gadd45a	0.445003	-1.16811	0.000364148	down
ENSMUSG00000036598	Ccdc113	0.278826	-1.84256	0.000830774	down
ENSMUSG00000036867	Smad6	0.493574	-1.01866	0.00014643	down
ENSMUSG00000037166	Ppp1r14a	0.447886	-1.1588	0.00298081	down
ENSMUSG00000038403	Hjv	0.474184	-1.07648	0.0458026	down
ENSMUSG00000038526	Car14	0.394663	-1.34131	0.010998	down
ENSMUSG00000038775	Vill	0.479593	-1.06012	7.18822e-08	down
ENSMUSG00000038840	Birc7	0.459997	-1.1203	0.0401755	down
ENSMUSG00000039126	Prune2	0.427703	-1.22532	0.000443137	down
ENSMUSG00000039278	Pcsk1n	0.484148	-1.04648	0.000800279	down
ENSMUSG00000039481	Nrtn	0.488301	-1.03416	0.016343	down
ENSMUSG00000040105	Plpp6	0.47872	-1.06274	0.0487733	down
ENSMUSG00000040280	Ndufa4l2	0.405075	-1.30374	0.00191736	down
ENSMUSG00000040592	Cd79b	0.282724	-1.82254	0.00174295	down
ENSMUSG00000040629	Mael	0.282587	-1.82323	3.29659e-13	down
ENSMUSG00000040726	Hesx1	0.362897	-1.46237	0.000387384	down
ENSMUSG00000040943	Tet2	0.426427	-1.22963	0.0306029	down
ENSMUSG00000041287	Sox15	0.481022	-1.05583	0.00236485	down
ENSMUSG00000041323	Ak7	0.464607	-1.10592	0.000411449	down
ENSMUSG00000041359	Tcl1	0.177626	-2.49309	5.66383e-23	down
ENSMUSG00000041798	Gck	0.220769	-2.17939	0.000821238	down
ENSMUSG00000042357	Gjb5	0.231074	-2.11358	9.15149e-17	down
ENSMUSG00000042367	Gjb3	0.435225	-1.20017	7.69715e-17	down
ENSMUSG00000042388	Dlgap3	0.481443	-1.05456	8.45101e-07	down
ENSMUSG00000042401	Crtac1	0.325137	-1.62088	2.14591e-06	down
ENSMUSG00000042414	Prdm14	0.223537	-2.16141	1.82466e-13	down
ENSMUSG00000042808	Gpx2	0.465893	-1.10193	4.67322e-06	down
ENSMUSG00000042851	Zc3h6	0.362402	-1.46434	0.0150809	down
ENSMUSG00000043282	Teddm1b	0.440764	-1.18192	0.038407	down
ENSMUSG00000043621	Ubxn10	0.490546	-1.02754	0.00903956	down
ENSMUSG00000043770	Gm12481	0.373505	-1.4208	0.000751483	down
ENSMUSG00000043913	Ccdc60	0.47424	-1.07631	0.000489001	down
ENSMUSG00000044017	Adgrd1	0.473597	-1.07827	0.0294922	down
ENSMUSG00000044734	Serpinb1a	0.440731	-1.18203	0.0141852	down
ENSMUSG00000044927	H1f10	0.438502	-1.18934	4.52817e-06	down
ENSMUSG00000045257	Morn2	0.466932	-1.09872	0.0162172	down
ENSMUSG00000046000	Naa11	0.436542	-1.19581	6.46588e-08	down
ENSMUSG00000046323	Dppa3	0.241062	-2.05252	1.54395e-07	down
ENSMUSG00000046338	Gpat2	0.334966	-1.57791	0.0014681	down
ENSMUSG00000046402	Rbp1	0.498466	-1.00443	0.00960837	down
ENSMUSG00000046623	Gjb4	0.174901	-2.51539	3.30263e-05	down
ENSMUSG00000047040	Prr15l	0.383603	-1.38231	0.000706317	down
ENSMUSG00000047361	Gm973	0.336244	-1.57242	0.0431037	down
ENSMUSG00000047604	Frat2	0.496671	-1.00964	0.00191736	down
ENSMUSG00000047735	Samd9l	0.384986	-1.37712	0.00823349	down
ENSMUSG00000047911	Npm2	0.310051	-1.68942	0.0125502	down
ENSMUSG00000048402	Gli2	0.410615	-1.28414	0.00843821	down
ENSMUSG00000048655	Ccdc169	0.148559	-2.75089	0.00372638	down
ENSMUSG00000048865	Arhgap30	0.437876	-1.19141	6.93765e-07	down
ENSMUSG00000048904	Neurog1	0.440726	-1.18204	2.26959e-05	down
ENSMUSG00000049154	Fam183b	0.125977	-2.98877	6.93765e-07	down
ENSMUSG00000050234	Gja4	0.448568	-1.1566	0.0112953	down
ENSMUSG00000050623	Catsperz	0.235217	-2.08794	3.05929e-05	down
ENSMUSG00000050844	1700020N01Rik	0.259384	-1.94684	0.000545675	down
ENSMUSG00000052180	Serpinb6c	0.142399	-2.81199	1.54337e-26	down
ENSMUSG00000052234	Epx	0.39604	-1.33628	0.019915	down
ENSMUSG00000052776	Oas1a	0.399897	-1.3223	0.0464243	down
ENSMUSG00000053012	Krcc1	0.458862	-1.12387	0.0112819	down
ENSMUSG00000054091	1810037I17Rik	0.433201	-1.20689	0.012178	down
ENSMUSG00000054128	H2-T3	0.38133	-1.39089	0.0013104	down
ENSMUSG00000054136	Adm2	0.337109	-1.56871	0.00744723	down
ENSMUSG00000054418	2900041M22Rik	0.437948	-1.19117	0.0397726	down
ENSMUSG00000055027	Smyd1	0.44808	-1.15817	0.0179851	down
ENSMUSG00000055632	Hmcn2	0.43843	-1.18958	0.0455585	down
ENSMUSG00000055653	Gpc3	0.481839	-1.05338	4.63873e-07	down
ENSMUSG00000056436	Cyct	0.395852	-1.33697	0.00367808	down
ENSMUSG00000056492	Adgrf5	0.135054	-2.88839	4.94421e-08	down
ENSMUSG00000056671	Prelid2	0.345905	-1.53155	0.000616138	down
ENSMUSG00000056738	A730036I17Rik	0.273796	-1.86883	0.0051364	down
ENSMUSG00000057132	Rpgrip1	0.277048	-1.85179	0.0037448	down
ENSMUSG00000057244	Gm6139	0.333582	-1.58388	0.0398552	down
ENSMUSG00000057719	Sh3rf2	0.488496	-1.03358	0.0054389	down
ENSMUSG00000058174	Gm5148	0.497873	-1.00615	0.00952804	down
ENSMUSG00000058216	Gstp3	0.157702	-2.66473	0.00513457	down
ENSMUSG00000059854	Hydin	0.328945	-1.60408	1.95377e-05	down
ENSMUSG00000061086	Myl4	0.272101	-1.87779	4.11896e-05	down
ENSMUSG00000061524	Zic2	0.449606	-1.15327	1.13959e-12	down
ENSMUSG00000061601	Pclo	0.408662	-1.29102	0.0408251	down
ENSMUSG00000061833	Gm6311	0.389636	-1.3598	0.0279551	down
ENSMUSG00000063672	Nkx6-3	0.339769	-1.55737	8.50469e-06	down
ENSMUSG00000064193	Gm4735	0.396561	-1.33438	0.0329007	down
ENSMUSG00000064246	Chil1	0.243265	-2.0394	0.0162459	down
ENSMUSG00000064325	Hhip	0.194071	-2.36534	0.00222681	down
ENSMUSG00000064357	mt-Atp6	0.362308	-1.46471	0.0187636	down
ENSMUSG00000064368	mt-Nd6	0.463725	-1.10866	0.0148641	down
ENSMUSG00000066861	Oas1g	0.492565	-1.02161	0.00671642	down
ENSMUSG00000067199	Frat1	0.482423	-1.05163	0.00416282	down
ENSMUSG00000068099	1500009C09Rik	0.310086	-1.68926	0.0311915	down
ENSMUSG00000068245	Phf11d	0.470348	-1.0882	3.67188e-06	down
ENSMUSG00000068323	Slc4a5	0.381579	-1.38995	3.48443e-14	down
ENSMUSG00000068397	Gm10240	0.47118	-1.08565	0.000135787	down
ENSMUSG00000069793	Slfn9	0.154412	-2.69515	0.000794807	down
ENSMUSG00000070394	Tmem256	0.410383	-1.28496	0.0220341	down
ENSMUSG00000070737	Tmem35b	0.206084	-2.2787	0.000897571	down
ENSMUSG00000070777	Ceacam20	0.355117	-1.49363	0.000164663	down
ENSMUSG00000070880	Gad1	0.294365	-1.76432	0.000944712	down
ENSMUSG00000070960	Gm19680	0.479621	-1.06003	0.000699398	down
ENSMUSG00000071665	Foxr2	0.416978	-1.26196	0.00689412	down
ENSMUSG00000071984	Fndc1	0.314653	-1.66817	4.49788e-08	down
ENSMUSG00000073018	Gm1070	0.17283	-2.53257	4.44784e-05	down
ENSMUSG00000073402	Gm8909	0.452512	-1.14397	0.000325915	down
ENSMUSG00000073403	Gm10499	0.479109	-1.06157	0.000611433	down
ENSMUSG00000073568	Arl14epl	0.162583	-2.62075	8.37473e-38	down
ENSMUSG00000073804	Nps	0.0295587	-5.08027	0.00512071	down
ENSMUSG00000074199	Krtdap	0.329234	-1.60281	0.00572853	down
ENSMUSG00000074211	Sdhaf1	0.414778	-1.26959	0.0111526	down
ENSMUSG00000074269	Rec114	0.372055	-1.42641	5.61484e-05	down
ENSMUSG00000074653	Lrrc31	0.119502	-3.0649	9.01298e-11	down
ENSMUSG00000075023	Accsl	0.300009	-1.73692	4.79711e-05	down
ENSMUSG00000078566	Bnip3	0.498739	-1.00364	0.000363605	down
ENSMUSG00000078640	Gm11627	0.424661	-1.23562	0.0499011	down
ENSMUSG00000079139	Gm4204	0.439207	-1.18703	0.00127825	down
ENSMUSG00000079471	Mymx	0.243624	-2.03727	1.7502e-08	down
ENSMUSG00000079479	Gm9112	0.317526	-1.65505	0.00530151	down
ENSMUSG00000079681	Zglp1	0.101604	-3.29897	0.00300911	down
ENSMUSG00000081485	Gm12338	0.432966	-1.20767	0.0245066	down
ENSMUSG00000084111	Gm15710	0.297364	-1.7497	0.0111719	down
ENSMUSG00000085794	Vax2os	0.434528	-1.20248	0.0183291	down
ENSMUSG00000086391	1700042O10Rik	0.241441	-2.05026	0.0473951	down
ENSMUSG00000086591	Dnah2os	0.213201	-2.22971	0.00675806	down
ENSMUSG00000086649	Gm15286	0.278646	-1.84349	0.00359771	down
ENSMUSG00000086714	0610009E02Rik	0.246459	-2.02058	0.0358558	down
ENSMUSG00000087193	Gm14820	0.342855	-1.54433	1.44009e-07	down
ENSMUSG00000087244	Gm7284	0.467842	-1.09591	0.0183277	down
ENSMUSG00000087412	Gm15501	0.428367	-1.22308	8.90642e-05	down
ENSMUSG00000089661	Mia	0.424248	-1.23702	0.0261597	down
ENSMUSG00000089865	Gm44503	0.255662	-1.96769	0.00695996	down
ENSMUSG00000090115	Usp49	0.418513	-1.25666	0.00471226	down
ENSMUSG00000090256	Alms1-ps1	0.349726	-1.5157	0.0179455	down
ENSMUSG00000090363	Gm3512	0.40625	-1.29956	0.000737573	down
ENSMUSG00000090500	Gm17057	0.416617	-1.2632	0.00359771	down
ENSMUSG00000091472	Gm3739	0.481756	-1.05362	0.0255245	down
ENSMUSG00000092310	Gm20509	0.408014	-1.29331	3.66847e-05	down
ENSMUSG00000092463	Gm20489	0.11202	-3.15817	0.0241212	down
ENSMUSG00000092622	Khdc3	0.348723	-1.51984	1.04002e-15	down
ENSMUSG00000092837	Rpph1	0.322572	-1.63231	0.019122	down
ENSMUSG00000093726	Gm20667	0.0861781	-3.53653	0.0321316	down
ENSMUSG00000095180	Rhox5	0.414909	-1.26913	0.000204202	down
ENSMUSG00000096215	Smim22	0.283499	-1.81858	0.0121752	down
ENSMUSG00000096629	Gm3383	0.390331	-1.35723	0.0428417	down
ENSMUSG00000097318	1700007L15Rik	0.407457	-1.29528	0.0272827	down
ENSMUSG00000097848	Gm807	0.313384	-1.674	2.68172e-06	down
ENSMUSG00000098318	Lockd	0.268672	-1.89608	0.0364135	down
ENSMUSG00000099927	Gm8226	0.470184	-1.0887	0.0497597	down
ENSMUSG00000101188	Eif4a-ps4	0.380778	-1.39298	0.00447273	down
ENSMUSG00000101249	Gm29216	0.449955	-1.15215	0.0184428	down
ENSMUSG00000104523	Gm37335	0.040671	-4.61986	0.0121752	down
ENSMUSG00000106037	Gm4332	0.476647	-1.06901	0.0180928	down
ENSMUSG00000106190	Gm20768	0.356007	-1.49002	0.0254828	down
ENSMUSG00000107344	Gm2559	0.371505	-1.42855	0.000431913	down
ENSMUSG00000108483	Gm45184	0.143607	-2.7998	0.00297708	down
ENSMUSG00000109176	Zfp264	0.204077	-2.29282	0.00313944	down
ENSMUSG00000109284	B230311B06Rik	0.272395	-1.87623	0.000254344	down
ENSMUSG00000109765	Gm18227	0.286798	-1.80189	0.00863536	down
ENSMUSG00000110457	Gm45752	0.432827	-1.20814	0.00162082	down
ENSMUSG00000110704	Gm45732	0.173445	-2.52745	0.0345772	down
ENSMUSG00000111149	Gm26564	0.325188	-1.62066	0.00313566	down
ENSMUSG00000113136	Gm19951	0.332777	-1.58737	0.00823349	down
ENSMUSG00000114348	Gm41031	0.460437	-1.11892	0.00305973	down
ENSMUSG00000115432	D130009I18Rik	0.280577	-1.83353	0.000695385	down
ENSMUSG00000116947	2410003I16Rik	0.468132	-1.09501	4.46161e-08	down
ENSMUSG00000117486	Gm30938	0.405325	-1.30285	0.000564443	down
ENSMUSG00000118603	Gm52989	0.18581	-2.4281	0.016575	down
ENSMUSG00000118841	Rn7s2	0.209163	-2.2573	0.021401	down
ENSMUSG00000118866	Rn7s1	0.209163	-2.2573	0.021401	down
ENSMUSG00000119584	Rn18s-rs5	0.39094	-1.35498	0.0143057	down
ENSMUSG00002076173		0.297092	-1.75102	0.0036493	down
