# Supplementary material for: Loss of sex-determining region Y-box 2 (Sox2) captures embryonic stem cells in a primed pluripotent state
Source: J Biol Chem. 2025 Apr 9;301(5):108501. doi: 10.1016/j.jbc.2025.108501 (PMC12135381; doi:10.1016/j.jbc.2025.108501)
Supplement: Table S4 [file mmc5.xlsx]

## Sheet: Sheet1
Genes that are differentially expressed in Sox2F/F&Sox1/3Δ/Δ vs. Sox2F/F ESCs
gene_id	gene_name	fold change	log2 fold change	padjust	up/down
ENSMUSG00000007872	Id3	2.95411	1.56273	2.22437e-21	up
ENSMUSG00000016458	Wt1	2.05197	1.03701	0.0463551	up
ENSMUSG00000020017	Hal	2.03824	1.02732	1.86535e-06	up
ENSMUSG00000022015	Tnfsf11	2.20656	1.1418	0.00911096	up
ENSMUSG00000022371	Col14a1	3.64778	1.86702	0.0268232	up
ENSMUSG00000025930	Msc	2.71047	1.43855	6.20161e-13	up
ENSMUSG00000027168	Pax6	2.90859	1.54032	0.00056376	up
ENSMUSG00000029095	Ablim2	2.74139	1.45491	0.00961629	up
ENSMUSG00000031089	Slc6a14	2.73681	1.4525	0.0435493	up
ENSMUSG00000031871	Cdh5	9.60388	3.26362	0.000305788	up
ENSMUSG00000035000	Dpp4	2.21693	1.14857	2.90856e-16	up
ENSMUSG00000036912	Piwil4	2.52999	1.33913	0.0350647	up
ENSMUSG00000037035	Inhbb	2.60595	1.38181	5.33426e-09	up
ENSMUSG00000042002	Foxn4	2.27724	1.18729	0.00583419	up
ENSMUSG00000042988	Notum	2.45162	1.29373	5.17568e-09	up
ENSMUSG00000044211	Gm7887	151.259	7.24087	0.00395402	up
ENSMUSG00000045009	Prrt3	2.48215	1.31159	0.000510954	up
ENSMUSG00000049109	Themis	2.06286	1.04465	0.013017	up
ENSMUSG00000051747	Ttn	2.03839	1.02743	1.4994e-28	up
ENSMUSG00000053613	Notumos	3.2099	1.68253	0.0150336	up
ENSMUSG00000058447	Gm26920	2.39312	1.25889	0.00664125	up
ENSMUSG00000063060	Sox7	3.21458	1.68463	0.0244165	up
ENSMUSG00000064246	Chil1	2.41356	1.27116	0.0303132	up
ENSMUSG00000072647	Adam1a	3.2535	1.70199	0.000801463	up
ENSMUSG00000078881	Gm14434	3.03971	1.60393	0.00128029	up
ENSMUSG00000078922	Tgtp1	3.37443	1.75465	0.000195549	up
ENSMUSG00000079029	Eif1ad7	3.31975	1.73107	0.0302469	up
ENSMUSG00000081179	Gm13136	2.45611	1.29637	0.0170912	up
ENSMUSG00000085412	Halr1	5.16138	2.36776	0.010118	up
ENSMUSG00000095366	Gm21860	2.14942	1.10395	0.012903	up
ENSMUSG00000096299	Gm21814	2.16337	1.11328	0.0472053	up
ENSMUSG00000096629	Gm3383	3.76773	1.9137	0.00316105	up
ENSMUSG00000102573	Gm7265	3.13058	1.64643	0.00935687	up
ENSMUSG00000103906	Tigd5	2.20473	1.1406	0.021982	up
ENSMUSG00000104293	Gm38043	2.92889	1.55035	0.012045	up
ENSMUSG00000121176		2.91223	1.54212	0.000449969	up
ENSMUSG00000002384	Bmp8b	0.467332	-1.09748	0.000103669	down
ENSMUSG00000002769	Gnmt	0.350079	-1.51425	7.11931e-05	down
ENSMUSG00000003541	Ier3	0.429176	-1.22036	5.00521e-26	down
ENSMUSG00000004631	Sgce	0.134969	-2.8893	4.28193e-11	down
ENSMUSG00000004791	Pgf	0.341104	-1.55172	0.0331918	down
ENSMUSG00000005763	Cd247	0.411204	-1.28207	0.0237781	down
ENSMUSG00000006784	Odad4	0.444622	-1.16935	0.00440968	down
ENSMUSG00000008601	Rab25	0.372814	-1.42347	0.0106533	down
ENSMUSG00000009292	Trpm2	0.433052	-1.20739	0.00318025	down
ENSMUSG00000013766	Ly6g6e	0.435713	-1.19855	1.07182e-07	down
ENSMUSG00000017652	Cd40	0.311565	-1.6824	0.0441264	down
ENSMUSG00000018569	Cldn7	0.468829	-1.09286	3.11762e-21	down
ENSMUSG00000018672	Copz2	0.479146	-1.06146	1.02238e-06	down
ENSMUSG00000018920	Cxcl16	0.395198	-1.33935	6.7006e-10	down
ENSMUSG00000020023	Tmcc3	0.486178	-1.04044	1.58731e-06	down
ENSMUSG00000020131	Pcsk4	0.486426	-1.03971	0.0443348	down
ENSMUSG00000020467	Efemp1	0.356145	-1.48946	0.0458229	down
ENSMUSG00000020892	Aloxe3	0.471947	-1.0833	0.0192243	down
ENSMUSG00000020911	Krt19	0.314423	-1.66922	9.37282e-72	down
ENSMUSG00000020940	Efcab15	0.323878	-1.62648	0.0305504	down
ENSMUSG00000020950	Foxg1	0.382911	-1.38492	0.0471701	down
ENSMUSG00000022197	Pdzd2	0.464661	-1.10575	1.31687e-10	down
ENSMUSG00000022382	Wnt7b	0.379433	-1.39808	0.000103147	down
ENSMUSG00000022408	Fam83f	0.337679	-1.56628	0.000178433	down
ENSMUSG00000023064	Sncg	0.396105	-1.33605	0.0171582	down
ENSMUSG00000023931	Efhb	0.481046	-1.05575	0.000210854	down
ENSMUSG00000024354	Slc23a1	0.41072	-1.28377	0.0216179	down
ENSMUSG00000024659	Anxa1	0.397525	-1.33088	5.05312e-12	down
ENSMUSG00000024935	Slc1a1	0.468071	-1.0952	5.14736e-05	down
ENSMUSG00000026117	Zap70	0.478586	-1.06315	0.00143471	down
ENSMUSG00000026450	Chit1	0.38221	-1.38756	4.82587e-10	down
ENSMUSG00000027186	Elf5	0.314083	-1.67078	0.006468	down
ENSMUSG00000027220	Syt13	0.497126	-1.00832	0.00459181	down
ENSMUSG00000027861	Casq2	0.43242	-1.20949	0.00124063	down
ENSMUSG00000027955	Gask1b	0.379836	-1.39655	1.27384e-05	down
ENSMUSG00000028776	Tinagl1	0.459856	-1.12075	4.72547e-05	down
ENSMUSG00000029151	Slc30a3	0.461486	-1.11564	0.000759394	down
ENSMUSG00000029166	Mapre3	0.477992	-1.06494	0.00184124	down
ENSMUSG00000029484	Anxa3	0.49323	-1.01967	0.000101217	down
ENSMUSG00000029660	Tex26	0.32348	-1.62825	0.0308134	down
ENSMUSG00000029716	Tfr2	0.462997	-1.11093	0.0469868	down
ENSMUSG00000030256	Bhlhe41	0.23971	-2.06064	0.000253234	down
ENSMUSG00000030930	Chst15	0.345853	-1.53177	1.23662e-16	down
ENSMUSG00000031179	Magea9	0.469464	-1.09091	0.00136607	down
ENSMUSG00000031410	Nxf7	0.472699	-1.08101	0.0344328	down
ENSMUSG00000031627	Irf2	0.391582	-1.35261	0.0281068	down
ENSMUSG00000032231	Anxa2	0.457509	-1.12813	2.33846e-77	down
ENSMUSG00000032338	Hcn4	0.271844	-1.87915	0.00764979	down
ENSMUSG00000032420	Nt5e	0.442748	-1.17544	0.000182715	down
ENSMUSG00000032845	Alpk2	0.327111	-1.61215	0.00385888	down
ENSMUSG00000034164	Emid1	0.444473	-1.16983	0.0154752	down
ENSMUSG00000034205	Loxl2	0.488245	-1.03432	3.17679e-15	down
ENSMUSG00000035279	Ssc5d	0.387931	-1.36613	0.0331543	down
ENSMUSG00000035852	Misp	0.436988	-1.19433	8.30717e-05	down
ENSMUSG00000036136	Fam110c	0.470451	-1.08789	0.0135559	down
ENSMUSG00000037321	Tap1	0.454964	-1.13618	0.00354434	down
ENSMUSG00000037820	Tgm2	0.457124	-1.12934	1.31393e-10	down
ENSMUSG00000038239	Hrc	0.433972	-1.20433	2.96507e-05	down
ENSMUSG00000040121	Rep15	0.475211	-1.07336	0.0065117	down
ENSMUSG00000040136	Abcc8	0.483781	-1.04758	0.000565093	down
ENSMUSG00000040258	Nxph4	0.397396	-1.33135	0.0154164	down
ENSMUSG00000040841	Six5	0.474353	-1.07597	0.0260583	down
ENSMUSG00000041062	Mslnl	0.300915	-1.73257	0.0252268	down
ENSMUSG00000041132	N4bp2l1	0.441168	-1.1806	0.00250252	down
ENSMUSG00000041423	Paqr6	0.365034	-1.4539	0.0438226	down
ENSMUSG00000042770	Hebp1	0.47882	-1.06245	0.000224839	down
ENSMUSG00000043004	Gng2	0.434573	-1.20233	1.0361e-24	down
ENSMUSG00000043243	Niban3	0.474504	-1.07551	0.0278694	down
ENSMUSG00000043681	Fam25c	0.444403	-1.17006	0.00439534	down
ENSMUSG00000045094	Arhgef37	0.293521	-1.76847	0.0276029	down
ENSMUSG00000045179	Sox3	0.00393405	-7.98977	6.20817e-09	down
ENSMUSG00000045455	Gm9797	0.286243	-1.80469	0.00033853	down
ENSMUSG00000046056	Sbsn	0.399698	-1.32302	1.1677e-05	down
ENSMUSG00000046093	Hpcal4	0.471442	-1.08485	0.0224312	down
ENSMUSG00000046721	Rpl14-ps1	0.170683	-2.55061	5.63825e-08	down
ENSMUSG00000047370	Gm7367	0.0239231	-5.38545	0.0319177	down
ENSMUSG00000047496	Rnf152	0.495274	-1.0137	0.000313597	down
ENSMUSG00000048655	Ccdc169	0.341379	-1.55055	0.00886977	down
ENSMUSG00000049092	Gpr137c	0.39957	-1.32348	0.0180143	down
ENSMUSG00000049154	Fam183b	0.469191	-1.09175	0.00378921	down
ENSMUSG00000049233	Apoo-ps	0.343915	-1.53988	0.00136842	down
ENSMUSG00000049866	Arl4c	0.457352	-1.12862	6.33779e-10	down
ENSMUSG00000050424	Pnma5	0.47204	-1.08302	6.34395e-11	down
ENSMUSG00000051397	Tacstd2	0.337027	-1.56906	0.00231699	down
ENSMUSG00000051515	Fam181b	0.251479	-1.99149	0.000116893	down
ENSMUSG00000051811	Cox6b2	0.490481	-1.02773	1.04858e-11	down
ENSMUSG00000052551	Adarb2	0.390406	-1.35695	1.00303e-05	down
ENSMUSG00000052909	Gm9894	0.432366	-1.20968	0.0290987	down
ENSMUSG00000053211	Zfy1	0.487143	-1.03758	8.07965e-05	down
ENSMUSG00000053783	1700016K19Rik	0.35629	-1.48888	0.0239245	down
ENSMUSG00000053846	Lipg	0.339772	-1.55736	3.46437e-15	down
ENSMUSG00000054667	Irs4	0.425101	-1.23412	0.0145476	down
ENSMUSG00000055862	Izumo4	0.490524	-1.0276	0.0273456	down
ENSMUSG00000057719	Sh3rf2	0.399221	-1.32474	1.14797e-09	down
ENSMUSG00000058328	Xlr5a	0.393349	-1.34612	0.0424934	down
ENSMUSG00000061740	Cyp2d22	0.38521	-1.37628	0.0321824	down
ENSMUSG00000063011	Msln	0.290256	-1.7846	7.75318e-17	down
ENSMUSG00000064354	mt-Co2	0.320181	-1.64304	0.046294	down
ENSMUSG00000066362	Rps13-ps1	0.439676	-1.18549	0.000654008	down
ENSMUSG00000066720	Cldn9	0.413964	-1.27242	0.0409029	down
ENSMUSG00000066878	Gm10184	0.460909	-1.11745	0.0290897	down
ENSMUSG00000067212	H2-T23	0.488623	-1.03321	0.0144653	down
ENSMUSG00000067356	B430203G13Rik	0.347428	-1.52522	0.0167003	down
ENSMUSG00000068397	Gm10240	0.430749	-1.21508	5.58011e-08	down
ENSMUSG00000070473	Cldn3	0.407704	-1.2944	9.27911e-07	down
ENSMUSG00000071347	C1qtnf9	0.291748	-1.7772	6.99416e-06	down
ENSMUSG00000072249	Fthl17f	0.403166	-1.31055	0.0161917	down
ENSMUSG00000078201	Tmem203	0.487251	-1.03726	0.0136827	down
ENSMUSG00000078653	Cntd1	0.44624	-1.16411	0.0013014	down
ENSMUSG00000078880	Gm14308	0.496145	-1.01117	0.0122605	down
ENSMUSG00000079037	Prnp	0.353569	-1.49993	9.78086e-10	down
ENSMUSG00000079429	Mroh2a	0.421702	-1.2457	0.0157984	down
ENSMUSG00000079484	Phyhd1	0.456427	-1.13154	0.0171883	down
ENSMUSG00000079547	H2-DMb1	0.391636	-1.35242	0.0252687	down
ENSMUSG00000080875	Gm7332	0.297863	-1.74728	0.000487431	down
ENSMUSG00000081406	Rps6-ps4	0.418551	-1.25653	1.22748e-05	down
ENSMUSG00000084353	Gm15452	0.355606	-1.49165	0.00668076	down
ENSMUSG00000084950	Gm5577	0.316295	-1.66066	0.035233	down
ENSMUSG00000085189	Gm11963	0.472672	-1.08109	0.00480754	down
ENSMUSG00000085307	Gm11525	0.384213	-1.38002	9.83607e-05	down
ENSMUSG00000085873	Ttc39aos1	0.250646	-1.99627	0.00388942	down
ENSMUSG00000086219	Srrm4os	0.453286	-1.14151	5.4402e-08	down
ENSMUSG00000086391	1700042O10Rik	0.36765	-1.44359	0.0118139	down
ENSMUSG00000086742	Gm16201	0.462413	-1.11275	0.027055	down
ENSMUSG00000087132	A930001C03Rik	0.339074	-1.56033	0.0215013	down
ENSMUSG00000087371	Gm15541	0.481699	-1.0538	0.00523406	down
ENSMUSG00000087700	Gm15283	0.315213	-1.6656	0.0330798	down
ENSMUSG00000089417	Gm22009	0.259727	-1.94493	0.00864288	down
ENSMUSG00000089996	Tmsb15b2	0.42835	-1.22314	0.0419597	down
ENSMUSG00000090381	Gm6158	0.002517	-8.63408	1.32205e-05	down
ENSMUSG00000090981	Olfr718-ps1	0.47072	-1.08706	0.000894914	down
ENSMUSG00000091228	Gm20390	0.462687	-1.11189	1.1973e-06	down
ENSMUSG00000091542	Gm17167	0.497094	-1.00841	2.32098e-05	down
ENSMUSG00000091623	Gm17092	0.417623	-1.25973	0.0481701	down
ENSMUSG00000092035	Peg10	0.204651	-2.28876	0	down
ENSMUSG00000093575	Gm20695	0.459682	-1.12129	0.0426367	down
ENSMUSG00000094446	Gm6344	0.0218698	-5.51491	2.88355e-05	down
ENSMUSG00000094777	H2ac24	0.410404	-1.28488	0.018484	down
ENSMUSG00000096215	Smim22	0.40161	-1.31613	0.0402467	down
ENSMUSG00000096966	Gm18336	0.489781	-1.02979	0.00512194	down
ENSMUSG00000097154	Gm26510	0.43777	-1.19176	0.00880286	down
ENSMUSG00000097163	BC051077	0.39054	-1.35646	1.69013e-05	down
ENSMUSG00000100837	1700063D05Rik	0.448984	-1.15526	0.0491237	down
ENSMUSG00000101188	Eif4a-ps4	0.000145611	-12.7456	7.1044e-21	down
ENSMUSG00000101249	Gm29216	0.467546	-1.09682	0.000304941	down
ENSMUSG00000102278	Gm37145	0.255477	-1.96873	0.0127988	down
ENSMUSG00000102805	Gm37240	0.167565	-2.57721	1.99916e-05	down
ENSMUSG00000104022	A430073I11Rik	0.351691	-1.50762	4.67557e-05	down
ENSMUSG00000105440	Gm31693	0.31732	-1.65599	0.0120189	down
ENSMUSG00000105852	Gm42890	0.187804	-2.4127	0.00246595	down
ENSMUSG00000106847	Peg13	0.219561	-2.1873	0.00985879	down
ENSMUSG00000107336	Gm43461	0.397269	-1.33181	8.34081e-05	down
ENSMUSG00000108181	C030015A19Rik	0.467978	-1.09549	0.046992	down
ENSMUSG00000109649	Gm45521	0.362674	-1.46325	0.000404121	down
ENSMUSG00000109765	Gm18227	0.365519	-1.45198	0.0413053	down
ENSMUSG00000109805	Gm45886	0.0059567	-7.39127	4.54651e-07	down
ENSMUSG00000110218	Tincr	0.23193	-2.10824	0.0114351	down
ENSMUSG00000111045	Gm47598	0.341296	-1.55091	0.00925779	down
ENSMUSG00000111132	Gm48142	0.332768	-1.58741	0.0499641	down
ENSMUSG00000112255	Gm47594	0.452678	-1.14344	0.000481797	down
ENSMUSG00000112324	Gm47939	0.481554	-1.05423	1.83724e-05	down
ENSMUSG00000114031	Gm48136	0.452024	-1.14553	0.00368848	down
ENSMUSG00000114139	Gm20336	0.465525	-1.10307	0.016042	down
ENSMUSG00000115902	D730005E14Rik	0.472907	-1.08037	0.00312196	down
ENSMUSG00000116358	Gm49450	0.0299913	-5.05931	8.53435e-07	down
ENSMUSG00000116518	Gm49494	0.450324	-1.15096	0.0160226	down
ENSMUSG00000116775	Gm49769	0.474255	-1.07627	0.00750984	down
ENSMUSG00000116875	Morf4l1-ps1	0.000167559	-12.543	5.75493e-17	down
ENSMUSG00000116951	Gm49756	0.499695	-1.00088	0.0364531	down
ENSMUSG00000117654	Gm50050	0.392053	-1.35088	0.00557338	down
ENSMUSG00000118661	Muc6	0.369089	-1.43796	0.0335942	down
ENSMUSG00000120165		0.406183	-1.2998	0.00662911	down
ENSMUSG00000120289		0.431772	-1.21166	0.0410978	down
ENSMUSG00000120909	Gm39529	0.410336	-1.28512	0.015422	down
ENSMUSG00002076161	Rn7sk	0.450802	-1.14943	0.020568	down
