# Supplementary material for: Loss of sex-determining region Y-box 2 (Sox2) captures embryonic stem cells in a primed pluripotent state
Source: J Biol Chem. 2025 Apr 9;301(5):108501. doi: 10.1016/j.jbc.2025.108501 (PMC12135381; doi:10.1016/j.jbc.2025.108501)
Supplement: Table S5 [file mmc6.xlsx]

## Sheet: Sheet1
Genes that are differentially expressed in Sox1/2/3Δ/Δ vs. Sox2F/F ESCs
gene_id	gene_name	fold change	log2 fold change	padjust	up/down
ENSMUSG00000000031	H19	30.3158	4.922	0	up
ENSMUSG00000000056	Narf	2.09975	1.07022	6.4291e-35	up
ENSMUSG00000000058	Cav2	2.5941	1.37523	0.0211818	up
ENSMUSG00000000078	Klf6	5.56199	2.4756	0	up
ENSMUSG00000000093	Tbx2	4.92403	2.29984	0.000132013	up
ENSMUSG00000000094	Tbx4	5.12858	2.35856	7.68984e-15	up
ENSMUSG00000000125	Wnt3	10.0507	3.32923	3.37707e-26	up
ENSMUSG00000000126	Wnt9a	9.46922	3.24325	2.73101e-70	up
ENSMUSG00000000142	Axin2	5.80056	2.53619	1.16094e-81	up
ENSMUSG00000000167	Pih1d2	2.32924	1.21986	0.0125707	up
ENSMUSG00000000183	Fgf6	11.3977	3.51067	0.0253422	up
ENSMUSG00000000184	Ccnd2	2.08024	1.05675	3.70786e-05	up
ENSMUSG00000000194	Gpr107	2.01785	1.01282	4.26946e-41	up
ENSMUSG00000000197	Nalcn	6.86212	2.77866	0.000243526	up
ENSMUSG00000000214	Th	5.99121	2.58285	0.0125722	up
ENSMUSG00000000247	Lhx2	2.12608	1.08819	0.0299109	up
ENSMUSG00000000266	Mid2	8.07264	3.01304	3.951e-24	up
ENSMUSG00000000305	Cdh4	3.04082	1.60446	2.21501e-14	up
ENSMUSG00000000320	Alox12	5.26695	2.39697	4.59374e-20	up
ENSMUSG00000000326	Comt	2.69925	1.43256	4.21988e-32	up
ENSMUSG00000000385	Tmprss2	120.768	6.91609	1.23518e-276	up
ENSMUSG00000000440	Pparg	39.1016	5.28915	1.7058e-14	up
ENSMUSG00000000530	Acvrl1	2.25024	1.17008	0.00188613	up
ENSMUSG00000000538	Tom1l2	2.44013	1.28696	8.81783e-27	up
ENSMUSG00000000555	Itga5	2.53524	1.34212	4.16248e-72	up
ENSMUSG00000000567	Sox9	2.85768	1.51484	0.000685248	up
ENSMUSG00000000605	Clcn4	2.12117	1.08486	6.34398e-22	up
ENSMUSG00000000686	Abhd15	4.91722	2.29784	0.0487513	up
ENSMUSG00000000693	Loxl3	4.18727	2.06601	2.95741e-05	up
ENSMUSG00000000706	Btn1a1	271.417	8.08437	9.32377e-11	up
ENSMUSG00000000792	Slc5a5	13.3101	3.73445	2.46086e-93	up
ENSMUSG00000000794	Kcnn3	3.44432	1.78422	0.0103831	up
ENSMUSG00000000805	Car4	5.21125	2.38163	9.70865e-68	up
ENSMUSG00000000826	Dnajc5	2.41035	1.26924	9.48267e-104	up
ENSMUSG00000001025	S100a6	4.24841	2.08692	1.78978e-104	up
ENSMUSG00000001098	Kctd10	2.87282	1.52247	1.61152e-122	up
ENSMUSG00000001119	Col6a1	11.4509	3.51739	7.52202e-31	up
ENSMUSG00000001127	Araf	2.61156	1.38491	8.71199e-80	up
ENSMUSG00000001229	Dpp9	2.04616	1.03292	2.51321e-37	up
ENSMUSG00000001247	Lsr	2.44546	1.2901	3.49828e-64	up
ENSMUSG00000001300	Efnb2	6.07519	2.60293	6.68316e-139	up
ENSMUSG00000001323	Srr	3.8418	1.94178	8.10505e-54	up
ENSMUSG00000001333	Sync	3.27133	1.70988	3.02842e-06	up
ENSMUSG00000001334	Fndc5	4.861	2.28125	3.12689e-13	up
ENSMUSG00000001349	Cnn1	13.9587	3.80309	3.64929e-65	up
ENSMUSG00000001420	Tmem79	4.42941	2.14712	9.18827e-40	up
ENSMUSG00000001473	Tubb6	5.69127	2.50875	3.54297e-218	up
ENSMUSG00000001497	Pax9	3.82844	1.93676	0.0173554	up
ENSMUSG00000001506	Col1a1	3.17554	1.667	5.15279e-12	up
ENSMUSG00000001507	Itga3	3.28757	1.71702	1.54442e-163	up
ENSMUSG00000001510	Dlx3	8.00431	3.00078	5.58748e-72	up
ENSMUSG00000001520	Nrip2	3.62597	1.85837	0.00247844	up
ENSMUSG00000001555	Fkbp10	3.99395	1.99782	8.86581e-112	up
ENSMUSG00000001622	Csn3	23.1318	4.5318	0.0051364	up
ENSMUSG00000001655	Hoxc13	5.71905	2.51577	3.28365e-11	up
ENSMUSG00000001665	Gstt3	2.05373	1.03824	5.23884e-09	up
ENSMUSG00000001670	Tat	6.01433	2.5884	0.0390978	up
ENSMUSG00000001672	Marveld3	4.34747	2.12018	7.72362e-39	up
ENSMUSG00000001729	Akt1	2.4408	1.28736	1.30994e-53	up
ENSMUSG00000001739	Cldn15	7.96104	2.99296	0.00411302	up
ENSMUSG00000001750	Tcirg1	2.23594	1.16088	2.2052e-19	up
ENSMUSG00000001751	Naglu	2.66576	1.41455	1.25256e-06	up
ENSMUSG00000001819	Hoxd13	2.82529	1.4984	0.0018493	up
ENSMUSG00000001827	Folr1	3.36152	1.74911	4.49293e-104	up
ENSMUSG00000001986	Gria3	8.43482	3.07636	7.00599e-35	up
ENSMUSG00000001988	Npas1	6.73819	2.75236	0.00277123	up
ENSMUSG00000002028	Kmt2a	2.52713	1.3375	5.04994e-121	up
ENSMUSG00000002100	Mybpc3	190.244	7.57171	4.42069e-51	up
ENSMUSG00000002103	Acp2	2.68209	1.42336	3.31229e-45	up
ENSMUSG00000002105	Slc39a13	2.15995	1.111	4.13351e-09	up
ENSMUSG00000002107	Celf2	3.37297	1.75402	1.47862e-40	up
ENSMUSG00000002108	Nr1h3	7.71221	2.94714	6.52324e-10	up
ENSMUSG00000002233	Rhoc	2.0824	1.05825	9.5971e-40	up
ENSMUSG00000002249	Tead3	2.74393	1.45624	7.32814e-22	up
ENSMUSG00000002265	Peg3	3.48582	1.8015	0	up
ENSMUSG00000002279	Lmf1	2.01066	1.00767	4.09075e-11	up
ENSMUSG00000002324	Rec8	2.80746	1.48926	2.85776e-33	up
ENSMUSG00000002345	Borcs8	3.36828	1.75201	6.12129e-32	up
ENSMUSG00000002365	Snx9	2.68328	1.424	7.5307e-62	up
ENSMUSG00000002384	Bmp8b	6.21483	2.63571	8.63462e-119	up
ENSMUSG00000002396	Ocel1	2.10389	1.07306	3.45896e-09	up
ENSMUSG00000002409	Dyrk1b	2.02219	1.01592	8.0542e-09	up
ENSMUSG00000002486	Tchp	2.26987	1.18261	2.41664e-22	up
ENSMUSG00000002578	Ikzf4	2.59357	1.37494	1.44829e-13	up
ENSMUSG00000002608	Ccdc97	2.04419	1.03153	8.21775e-27	up
ENSMUSG00000002617	Zfp40	2.24444	1.16636	8.73771e-11	up
ENSMUSG00000002633	Shh	18.8717	4.23815	0.0453082	up
ENSMUSG00000002771	Grin2d	3.07835	1.62216	0.00115058	up
ENSMUSG00000002812	Flii	3.20995	1.68255	2.13135e-184	up
ENSMUSG00000002908	Kcnn1	3.57064	1.83618	2.98052e-14	up
ENSMUSG00000002944	Cd36	14.0536	3.81287	0.0399024	up
ENSMUSG00000002980	Bcam	2.70489	1.43557	1.43646e-114	up
ENSMUSG00000002981	Clptm1	2.00727	1.00523	5.13079e-64	up
ENSMUSG00000002983	Relb	2.44873	1.29204	4.62661e-26	up
ENSMUSG00000003134	Tbc1d8	2.79519	1.48295	1.71566e-30	up
ENSMUSG00000003153	Slc2a3	2.08079	1.05713	4.30658e-126	up
ENSMUSG00000003154	Foxj2	2.09379	1.06612	9.07477e-26	up
ENSMUSG00000003161	Sri	2.62568	1.39269	2.64266e-44	up
ENSMUSG00000003227	Edar	9.70039	3.27804	0.0389604	up
ENSMUSG00000003233	Dvl3	4.09717	2.03463	2.31321e-151	up
ENSMUSG00000003234	Abcf3	2.25459	1.17287	6.40711e-69	up
ENSMUSG00000003308	Keap1	2.18017	1.12444	3.56281e-23	up
ENSMUSG00000003378	Grik5	2.35048	1.23295	2.37277e-17	up
ENSMUSG00000003382	Etv3	2.68747	1.42625	1.43752e-53	up
ENSMUSG00000003518	Dusp3	3.67061	1.87602	1.95698e-95	up
ENSMUSG00000003534	Ddr1	2.02362	1.01694	3.64748e-33	up
ENSMUSG00000003545	Fosb	4.48144	2.16396	3.11116e-07	up
ENSMUSG00000003573	Homer3	3.13097	1.64661	2.30005e-41	up
ENSMUSG00000003575	Crtc1	3.41004	1.76979	2.54193e-49	up
ENSMUSG00000003665	Has1	6.79538	2.76455	0.000240776	up
ENSMUSG00000003849	Nqo1	2.67728	1.42077	5.28904e-53	up
ENSMUSG00000003949	Hlf	3.60398	1.84959	1.11262e-14	up
ENSMUSG00000004031	Brinp2	3.15495	1.65762	0.00117208	up
ENSMUSG00000004043	Stat5a	2.58018	1.36747	9.98453e-13	up
ENSMUSG00000004044	Cavin1	3.91785	1.97006	1.04296e-249	up
ENSMUSG00000004054	Map3k11	2.28085	1.18957	1.99731e-30	up
ENSMUSG00000004085	Map3k20	2.35915	1.23827	1.91527e-30	up
ENSMUSG00000004105	Angptl2	3.55451	1.82965	1.43931e-06	up
ENSMUSG00000004110	Cacna1e	5.63551	2.49455	0.000874759	up
ENSMUSG00000004113	Cacna1b	2.03655	1.02612	1.54718e-06	up
ENSMUSG00000004207	Psap	3.11154	1.63763	5.94192e-215	up
ENSMUSG00000004263	Atn1	4.1588	2.05617	2.06487e-214	up
ENSMUSG00000004317	Clcn5	5.80231	2.53663	5.67225e-294	up
ENSMUSG00000004500	Zfp324	5.7088	2.51319	3.17146e-34	up
ENSMUSG00000004508	Gab2	4.97881	2.3158	8.1262e-60	up
ENSMUSG00000004626	Stxbp2	2.95348	1.56242	2.13837e-119	up
ENSMUSG00000004633	Chn2	6.08845	2.60608	1.29202e-22	up
ENSMUSG00000004665	Cnn2	3.24033	1.69614	2.45068e-158	up
ENSMUSG00000004798	Ulk2	2.13739	1.09585	1.77936e-15	up
ENSMUSG00000004837	Grap	20.8559	4.38239	0.00812998	up
ENSMUSG00000004872	Pax3	90.1799	6.49473	9.96927e-07	up
ENSMUSG00000004891	Nes	2.22771	1.15556	4.42812e-49	up
ENSMUSG00000005043	Sgsh	8.60175	3.10463	4.82067e-66	up
ENSMUSG00000005087	Cd44	3.5243	1.81734	2.93303e-06	up
ENSMUSG00000005089	Slc1a2	6.08957	2.60634	0.036531	up
ENSMUSG00000005124	Ccn4	9.3372	3.22299	2.75871e-16	up
ENSMUSG00000005131	4930550C14Rik	3.45114	1.78707	0.00461737	up
ENSMUSG00000005251	Ripk4	5.77808	2.53059	1.84385e-176	up
ENSMUSG00000005267	Zfp287	3.38518	1.75923	3.03705e-16	up
ENSMUSG00000005355	Casp14	4.3513	2.12145	0.0267343	up
ENSMUSG00000005417	Mprip	2.75225	1.46061	2.03913e-175	up
ENSMUSG00000005505	Kbtbd4	2.24129	1.16433	2.74416e-21	up
ENSMUSG00000005609	Ctr9	2.95948	1.56535	2.94142e-168	up
ENSMUSG00000005615	Pcyt1a	2.37716	1.24924	1.05014e-57	up
ENSMUSG00000005621	Zfp592	2.82087	1.49614	7.04658e-61	up
ENSMUSG00000005705	Agrp	10.1032	3.33674	0.000144354	up
ENSMUSG00000005803	Sqor	21.3779	4.41805	0.000761279	up
ENSMUSG00000005823	Gpr108	2.02952	1.02114	1.73868e-13	up
ENSMUSG00000005836	Gata6	4.95645	2.30931	2.06023e-07	up
ENSMUSG00000005873	Reep5	5.71588	2.51498	3.15553e-163	up
ENSMUSG00000005883	Spo11	26.9277	4.75102	0.00235902	up
ENSMUSG00000005897	Nr2c1	3.51651	1.81414	1.19227e-34	up
ENSMUSG00000005917	Otx1	2.24589	1.16729	0.0233207	up
ENSMUSG00000005951	Shpk	2.57686	1.36561	4.17187e-06	up
ENSMUSG00000005952	Trpv1	27.5985	4.78652	3.79667e-06	up
ENSMUSG00000005968	Tuft1	2.7479	1.45833	1.64599e-40	up
ENSMUSG00000005980	Dnase1	2.81055	1.49085	7.97503e-11	up
ENSMUSG00000005983	1700037C18Rik	2.32956	1.22006	0.00900312	up
ENSMUSG00000006154	Eps8l1	4.08673	2.03095	1.60494e-09	up
ENSMUSG00000006200	Rhox6	10.1014	3.33648	3.29209e-234	up
ENSMUSG00000006241	Ccdc159	2.63484	1.39772	0.01432	up
ENSMUSG00000006273	Atp6v1b2	2.01881	1.01351	1.60126e-101	up
ENSMUSG00000006301	Tmbim1	3.47184	1.7957	2.60186e-85	up
ENSMUSG00000006304	Arpc2	2.02525	1.0181	1.49716e-72	up
ENSMUSG00000006356	Crip2	2.77165	1.47075	4.47231e-70	up
ENSMUSG00000006362	Cbfa2t3	17.0507	4.09176	1.34212e-15	up
ENSMUSG00000006373	Pgrmc1	3.43306	1.77949	8.19311e-155	up
ENSMUSG00000006390	Elovl1	4.14255	2.05052	1.59472e-90	up
ENSMUSG00000006403	Adamts4	3.61516	1.85406	7.40815e-14	up
ENSMUSG00000006464	Bbs1	2.68607	1.4255	4.63136e-14	up
ENSMUSG00000006519	Cyba	3.33498	1.73768	3.88631e-49	up
ENSMUSG00000006538	Ihh	13.9495	3.80214	0.00904664	up
ENSMUSG00000006542	Prkag3	10.5513	3.39935	0.000339727	up
ENSMUSG00000006576	Slc4a3	2.06199	1.04404	1.54047e-10	up
ENSMUSG00000006599	Gtf2h1	2.19661	1.13528	2.14817e-76	up
ENSMUSG00000006638	Abhd1	3.03043	1.59952	0.00244253	up
ENSMUSG00000006641	Slc5a6	3.88148	1.95661	7.1209e-72	up
ENSMUSG00000006906	Stambp	4.00836	2.00301	4.56346e-26	up
ENSMUSG00000006931	P3h4	2.18539	1.12789	5.69848e-19	up
ENSMUSG00000006958	Chrd	3.07123	1.61882	1.16272e-06	up
ENSMUSG00000007033	Hspa1l	3.74433	1.90471	7.96324e-07	up
ENSMUSG00000007041	Clic1	2.78639	1.4784	4.38173e-92	up
ENSMUSG00000007207	Stx1a	3.04332	1.60565	1.48095e-27	up
ENSMUSG00000007411	Mark3	2.13907	1.09698	1.58917e-73	up
ENSMUSG00000007440	Pcdha10	6.60321	2.72317	0.0443979	up
ENSMUSG00000007655	Cav1	110.485	6.78771	1.11856e-18	up
ENSMUSG00000007659	Bcl2l1	2.73898	1.45364	6.75397e-97	up
ENSMUSG00000007783	Cpt1c	2.49423	1.31859	4.32955e-43	up
ENSMUSG00000007817	Zmiz1	3.41777	1.77306	3.83088e-82	up
ENSMUSG00000007837	Prrg2	3.123	1.64293	2.00196e-16	up
ENSMUSG00000007867	Ift43	2.46522	1.30172	6.78221e-13	up
ENSMUSG00000007872	Id3	10.4633	3.38727	8.60996e-180	up
ENSMUSG00000007908	Hmgcll1	4.03889	2.01396	5.40606e-15	up
ENSMUSG00000007987	Ift22	2.41857	1.27415	8.38823e-10	up
ENSMUSG00000008136	Fhl2	2.61531	1.38698	6.25242e-08	up
ENSMUSG00000008167	Fbxw9	3.14657	1.65378	3.83632e-85	up
ENSMUSG00000008193	Spib	17.2137	4.10548	9.12902e-09	up
ENSMUSG00000008348	Ubc	2.97843	1.57455	2.85582e-158	up
ENSMUSG00000008393	Carhsp1	2.82287	1.49716	6.23223e-125	up
ENSMUSG00000009112	Bcl2l13	2.25444	1.17277	1.08142e-87	up
ENSMUSG00000009248	Ascl2	9.75923	3.28677	6.73463e-140	up
ENSMUSG00000009293	Ube2g2	2.37603	1.24855	4.22194e-43	up
ENSMUSG00000009376	Met	3.07284	1.61957	1.1209e-31	up
ENSMUSG00000009394	Syn2	11.5148	3.52542	1.66181e-09	up
ENSMUSG00000009563	Tor2a	2.10557	1.07421	1.04727e-31	up
ENSMUSG00000009596	Taf7l	34.5553	5.11084	2.55373e-116	up
ENSMUSG00000009734	Pou6f2	5.82547	2.54237	0.0119157	up
ENSMUSG00000009941	Nxf2	13.87	3.79389	2.36389e-21	up
ENSMUSG00000010045	Tmem115	2.68599	1.42545	2.65531e-41	up
ENSMUSG00000010051	Hyal1	7.0403	2.81564	3.39464e-102	up
ENSMUSG00000010067	Rassf1	3.90321	1.96466	3.38771e-75	up
ENSMUSG00000010080	Epn3	101.427	6.6643	3.65781e-34	up
ENSMUSG00000010086	Rnf112	5.116	2.35502	0.014463	up
ENSMUSG00000010175	Prox1	10.2325	3.35508	2.83027e-15	up
ENSMUSG00000010392	Gosr1	2.03057	1.02188	2.31609e-48	up
ENSMUSG00000010461	Eya4	32.2736	5.01228	4.75354e-15	up
ENSMUSG00000010492	Uckl1os	4.61312	2.20574	0.0166049	up
ENSMUSG00000010505	Myt1	4.23842	2.08353	0.00549459	up
ENSMUSG00000011114	Tbrg1	2.75242	1.4607	6.88884e-166	up
ENSMUSG00000011148	Adssl1	2.67782	1.42106	1.03781e-06	up
ENSMUSG00000011632	Pinlyp	15.2588	3.93157	8.33028e-05	up
ENSMUSG00000012017	Scarf2	9.36303	3.22698	3.46924e-57	up
ENSMUSG00000012282	Wnt8a	11.7731	3.55743	0.0197486	up
ENSMUSG00000012519	Mlkl	8.52942	3.09245	1.10281e-48	up
ENSMUSG00000013160	Atp6v0d1	2.32904	1.21974	3.78415e-85	up
ENSMUSG00000013419	Zfp651	6.78224	2.76176	1.29985e-40	up
ENSMUSG00000013483	Card14	7.23741	2.85547	0.00068583	up
ENSMUSG00000013698	Pea15a	4.74975	2.24785	1.39792e-163	up
ENSMUSG00000013707	Tnfaip8l2	5.36075	2.42244	0.000405944	up
ENSMUSG00000014444	Piezo1	2.15751	1.10937	9.1097e-61	up
ENSMUSG00000014470	Rnf166	2.01406	1.01011	1.22473e-15	up
ENSMUSG00000014503	Pkd2l2	2.75282	1.46091	8.29818e-05	up
ENSMUSG00000014599	Csf1	33.4349	5.06328	3.39189e-88	up
ENSMUSG00000014602	Kif1a	4.10785	2.03838	6.74785e-62	up
ENSMUSG00000014603	Alx3	14.9166	3.89884	1.3203e-11	up
ENSMUSG00000014704	Hoxa2	36.7093	5.19808	0.00224311	up
ENSMUSG00000014763	Fam120b	2.91667	1.54432	8.79808e-29	up
ENSMUSG00000014782	Plekhg4	2.23784	1.16211	0.00412063	up
ENSMUSG00000014791	Elmo3	4.03703	2.01329	2.36526e-49	up
ENSMUSG00000015027	Galns	4.64553	2.21584	2.24545e-55	up
ENSMUSG00000015053	Gata2	14.8232	3.88979	1.90272e-78	up
ENSMUSG00000015133	Lrrk1	7.66287	2.93788	2.86317e-46	up
ENSMUSG00000015189	Casd1	2.40986	1.26895	2.38824e-15	up
ENSMUSG00000015214	Mtmr1	2.00209	1.00151	1.93256e-10	up
ENSMUSG00000015243	Abca1	2.10813	1.07597	3.93175e-14	up
ENSMUSG00000015305	Sash1	2.4319	1.28208	1.23938e-36	up
ENSMUSG00000015312	Gadd45b	4.48936	2.16651	1.02479e-145	up
ENSMUSG00000015365	Mov10l1	3.45742	1.7897	1.5191e-31	up
ENSMUSG00000015452	Ager	4.47012	2.16031	0.00176611	up
ENSMUSG00000015488	Cacfd1	2.08993	1.06346	3.90267e-12	up
ENSMUSG00000015501	Hivep2	4.10241	2.03647	5.42895e-23	up
ENSMUSG00000015599	Ttbk1	2.76821	1.46895	2.43887e-06	up
ENSMUSG00000015619	Gata3	16.041	4.0037	1.47278e-75	up
ENSMUSG00000015702	Anxa9	6.09617	2.6079	6.92309e-08	up
ENSMUSG00000015714	Cers2	2.90557	1.53882	2.85638e-125	up
ENSMUSG00000015790	Surf1	2.01088	1.00783	1.29789e-19	up
ENSMUSG00000015837	Sqstm1	2.02415	1.01731	1.37287e-97	up
ENSMUSG00000015942	Gtf2ird2	3.34047	1.74005	1.88002e-09	up
ENSMUSG00000015944	Castor2	3.62198	1.85678	4.58357e-55	up
ENSMUSG00000015947	Fcgr1	47.1306	5.55859	0.000533939	up
ENSMUSG00000015966	Il17rb	16.2125	4.01903	0.000313837	up
ENSMUSG00000015970	Chdh	33.4229	5.06276	8.91547e-49	up
ENSMUSG00000015981	Stk32c	2.79676	1.48376	0.0160462	up
ENSMUSG00000016128	Stard13	5.03604	2.33229	4.85979e-23	up
ENSMUSG00000016262	Sertad4	2.38355	1.25311	1.77014e-08	up
ENSMUSG00000016283	H2-M2	134.773	7.07439	1.55782e-07	up
ENSMUSG00000016356	Col20a1	6.04152	2.59491	0.000179675	up
ENSMUSG00000016493	Cd46	4.14373	2.05093	0.019916	up
ENSMUSG00000016495	Plgrkt	2.60619	1.38194	5.1988e-16	up
ENSMUSG00000016496	Cd274	7.57582	2.9214	2.47802e-12	up
ENSMUSG00000016510	Mtif3	2.22602	1.15447	1.46859e-26	up
ENSMUSG00000016528	Mapkapk2	3.06557	1.61616	1.80016e-75	up
ENSMUSG00000016559	H3f3b	2.57275	1.36331	1.26692e-211	up
ENSMUSG00000016763	Scube1	5.40729	2.43491	2.02837e-09	up
ENSMUSG00000016995	Matn4	3.25999	1.70487	0.00358632	up
ENSMUSG00000017167	Cntnap1	4.53063	2.17971	0.000675978	up
ENSMUSG00000017288	Vps53	2.25888	1.17561	6.26036e-63	up
ENSMUSG00000017466	Timp2	11.5949	3.53542	3.89786e-270	up
ENSMUSG00000017491	Rarb	75.2106	6.23286	2.19595e-05	up
ENSMUSG00000017607	Tns4	6.87046	2.78041	2.29577e-88	up
ENSMUSG00000017679	Ttpal	3.48654	1.8018	3.19323e-47	up
ENSMUSG00000017692	Rhbdl3	2.92937	1.55059	0.00462709	up
ENSMUSG00000017718	Afmid	4.53437	2.1809	5.94243e-29	up
ENSMUSG00000017734	Dbndd2	2.66868	1.41613	3.57344e-05	up
ENSMUSG00000017737	Mmp9	2.39438	1.25965	0.00216128	up
ENSMUSG00000017747	Ghdc	2.2931	1.1973	1.04703e-23	up
ENSMUSG00000017767	Spata25	20.1974	4.3361	0.0345021	up
ENSMUSG00000017774	Myo1c	3.24648	1.69887	4.27185e-228	up
ENSMUSG00000017817	Jph2	9.9966	3.32144	7.67816e-38	up
ENSMUSG00000017943	Gdap1l1	3.13314	1.64761	4.39456e-05	up
ENSMUSG00000018102	H2bc4	30.3309	4.92271	0	up
ENSMUSG00000018217	Pmp22	46.9117	5.55188	1.2055e-279	up
ENSMUSG00000018339	Gpx3	4.22715	2.07969	1.90986e-76	up
ENSMUSG00000018340	Anxa6	2.03216	1.02301	5.65162e-113	up
ENSMUSG00000018377	Vezf1	3.24581	1.69858	4.44527e-150	up
ENSMUSG00000018378	Cuedc1	9.12783	3.19027	8.63676e-114	up
ENSMUSG00000018387	Shroom1	4.88567	2.28856	4.01761e-13	up
ENSMUSG00000018474	Chd3	3.52027	1.81568	1.8142e-100	up
ENSMUSG00000018486	Wnt9b	36.7945	5.20142	0.00236899	up
ENSMUSG00000018507	Trpv2	3.78876	1.92173	8.22608e-23	up
ENSMUSG00000018567	Gabarap	2.72167	1.44449	8.61861e-114	up
ENSMUSG00000018569	Cldn7	2.99308	1.58163	2.77786e-87	up
ENSMUSG00000018581	Dnah11	4.37975	2.13085	0.0408016	up
ENSMUSG00000018648	Dusp14	7.20537	2.84907	2.59958e-181	up
ENSMUSG00000018661	Cog1	2.3225	1.21568	1.54383e-47	up
ENSMUSG00000018698	Lhx1	5.90605	2.56219	0.00966429	up
ENSMUSG00000018750	Zbtb4	10.3303	3.36881	3.29648e-40	up
ENSMUSG00000018800	Abca5	2.37445	1.24759	4.73724e-14	up
ENSMUSG00000018819	Lsp1	4.73673	2.24389	5.6089e-08	up
ENSMUSG00000018830	Myh11	3.06008	1.61357	0.000164512	up
ENSMUSG00000018845	Unc45b	11.7421	3.55362	1.2131e-21	up
ENSMUSG00000018893	Mb	3.31744	1.73007	0.0382352	up
ENSMUSG00000018920	Cxcl16	9.09485	3.18505	2.52202e-242	up
ENSMUSG00000018924	Alox15	2.18103	1.12501	0.0393337	up
ENSMUSG00000018973	Hoxb1	31.458	4.97536	0.00484229	up
ENSMUSG00000019087	Atp6ap1	2.0026	1.00187	2.71824e-48	up
ENSMUSG00000019088	Dnase1l1	5.2102	2.38134	1.45073e-11	up
ENSMUSG00000019124	Scrn1	2.58222	1.36861	2.70953e-29	up
ENSMUSG00000019178	Styxl1	5.35585	2.42112	0.00716519	up
ENSMUSG00000019194	Scn1b	3.20956	1.68238	8.75812e-24	up
ENSMUSG00000019230	Lhx9	7.5385	2.91428	5.51245e-05	up
ENSMUSG00000019295	Tmem129	2.2765	1.18682	2.79058e-11	up
ENSMUSG00000019359	Gdpd2	4.06284	2.02249	0.000161459	up
ENSMUSG00000019433	Gipc1	2.26426	1.17904	7.63506e-56	up
ENSMUSG00000019464	Ptger1	2.56884	1.36111	0.00364903	up
ENSMUSG00000019558	Slc6a8	2.52741	1.33766	6.30554e-90	up
ENSMUSG00000019564	Arid3a	7.08599	2.82497	5.11871e-250	up
ENSMUSG00000019647	Sema6a	12.5638	3.6512	7.67089e-102	up
ENSMUSG00000019734	Tmc4	4.46224	2.15777	2.20873e-52	up
ENSMUSG00000019768	Esr1	19.0866	4.25449	0.000120127	up
ENSMUSG00000019779	Frk	8.18408	3.03282	1.04495e-52	up
ENSMUSG00000019803	Nr2e1	37.6637	5.2351	0.00215055	up
ENSMUSG00000019810	Fuca2	2.66946	1.41655	1.60136e-49	up
ENSMUSG00000019832	Rab32	18.7847	4.23148	1.13928e-38	up
ENSMUSG00000019842	Traf3ip2	2.08567	1.06051	3.95995e-11	up
ENSMUSG00000019846	Lama4	2.51334	1.3296	4.65625e-10	up
ENSMUSG00000019850	Tnfaip3	6.45592	2.69062	8.07892e-47	up
ENSMUSG00000019851	Perp	11.3311	3.50222	0	up
ENSMUSG00000019852	Arfgef3	2.29039	1.19559	9.74561e-18	up
ENSMUSG00000019866	Crybg1	3.09527	1.63006	6.02637e-12	up
ENSMUSG00000019873	Reep3	2.44694	1.29098	1.10047e-42	up
ENSMUSG00000019877	Serinc1	2.30804	1.20667	1.5188e-92	up
ENSMUSG00000019892	Lrriq1	2.83466	1.50317	0.0125545	up
ENSMUSG00000019907	Ppp1r12a	2.13609	1.09498	3.20737e-79	up
ENSMUSG00000019923	Zwint	2.35528	1.2359	7.83524e-130	up
ENSMUSG00000019929	Dcn	2.98054	1.57557	2.07849e-05	up
ENSMUSG00000019944	Rhobtb1	2.16239	1.11263	0.000309285	up
ENSMUSG00000019966	Kitl	2.87729	1.52471	5.70109e-35	up
ENSMUSG00000019969	Psen1	2.25692	1.17436	1.28464e-61	up
ENSMUSG00000019979	Apaf1	2.19931	1.13705	1.03902e-57	up
ENSMUSG00000020000	Moxd1	5.11411	2.35448	2.47483e-26	up
ENSMUSG00000020009	Ifngr1	2.11674	1.08185	4.79628e-07	up
ENSMUSG00000020019	Ntn4	3.05799	1.61258	0.00278365	up
ENSMUSG00000020032	Nuak1	2.57912	1.36688	8.62526e-55	up
ENSMUSG00000020044	Timp3	4.57869	2.19494	4.09101e-99	up
ENSMUSG00000020062	Slc5a8	21.6585	4.43686	2.06267e-10	up
ENSMUSG00000020090	Npffr1	7.95653	2.99214	0.0366001	up
ENSMUSG00000020099	Unc5b	3.54959	1.82765	1.03843e-134	up
ENSMUSG00000020101	Vsir	3.82269	1.93459	5.44761e-17	up
ENSMUSG00000020102	Slc16a7	25.1211	4.65083	7.54679e-20	up
ENSMUSG00000020121	Srgap1	4.66023	2.2204	3.29073e-62	up
ENSMUSG00000020122	Egfr	21.3818	4.41831	2.80874e-251	up
ENSMUSG00000020135	Apc2	17.2303	4.10688	6.95001e-48	up
ENSMUSG00000020137	Thap2	5.6642	2.50187	1.16538e-60	up
ENSMUSG00000020140	Lgr5	10.0493	3.32902	0.00018027	up
ENSMUSG00000020154	Ptprb	8.73601	3.12697	0.000422152	up
ENSMUSG00000020160	Meis1	5.25126	2.39266	1.15328e-18	up
ENSMUSG00000020170	Frs2	2.6261	1.39292	2.88716e-103	up
ENSMUSG00000020175	Rab36	7.38845	2.88527	1.3885e-09	up
ENSMUSG00000020181	Nav3	11.3699	3.50714	4.10672e-05	up
ENSMUSG00000020183	Cpm	9.76122	3.28706	3.55618e-67	up
ENSMUSG00000020184	Mdm2	4.69422	2.23089	0	up
ENSMUSG00000020185	E2f7	2.46594	1.30214	2.80775e-55	up
ENSMUSG00000020191	Spata48	32.542	5.02423	0.00432555	up
ENSMUSG00000020225	Tmbim4	2.60226	1.37977	1.74438e-29	up
ENSMUSG00000020230	Prmt2	3.75446	1.9086	3.25298e-66	up
ENSMUSG00000020234	4930404N11Rik	21.5515	4.42971	0.000690714	up
ENSMUSG00000020241	Col6a2	2.88101	1.52657	3.80223e-11	up
ENSMUSG00000020246	Hcfc2	4.7702	2.25405	1.92688e-55	up
ENSMUSG00000020299	4930524B15Rik	2.79787	1.48433	0.0122958	up
ENSMUSG00000020300	Cpeb4	3.90197	1.9642	6.73502e-111	up
ENSMUSG00000020308	Tpgs1	2.26016	1.17643	8.37305e-15	up
ENSMUSG00000020310	Madcam1	7.03118	2.81377	4.98369e-10	up
ENSMUSG00000020312	Shc2	2.50091	1.32245	4.50001e-14	up
ENSMUSG00000020325	Fstl3	2.45248	1.29424	2.39887e-09	up
ENSMUSG00000020326	Ccng1	4.6289	2.21067	0	up
ENSMUSG00000020327	Fgf22	5.85928	2.55072	0.000374898	up
ENSMUSG00000020334	Slc22a4	11.0382	3.46443	0.0282582	up
ENSMUSG00000020346	Mgat1	2.88314	1.52764	8.28012e-46	up
ENSMUSG00000020354	Sgcd	5.01588	2.3265	0.00271674	up
ENSMUSG00000020374	Rasgef1c	6.93958	2.79485	6.27644e-06	up
ENSMUSG00000020375	Rufy1	2.17302	1.1197	2.30714e-27	up
ENSMUSG00000020377	Ltc4s	10.6599	3.41412	1.89268e-07	up
ENSMUSG00000020389	Cdkl3	3.1506	1.65562	5.34983e-35	up
ENSMUSG00000020393	Kremen1	4.21287	2.0748	7.38318e-155	up
ENSMUSG00000020399	Havcr2	5.97576	2.57912	0.0490999	up
ENSMUSG00000020411	Nipal4	7.29794	2.86749	8.55403e-22	up
ENSMUSG00000020423	Btg2	3.71674	1.89404	1.41116e-122	up
ENSMUSG00000020427	Igfbp3	3.96833	1.98853	1.22497e-115	up
ENSMUSG00000020432	Tcn2	2.24942	1.16955	9.19277e-40	up
ENSMUSG00000020434	4921536K21Rik	3.6459	1.86627	4.39307e-11	up
ENSMUSG00000020435	Osbp2	4.9856	2.31777	1.01864e-05	up
ENSMUSG00000020451	Limk2	2.58497	1.37015	2.03167e-130	up
ENSMUSG00000020461	Clhc1	2.3414	1.22737	0.0159328	up
ENSMUSG00000020467	Efemp1	3.15315	1.65679	7.2823e-07	up
ENSMUSG00000020486	Septin4	35.4137	5.14624	5.98704e-70	up
ENSMUSG00000020491	2810021J22Rik	2.07676	1.05433	8.2824e-18	up
ENSMUSG00000020520	Galnt10	2.497	1.3202	6.37334e-41	up
ENSMUSG00000020525	Ppm1d	3.16771	1.66344	2.31516e-133	up
ENSMUSG00000020530	Ggnbp2	2.05891	1.04188	2.63305e-77	up
ENSMUSG00000020542	Myocd	14.7076	3.87849	9.74998e-09	up
ENSMUSG00000020573	Pik3cg	5.67862	2.50554	0.00491794	up
ENSMUSG00000020580	Rock2	2.22011	1.15063	2.04732e-67	up
ENSMUSG00000020598	Nrcam	2.11017	1.07736	8.61188e-05	up
ENSMUSG00000020604	Arsg	8.79579	3.13681	3.80319e-19	up
ENSMUSG00000020638	Cmpk2	3.7732	1.91579	2.38447e-06	up
ENSMUSG00000020641	Rsad2	14.7575	3.88338	4.38877e-11	up
ENSMUSG00000020644	Id2	3.59462	1.84584	2.67417e-165	up
ENSMUSG00000020679	Hnf1b	3.23002	1.69154	0.000625433	up
ENSMUSG00000020684	Rasl10b	3.9475	1.98094	5.23933e-15	up
ENSMUSG00000020694	Tlk2	2.26738	1.18102	3.65944e-90	up
ENSMUSG00000020695	Mrc2	2.3547	1.23554	6.10359e-24	up
ENSMUSG00000020698	Cct6b	2.94623	1.55887	2.70378e-06	up
ENSMUSG00000020701	Tmem132e	2.73787	1.45306	0.0132176	up
ENSMUSG00000020707	Rnf135	4.19753	2.06954	3.37242e-22	up
ENSMUSG00000020721	Helz	2.94678	1.55914	5.37244e-204	up
ENSMUSG00000020728	Cep112	4.46304	2.15803	3.11136e-33	up
ENSMUSG00000020732	Rab37	2.69744	1.43159	0.000309222	up
ENSMUSG00000020734	Grin2c	4.9066	2.29472	0.0152061	up
ENSMUSG00000020758	Itgb4	2.50901	1.32712	2.17767e-19	up
ENSMUSG00000020777	Acox1	2.50783	1.32644	2.31762e-62	up
ENSMUSG00000020782	Llgl2	2.43093	1.28151	3.03942e-93	up
ENSMUSG00000020790	Ankfy1	2.04208	1.03004	6.9313e-89	up
ENSMUSG00000020792	Exoc7	2.43867	1.28609	1.17756e-53	up
ENSMUSG00000020793	Galr2	6.73069	2.75075	3.4179e-16	up
ENSMUSG00000020810	Cygb	4.97613	2.31502	6.25313e-05	up
ENSMUSG00000020818	Mfsd11	2.58624	1.37085	2.97267e-51	up
ENSMUSG00000020821	Kif1c	2.58568	1.37054	9.66373e-105	up
ENSMUSG00000020828	Pld2	2.17626	1.12185	3.7419e-25	up
ENSMUSG00000020829	Slc46a1	3.08603	1.62575	1.31995e-48	up
ENSMUSG00000020841	Cpd	3.2076	1.68149	6.58131e-142	up
ENSMUSG00000020843	Timm22	2.73588	1.452	7.01738e-57	up
ENSMUSG00000020846	Rflnb	2.75059	1.45974	4.53724e-11	up
ENSMUSG00000020848	Doc2b	9.23884	3.20771	0.000423757	up
ENSMUSG00000020865	Abcc3	3.31644	1.72963	1.26717e-06	up
ENSMUSG00000020875	Hoxb9	19.0183	4.24931	5.33632e-44	up
ENSMUSG00000020892	Aloxe3	3.34442	1.74175	1.48383e-15	up
ENSMUSG00000020900	Myh10	3.39228	1.76226	0	up
ENSMUSG00000020911	Krt19	4.54815	2.18528	1.67608e-234	up
ENSMUSG00000020950	Foxg1	2.32129	1.21492	0.000985072	up
ENSMUSG00000020952	Scfd1	2.64254	1.40193	3.31168e-73	up
ENSMUSG00000020963	Tshr	77.1617	6.26981	6.82872e-12	up
ENSMUSG00000020990	Cdkl1	11.2083	3.48649	5.79838e-12	up
ENSMUSG00000021009	Ptpn21	3.69031	1.88374	6.08627e-115	up
ENSMUSG00000021010	Npas3	4.37765	2.13016	0.0317514	up
ENSMUSG00000021033	Gstz1	2.35222	1.23402	1.46271e-30	up
ENSMUSG00000021057	Akap5	3.49098	1.80363	5.87143e-24	up
ENSMUSG00000021062	Rab15	2.59446	1.37543	3.07801e-34	up
ENSMUSG00000021070	Bdkrb2	2.67457	1.41931	1.46766e-10	up
ENSMUSG00000021108	Prkch	2.27177	1.18381	5.28538e-05	up
ENSMUSG00000021123	Rdh12	7.26609	2.86118	8.85244e-18	up
ENSMUSG00000021133	Susd6	3.47419	1.79668	1.41205e-216	up
ENSMUSG00000021156	Zmynd11	2.3856	1.25435	2.21552e-67	up
ENSMUSG00000021186	Fbln5	3.31011	1.72688	0.000321175	up
ENSMUSG00000021188	Trip11	2.78568	1.47803	2.95431e-60	up
ENSMUSG00000021221	Dpf3	5.30718	2.40794	3.83406e-08	up
ENSMUSG00000021224	Numb	2.0646	1.04586	7.97753e-38	up
ENSMUSG00000021226	Acot2	5.38736	2.42958	2.49609e-43	up
ENSMUSG00000021250	Fos	9.84697	3.29968	7.75583e-86	up
ENSMUSG00000021253	Tgfb3	3.36432	1.75031	0.000963194	up
ENSMUSG00000021260	Hhipl1	4.37661	2.12981	2.2539e-07	up
ENSMUSG00000021280	Exoc3l4	11.4782	3.52082	3.54986e-19	up
ENSMUSG00000021318	Gli3	2.92314	1.54752	2.91526e-54	up
ENSMUSG00000021338	Carmil1	2.01511	1.01086	8.59863e-25	up
ENSMUSG00000021340	Gpld1	10.556	3.39999	3.05962e-09	up
ENSMUSG00000021359	Tfap2a	63.8773	5.99723	4.61713e-33	up
ENSMUSG00000021365	Nedd9	4.47734	2.16264	1.01351e-11	up
ENSMUSG00000021367	Edn1	9.59	3.26153	6.07635e-16	up
ENSMUSG00000021373	Cap2	3.99203	1.99712	2.20939e-07	up
ENSMUSG00000021381	Barx1	2.73497	1.45152	0.00104631	up
ENSMUSG00000021403	Serpinb9b	6.30239	2.6559	1.13563e-142	up
ENSMUSG00000021404	Serpinb9c	31.0859	4.95819	5.89155e-05	up
ENSMUSG00000021408	Ripk1	2.12807	1.08955	1.12845e-15	up
ENSMUSG00000021411	Pxdc1	2.05051	1.03598	0.031555	up
ENSMUSG00000021453	Gadd45g	101.417	6.66415	7.00177e-266	up
ENSMUSG00000021456	Fbp2	5.79873	2.53574	2.02357e-16	up
ENSMUSG00000021468	Sptlc1	2.00011	1.00008	2.31072e-35	up
ENSMUSG00000021469	Msx2	29.2965	4.87265	2.27594e-40	up
ENSMUSG00000021492	F12	27.0075	4.75529	0.0143197	up
ENSMUSG00000021493	Pdlim7	3.50991	1.81144	1.63494e-136	up
ENSMUSG00000021506	Pitx1	2.42006	1.27504	0.0407914	up
ENSMUSG00000021514	Zfp369	2.22968	1.15684	3.02369e-24	up
ENSMUSG00000021536	Adcy2	58.1883	5.86266	2.44052e-22	up
ENSMUSG00000021559	Dapk1	2.64397	1.40271	1.14564e-119	up
ENSMUSG00000021573	Tppp	16.0597	4.00537	7.43079e-26	up
ENSMUSG00000021590	Spata9	5.65716	2.50008	0.0373296	up
ENSMUSG00000021596	Mctp1	5.47574	2.45305	0.0343278	up
ENSMUSG00000021604	Irx4	7.79161	2.96192	8.51876e-20	up
ENSMUSG00000021636	Marveld2	3.64989	1.86785	2.44012e-58	up
ENSMUSG00000021668	Polk	2.44369	1.28906	3.1121e-47	up
ENSMUSG00000021701	Plk2	9.44185	3.23907	0	up
ENSMUSG00000021706	Zfyve16	2.67335	1.41865	6.71432e-45	up
ENSMUSG00000021709	Erbin	2.37554	1.24825	7.79337e-55	up
ENSMUSG00000021719	Rgs7bp	3.59164	1.84464	0.00118122	up
ENSMUSG00000021743	Fezf2	21.159	4.4032	0.0280413	up
ENSMUSG00000021758	Ddx4	4.06098	2.02183	2.44996e-151	up
ENSMUSG00000021760	Gpx8	7.36691	2.88106	4.24201e-64	up
ENSMUSG00000021765	Fst	2.58387	1.36953	1.3285e-07	up
ENSMUSG00000021768	Dusp13	27.2513	4.76825	0.0101251	up
ENSMUSG00000021779	Thrb	32.0943	5.00425	0.0049107	up
ENSMUSG00000021782	Dlg5	2.32755	1.21881	1.86246e-76	up
ENSMUSG00000021795	Sftpd	14.4416	3.85216	0.00791817	up
ENSMUSG00000021811	Dnajc9	2.06206	1.04409	1.09011e-57	up
ENSMUSG00000021819	Zswim8	5.72648	2.51765	5.40102e-224	up
ENSMUSG00000021822	Plau	2.29961	1.20139	0.0258165	up
ENSMUSG00000021823	Vcl	3.24076	1.69633	8.68218e-215	up
ENSMUSG00000021835	Bmp4	2.53861	1.34404	1.73854e-18	up
ENSMUSG00000021838	Samd4	3.30751	1.72574	5.99078e-48	up
ENSMUSG00000021843	Ktn1	2.72683	1.44723	2.66269e-113	up
ENSMUSG00000021876	Rnase4	3.48937	1.80297	2.76636e-12	up
ENSMUSG00000021891	Mettl6	2.14345	1.09994	4.35426e-44	up
ENSMUSG00000021892	Sh3bp5	2.89276	1.53245	5.94637e-19	up
ENSMUSG00000021922	Itih4	14.5155	3.85952	8.96655e-05	up
ENSMUSG00000021940	Ptpn20	3.12859	1.64551	0.00538431	up
ENSMUSG00000021944	Gata4	3.86958	1.95218	3.31256e-14	up
ENSMUSG00000021950	Anxa8	2.85644	1.51422	6.24714e-52	up
ENSMUSG00000021959	Lats2	7.72351	2.94926	3.18946e-90	up
ENSMUSG00000021973	Micu2	5.32871	2.41379	7.28106e-85	up
ENSMUSG00000021974	Fgf9	32.923	5.04103	0.000779359	up
ENSMUSG00000021998	Lcp1	5.46421	2.45001	1.01788e-15	up
ENSMUSG00000022021	Diaph3	2.59348	1.37489	1.73622e-79	up
ENSMUSG00000022041	Chrna2	20.3282	4.34541	0.00104698	up
ENSMUSG00000022043	Trim35	2.53017	1.33923	1.10435e-88	up
ENSMUSG00000022044	Stmn4	309.361	8.27315	1.15873e-21	up
ENSMUSG00000022053	Ebf2	6.7062	2.7455	0.000214245	up
ENSMUSG00000022074	Tnfrsf10b	2.32888	1.21963	7.16997e-52	up
ENSMUSG00000022090	Pdlim2	8.56362	3.09822	5.49106e-66	up
ENSMUSG00000022091	Sorbs3	4.3053	2.10611	2.95611e-48	up
ENSMUSG00000022098	Bmp1	4.38377	2.13217	1.25013e-48	up
ENSMUSG00000022103	Gfra2	4.79706	2.26215	0.00910703	up
ENSMUSG00000022123	Scel	36.5627	5.1923	2.0697e-16	up
ENSMUSG00000022139	Mbnl2	3.6191	1.85563	5.56414e-118	up
ENSMUSG00000022146	Osmr	21.6285	4.43486	7.4943e-11	up
ENSMUSG00000022150	Dab2	6.10654	2.61036	6.54658e-109	up
ENSMUSG00000022175	Lrp10	2.04803	1.03424	7.52683e-24	up
ENSMUSG00000022180	Slc7a8	2.70845	1.43747	5.08921e-20	up
ENSMUSG00000022184	Fbxo4	5.65203	2.49877	1.00158e-15	up
ENSMUSG00000022203	Efs	2.0357	1.02553	1.81258e-18	up
ENSMUSG00000022218	Tgm1	2.4071	1.2673	2.20896e-57	up
ENSMUSG00000022219	Cideb	5.57673	2.47942	0.000678949	up
ENSMUSG00000022229	Atp12a	4.70787	2.23507	2.54272e-13	up
ENSMUSG00000022235	Cmbl	14.731	3.88078	1.58942e-07	up
ENSMUSG00000022236	Ropn1l	3.15638	1.65827	0.00226755	up
ENSMUSG00000022237	Ankrd33b	4.01019	2.00367	7.19026e-10	up
ENSMUSG00000022245	Skor1	18.8411	4.23581	8.64943e-05	up
ENSMUSG00000022262	Dnah5	2.05992	1.04259	0.0469807	up
ENSMUSG00000022263	Trio	2.18208	1.1257	1.12851e-48	up
ENSMUSG00000022280	Rnf19a	2.41306	1.27086	3.45803e-57	up
ENSMUSG00000022297	Fzd6	2.3654	1.24209	6.88797e-29	up
ENSMUSG00000022335	Zfat	2.27435	1.18545	3.44828e-17	up
ENSMUSG00000022358	Fbxo32	3.09783	1.63126	2.12387e-08	up
ENSMUSG00000022361	Zhx1	10.1576	3.34448	7.57583e-116	up
ENSMUSG00000022376	Adcy8	17.885	4.16068	0.0152744	up
ENSMUSG00000022382	Wnt7b	11.5754	3.53299	5.27875e-156	up
ENSMUSG00000022440	C1qtnf6	3.09354	1.62926	4.16561e-23	up
ENSMUSG00000022441	Efcab6	2.68705	1.42602	0.0476863	up
ENSMUSG00000022464	Slc38a4	2.22019	1.15068	9.44636e-165	up
ENSMUSG00000022479	Vdr	9.89562	3.30679	8.12347e-18	up
ENSMUSG00000022484	Hoxc10	6.97271	2.80172	0.00165597	up
ENSMUSG00000022485	Hoxc5	18.4339	4.20429	0.0460858	up
ENSMUSG00000022488	Nckap1l	3.2575	1.70376	8.8004e-48	up
ENSMUSG00000022504	Ciita	6.88585	2.78363	0.0424735	up
ENSMUSG00000022505	Emp2	12.097	3.59658	1.76457e-192	up
ENSMUSG00000022510	Trp63	4.15644	2.05535	0.00550287	up
ENSMUSG00000022512	Cldn1	11.6091	3.53718	2.16857e-11	up
ENSMUSG00000022514	Il1rap	2.62817	1.39406	1.22841e-08	up
ENSMUSG00000022523	Fgf12	16.1737	4.01558	0.0220379	up
ENSMUSG00000022543	Dnaaf8	2.73644	1.4523	0.0048481	up
ENSMUSG00000022558	Mroh1	2.69606	1.43085	4.13329e-69	up
ENSMUSG00000022564	Grina	3.12742	1.64498	5.45025e-50	up
ENSMUSG00000022591	Gm9747	9.10842	3.1872	5.78469e-18	up
ENSMUSG00000022594	Lynx1	4.73774	2.2442	7.74797e-07	up
ENSMUSG00000022619	Mapk8ip2	3.10417	1.63421	7.70296e-45	up
ENSMUSG00000022634	Yaf2	2.09559	1.06736	6.38826e-18	up
ENSMUSG00000022636	Alcam	5.67482	2.50458	9.15314e-30	up
ENSMUSG00000022641	Bbx	2.87363	1.52288	2.41362e-139	up
ENSMUSG00000022665	Ccdc80	92.5214	6.53171	4.72331e-07	up
ENSMUSG00000022676	Snai2	3.0198	1.59445	0.00516586	up
ENSMUSG00000022686	B3gnt5	2.8271	1.49932	1.36058e-60	up
ENSMUSG00000022707	Gbe1	2.92259	1.54725	5.24619e-33	up
ENSMUSG00000022711	Pmm2	5.16141	2.36776	2.50093e-147	up
ENSMUSG00000022768	Ccdc116	3.5003	1.80748	8.66439e-09	up
ENSMUSG00000022772	Senp5	2.15376	1.10686	2.29588e-58	up
ENSMUSG00000022780	Meltf	2.67765	1.42097	0.00500931	up
ENSMUSG00000022799	Arhgap31	11.4433	3.51643	1.55227e-35	up
ENSMUSG00000022812	Gsk3b	2.09007	1.06355	4.55948e-62	up
ENSMUSG00000022821	Hgd	23.7574	4.57031	0.0257613	up
ENSMUSG00000022824	Muc13	4.93517	2.3031	1.24856e-12	up
ENSMUSG00000022829	Stxbp5l	6.53678	2.70858	0.0152892	up
ENSMUSG00000022840	Adcy5	2.13314	1.09298	0.00132415	up
ENSMUSG00000022841	Ap2m1	3.35886	1.74797	7.25659e-263	up
ENSMUSG00000022887	Masp1	18.7259	4.22696	4.1477e-21	up
ENSMUSG00000022892	App	2.99722	1.58362	1.79869e-155	up
ENSMUSG00000022893	Adamts1	2.88436	1.52825	4.72403e-27	up
ENSMUSG00000022894	Adamts5	38.369	5.26187	1.37536e-30	up
ENSMUSG00000022895	Ets2	2.49229	1.31747	9.97168e-64	up
ENSMUSG00000022912	Pros1	2.03291	1.02355	2.08509e-16	up
ENSMUSG00000022949	Clic6	6.64081	2.73136	1.08814e-30	up
ENSMUSG00000022951	Rcan1	2.73638	1.45227	1.2548e-86	up
ENSMUSG00000022952	Runx1	4.30964	2.10757	2.13788e-08	up
ENSMUSG00000022961	Son	2.05438	1.0387	4.85569e-121	up
ENSMUSG00000022969	Il10rb	3.76137	1.91126	1.01019e-07	up
ENSMUSG00000022973	Synj1	3.69134	1.88414	3.07715e-154	up
ENSMUSG00000022987	Zfp641	312.781	8.28901	7.18503e-11	up
ENSMUSG00000022996	Wnt10b	30.1718	4.91513	2.70786e-23	up
ENSMUSG00000022997	Wnt1	13.4862	3.75341	0.0434089	up
ENSMUSG00000023009	Nckap5l	2.96629	1.56866	9.89714e-34	up
ENSMUSG00000023039	Krt7	85.7679	6.42237	0	up
ENSMUSG00000023043	Krt18	78.9983	6.30375	0	up
ENSMUSG00000023046	Igfbp6	28.609	4.83839	2.45644e-91	up
ENSMUSG00000023067	Cdkn1a	5.61075	2.48819	3.02044e-274	up
ENSMUSG00000023074	Mospd1	2.57101	1.36234	5.03336e-20	up
ENSMUSG00000023087	Noct	2.02339	1.01677	1.21433e-73	up
ENSMUSG00000023140	Reg2	2.18101	1.125	4.63633e-20	up
ENSMUSG00000023186	Vwa5a	3.06881	1.61768	1.80553e-109	up
ENSMUSG00000023216	Epb42	22.9619	4.52117	0.0205444	up
ENSMUSG00000023232	Serinc2	4.16787	2.05931	8.57089e-13	up
ENSMUSG00000023236	Scg5	6.97699	2.8026	1.76655e-07	up
ENSMUSG00000023249	Parp3	13.192	3.72159	3.15336e-104	up
ENSMUSG00000023284	Zfp605	2.07402	1.05243	4.18135e-16	up
ENSMUSG00000023328	Ache	12.7551	3.673	0.0114146	up
ENSMUSG00000023333	Gcm1	11.9189	3.57518	2.93837e-11	up
ENSMUSG00000023341	Mx2	19.635	4.29535	7.62924e-05	up
ENSMUSG00000023367	Tmem176a	7.40169	2.88786	0.0162076	up
ENSMUSG00000023391	Dlx2	22.9945	4.52321	1.77523e-11	up
ENSMUSG00000023403	Stk31	3.36931	1.75246	1.40892e-22	up
ENSMUSG00000023443	Esx1	38.3767	5.26216	2.24587e-195	up
ENSMUSG00000023460	Rab12	2.14431	1.10052	1.96834e-29	up
ENSMUSG00000023484	Prph	5.36733	2.42421	2.40407e-109	up
ENSMUSG00000023764	Sfi1	3.65984	1.87178	3.11085e-46	up
ENSMUSG00000023795	Pisd-ps2	2.62497	1.3923	0.0279813	up
ENSMUSG00000023806	Rsph3b	2.14163	1.09871	1.97424e-10	up
ENSMUSG00000023827	Agpat4	2.28637	1.19306	8.66422e-46	up
ENSMUSG00000023828	Slc22a3	123.271	6.94569	3.30621e-07	up
ENSMUSG00000023868	Pde10a	6.09792	2.60832	1.94711e-22	up
ENSMUSG00000023882	Zfp54	3.65479	1.86979	6.58424e-17	up
ENSMUSG00000023885	Thbs2	2.54776	1.34923	0.0281013	up
ENSMUSG00000023905	Tnfrsf12a	4.06235	2.02232	2.47755e-69	up
ENSMUSG00000023906	Cldn6	3.15165	1.65611	6.51762e-168	up
ENSMUSG00000023909	Paqr4	3.11276	1.6382	1.09521e-11	up
ENSMUSG00000023911	Flywch2	2.47506	1.30747	0.000224757	up
ENSMUSG00000023914	Mep1a	26.7735	4.74273	0.00256329	up
ENSMUSG00000023923	Tbc1d5	2.39991	1.26298	4.88622e-28	up
ENSMUSG00000023947	Nfkbie	3.14686	1.65391	1.11596e-06	up
ENSMUSG00000023959	Clic5	23.3432	4.54493	1.90905e-35	up
ENSMUSG00000023960	Enpp5	3.41792	1.77312	8.41916e-44	up
ENSMUSG00000023979	Guca1b	3.90078	1.96376	4.53734e-06	up
ENSMUSG00000023990	Tfeb	2.26708	1.18084	3.30208e-23	up
ENSMUSG00000024012	Mtch1	2.43903	1.28631	2.32124e-48	up
ENSMUSG00000024055	Cyp4f13	2.2053	1.14097	2.70161e-11	up
ENSMUSG00000024066	Xdh	4.44317	2.15159	1.934e-41	up
ENSMUSG00000024074	Crim1	2.40284	1.26474	3.80388e-26	up
ENSMUSG00000024085	Man2a1	2.16127	1.11188	7.1518e-55	up
ENSMUSG00000024087	Cyp1b1	21.336	4.41522	1.18458e-44	up
ENSMUSG00000024104	Washc2	2.01028	1.0074	1.7683e-95	up
ENSMUSG00000024105	Themis3	8.97446	3.16583	0.0485668	up
ENSMUSG00000024112	Cacna1h	2.96644	1.56873	6.56855e-12	up
ENSMUSG00000024130	Abca3	8.17033	3.03039	3.5501e-209	up
ENSMUSG00000024131	Slc3a1	106.068	6.72885	1.63959e-06	up
ENSMUSG00000024197	Plin3	2.0949	1.06688	9.68991e-51	up
ENSMUSG00000024220	Zfp523	3.19036	1.67372	5.2601e-37	up
ENSMUSG00000024228	Nudt12	2.34946	1.23233	2.14938e-16	up
ENSMUSG00000024235	Map3k8	8.91826	3.15676	7.16076e-09	up
ENSMUSG00000024240	Epc1	2.0578	1.0411	1.70805e-26	up
ENSMUSG00000024308	Tapbp	2.68725	1.42613	1.23042e-71	up
ENSMUSG00000024330	Col11a2	21.9361	4.45524	7.21649e-21	up
ENSMUSG00000024331	Dsc2	48.9437	5.61305	1.30598e-281	up
ENSMUSG00000024347	Psd2	6.04879	2.59665	9.43231e-24	up
ENSMUSG00000024349	Sting1	2.60927	1.38365	3.95995e-11	up
ENSMUSG00000024350	Dnajc18	2.0673	1.04775	4.11376e-20	up
ENSMUSG00000024365	Cyp21a1	19.066	4.25293	0.0123627	up
ENSMUSG00000024366	Gfra3	16.7266	4.06407	0.00441598	up
ENSMUSG00000024371	C2	2.20283	1.13936	1.76144e-05	up
ENSMUSG00000024381	Bin1	2.33895	1.22586	1.63457e-28	up
ENSMUSG00000024395	Lims2	3.72903	1.8988	0.000237362	up
ENSMUSG00000024403	Atp6v1g2	2.6785	1.42143	0.0452436	up
ENSMUSG00000024431	Nr3c1	4.47843	2.16299	1.59322e-108	up
ENSMUSG00000024440	Pcdh12	10.1384	3.34176	0.0394946	up
ENSMUSG00000024451	Arap3	3.06356	1.61521	1.21531e-28	up
ENSMUSG00000024477	Pggt1b	2.31436	1.21061	6.56319e-55	up
ENSMUSG00000024479	Mal2	2.82091	1.49616	1.32977e-15	up
ENSMUSG00000024500	Ppp2r2b	44.0823	5.46213	0.000729155	up
ENSMUSG00000024513	Mbd2	3.82984	1.93728	2.12033e-63	up
ENSMUSG00000024526	Cidea	3.07095	1.61868	0.0252741	up
ENSMUSG00000024534	Sncaip	8.17937	3.03199	0.000200404	up
ENSMUSG00000024553	Galr1	29.3021	4.87293	0.00154879	up
ENSMUSG00000024558	Mapk4	2.26569	1.17995	5.37347e-11	up
ENSMUSG00000024565	Sall3	13.5969	3.76521	9.23518e-61	up
ENSMUSG00000024600	Slc27a6	15.4809	3.95242	0.0279884	up
ENSMUSG00000024619	Cdx1	6.8394	2.77387	0.00531058	up
ENSMUSG00000024620	Pdgfrb	14.8028	3.8878	4.02212e-51	up
ENSMUSG00000024621	Csf1r	51.256	5.67965	6.97614e-15	up
ENSMUSG00000024647	Cbln2	3.86002	1.94861	0.0472503	up
ENSMUSG00000024659	Anxa1	13.7016	3.77627	0	up
ENSMUSG00000024663	Rab3il1	6.27608	2.64986	2.55083e-68	up
ENSMUSG00000024664	Fads3	8.22437	3.03991	7.57213e-15	up
ENSMUSG00000024678	Ms4a4d	2.58499	1.37016	0.0151564	up
ENSMUSG00000024696	Lpxn	5.26927	2.3976	0.000862142	up
ENSMUSG00000024712	Rfk	4.94068	2.30471	5.12371e-178	up
ENSMUSG00000024713	Pcsk5	2.90049	1.5363	0.000812181	up
ENSMUSG00000024727	Trpm6	26.263	4.71496	1.59244e-60	up
ENSMUSG00000024769	Cdc42bpg	2.33979	1.22638	4.30331e-86	up
ENSMUSG00000024772	Ehd1	2.46294	1.30038	1.1838e-131	up
ENSMUSG00000024778	Fas	10.8888	3.44477	6.85841e-07	up
ENSMUSG00000024782	Ak3	2.57337	1.36366	1.28856e-27	up
ENSMUSG00000024789	Jak2	2.42543	1.27824	1.33763e-23	up
ENSMUSG00000024803	Ankrd1	137.422	7.10247	9.3278e-11	up
ENSMUSG00000024816	Frmd8	3.116	1.6397	2.4235e-74	up
ENSMUSG00000024824	Rad9a	2.07813	1.05529	2.54989e-26	up
ENSMUSG00000024826	Dpf2	2.15247	1.106	1.44782e-68	up
ENSMUSG00000024831	Ighmbp2	2.12342	1.08639	1.65833e-21	up
ENSMUSG00000024837	Dmrt1	2.20951	1.14372	3.26064e-14	up
ENSMUSG00000024868	Dkk1	852.418	9.73542	2.26915e-15	up
ENSMUSG00000024897	Apba1	3.55121	1.82831	4.30677e-06	up
ENSMUSG00000024899	Papss2	5.56992	2.47766	4.95368e-23	up
ENSMUSG00000024906	Mus81	3.0724	1.61937	2.34214e-25	up
ENSMUSG00000024912	Fosl1	3.18365	1.67068	0.00273354	up
ENSMUSG00000024921	Smarca2	2.88366	1.5279	2.10119e-23	up
ENSMUSG00000024927	Rela	3.31998	1.73117	9.36721e-56	up
ENSMUSG00000024935	Slc1a1	2.35595	1.23631	1.1348e-14	up
ENSMUSG00000024940	Ltbp3	2.62631	1.39304	3.20458e-16	up
ENSMUSG00000024942	Capn1	2.0298	1.02134	5.58137e-43	up
ENSMUSG00000024976	Shoc2	2.13192	1.09215	1.55478e-61	up
ENSMUSG00000025002	Cyp2c55	4.62189	2.20848	0.0269577	up
ENSMUSG00000025006	Sorbs1	4.73272	2.24267	2.83153e-163	up
ENSMUSG00000025068	Gsto1	2.21623	1.14811	2.24476e-54	up
ENSMUSG00000025076	Casp7	3.15995	1.6599	2.15134e-23	up
ENSMUSG00000025077	Dclre1a	2.17004	1.11772	8.35259e-21	up
ENSMUSG00000025081	Tdrd1	7.19945	2.84789	4.32431e-56	up
ENSMUSG00000025083	Afap1l2	4.85609	2.27979	1.12605e-45	up
ENSMUSG00000025092	Hspa12a	4.70565	2.2344	3.60249e-57	up
ENSMUSG00000025105	Bnc1	4.10149	2.03615	0.0385752	up
ENSMUSG00000025127	Gcgr	6.26346	2.64696	0.0354589	up
ENSMUSG00000025138	Sirt7	2.91913	1.54554	4.16122e-46	up
ENSMUSG00000025141	Myadml2	16.1982	4.01776	0.0244887	up
ENSMUSG00000025170	Rab40b	40.5247	5.34073	0.000244321	up
ENSMUSG00000025172	Ankrd2	55.481	5.79392	6.36613e-07	up
ENSMUSG00000025176	Hoga1	10.6129	3.40774	1.76715e-08	up
ENSMUSG00000025185	Loxl4	8.1838	3.03277	9.66315e-68	up
ENSMUSG00000025189	Cnnm1	3.26173	1.70564	5.91642e-08	up
ENSMUSG00000025192	Entpd7	2.19999	1.1375	2.19093e-13	up
ENSMUSG00000025213	Kazald1	3.75847	1.91015	0.0126129	up
ENSMUSG00000025224	Gbf1	2.41291	1.27078	6.5709e-62	up
ENSMUSG00000025225	Nfkb2	2.08933	1.06304	2.80577e-22	up
ENSMUSG00000025228	Actr1a	2.13138	1.09178	1.64445e-68	up
ENSMUSG00000025232	Hexa	2.6875	1.42627	1.59749e-63	up
ENSMUSG00000025239	Limd1	2.73495	1.45152	9.95139e-53	up
ENSMUSG00000025255	Zfhx4	2.76743	1.46855	0.00017705	up
ENSMUSG00000025257	Ribc1	2.08575	1.06057	5.86425e-07	up
ENSMUSG00000025262	Fam120c	2.28159	1.19004	0.000173575	up
ENSMUSG00000025268	Maged2	3.3107	1.72714	8.83937e-56	up
ENSMUSG00000025321	Itgb8	3.51226	1.8124	0.000920576	up
ENSMUSG00000025352	Gdf11	5.72409	2.51705	4.36963e-29	up
ENSMUSG00000025357	Dgka	2.79059	1.48057	1.95317e-111	up
ENSMUSG00000025420	Katnal2	4.27633	2.09637	2.68765e-23	up
ENSMUSG00000025473	Adam8	4.20515	2.07216	3.40164e-17	up
ENSMUSG00000025477	Inpp5a	2.49668	1.32001	3.01429e-63	up
ENSMUSG00000025480	Syce1	2.04426	1.03158	1.3959e-10	up
ENSMUSG00000025484	Bet1l	2.35095	1.23324	4.38045e-16	up
ENSMUSG00000025498	Irf7	6.5454	2.71048	0.000411751	up
ENSMUSG00000025504	Eps8l2	7.59246	2.92457	0	up
ENSMUSG00000025510	Cd151	2.84836	1.51013	4.2849e-64	up
ENSMUSG00000025512	Chid1	2.92832	1.55007	2.63844e-47	up
ENSMUSG00000025533	Asl	2.19736	1.13577	1.74896e-32	up
ENSMUSG00000025555	Farp1	7.00358	2.80809	1.52399e-146	up
ENSMUSG00000025578	Cbx8	6.03891	2.59429	1.41445e-17	up
ENSMUSG00000025602	Zfp202	3.985	1.99458	1.19465e-16	up
ENSMUSG00000025609	Mkln1	2.7679	1.46879	2.1707e-98	up
ENSMUSG00000025647	Shisa5	2.48038	1.31056	1.08288e-32	up
ENSMUSG00000025701	Alox5	15.1394	3.92023	5.85124e-22	up
ENSMUSG00000025757	Hspa4l	2.13432	1.09378	1.14995e-14	up
ENSMUSG00000025792	Slc25a10	4.01192	2.00429	4.67307e-53	up
ENSMUSG00000025810	Nrp1	13.6682	3.77275	1.3402e-12	up
ENSMUSG00000025812	Pard3	2.20497	1.14076	1.34015e-85	up
ENSMUSG00000025821	Zfp282	5.14651	2.36359	7.77736e-89	up
ENSMUSG00000025855	Prkar1b	2.57377	1.36388	3.44015e-13	up
ENSMUSG00000025867	Cplx2	11.7234	3.55132	1.14901e-21	up
ENSMUSG00000025873	Faf2	2.86029	1.51616	5.75442e-140	up
ENSMUSG00000025885	Myo5b	2.71729	1.44217	4.35176e-22	up
ENSMUSG00000025887	Casp12	57.294	5.84031	0.000164361	up
ENSMUSG00000025927	Tfap2b	22.9619	4.52117	0.0205444	up
ENSMUSG00000025959	Klf7	2.99263	1.58141	4.54922e-44	up
ENSMUSG00000025963	Mdh1b	8.00518	3.00093	0.0315182	up
ENSMUSG00000025978	Rftn2	3.03076	1.59968	0.0111702	up
ENSMUSG00000025983	Ccdc150	2.88135	1.52674	0.00148947	up
ENSMUSG00000025993	Slc40a1	23.1085	4.53035	2.66806e-184	up
ENSMUSG00000025997	Ikzf2	17.069	4.09331	1.07906e-20	up
ENSMUSG00000026012	Cd28	29.2218	4.86897	8.59923e-25	up
ENSMUSG00000026029	Casp8	3.17599	1.66721	4.27498e-11	up
ENSMUSG00000026042	Col5a2	2.09569	1.06743	1.4434e-08	up
ENSMUSG00000026043	Col3a1	114.354	6.83736	1.51759e-07	up
ENSMUSG00000026048	Ercc5	3.31184	1.72763	3.7949e-126	up
ENSMUSG00000026064	Ptp4a1	2.07265	1.05147	0.00147845	up
ENSMUSG00000026104	Stat1	2.3304	1.22058	8.29264e-20	up
ENSMUSG00000026123	Plekhb2	2.24696	1.16798	1.01413e-30	up
ENSMUSG00000026126	Ptpn18	2.04389	1.03132	0.00271448	up
ENSMUSG00000026167	Wnt10a	27.9463	4.80459	0.000122724	up
ENSMUSG00000026171	Rnf25	2.01469	1.01056	1.37828e-20	up
ENSMUSG00000026173	Plcd4	5.38961	2.43018	1.52649e-06	up
ENSMUSG00000026185	Igfbp5	8.08246	3.01479	1.96891e-24	up
ENSMUSG00000026200	Glb1l	2.21306	1.14605	0.00153689	up
ENSMUSG00000026205	Slc23a3	34.5834	5.11201	0.00299387	up
ENSMUSG00000026207	Speg	2.50052	1.32223	2.26872e-17	up
ENSMUSG00000026208	Des	2.353	1.2345	1.76734e-16	up
ENSMUSG00000026211	Obsl1	5.71877	2.51571	6.64009e-170	up
ENSMUSG00000026220	Slc16a14	2.60511	1.38134	0.00108191	up
ENSMUSG00000026223	Itm2c	2.49725	1.32034	8.42869e-45	up
ENSMUSG00000026249	Serpine2	3.38432	1.75887	8.10543e-75	up
ENSMUSG00000026269	Rnpepl1	3.20076	1.67842	7.54246e-49	up
ENSMUSG00000026273	Mterf4	2.08429	1.05955	4.86926e-24	up
ENSMUSG00000026305	Lrrfip1	4.08252	2.02946	1.46312e-233	up
ENSMUSG00000026307	Scly	4.18755	2.0661	8.01119e-50	up
ENSMUSG00000026308	Klhl30	63.2948	5.98402	1.26152e-05	up
ENSMUSG00000026315	Serpinb8	3.27546	1.7117	8.87231e-06	up
ENSMUSG00000026342	Slc35f5	3.49968	1.80722	4.49029e-47	up
ENSMUSG00000026343	Gpr39	57.7991	5.85298	4.17334e-10	up
ENSMUSG00000026344	Lypd1	3.4149	1.77184	0.00865401	up
ENSMUSG00000026353	Ubxn4	2.2243	1.15335	7.74724e-71	up
ENSMUSG00000026383	Epb41l5	2.09744	1.06863	3.24887e-45	up
ENSMUSG00000026389	Steap3	2.88022	1.52618	1.28139e-29	up
ENSMUSG00000026407	Cacna1s	5.01684	2.32678	7.85649e-11	up
ENSMUSG00000026411	Tmem9	2.18229	1.12584	5.19251e-35	up
ENSMUSG00000026421	Csrp1	5.56363	2.47603	0	up
ENSMUSG00000026432	Avpr1b	26.9691	4.75323	0.0105011	up
ENSMUSG00000026435	Slc45a3	2.43263	1.28252	9.34538e-11	up
ENSMUSG00000026443	Lrrn2	6.48322	2.69671	2.75834e-05	up
ENSMUSG00000026466	Tor1aip1	2.55207	1.35167	4.38505e-34	up
ENSMUSG00000026468	Lhx4	28.9838	4.85718	0.00157354	up
ENSMUSG00000026475	Rgs16	2.12032	1.08428	0.000214079	up
ENSMUSG00000026479	Lamc2	3.47678	1.79775	3.41864e-183	up
ENSMUSG00000026499	Acbd3	2.57178	1.36277	7.69264e-66	up
ENSMUSG00000026504	Sdccag8	2.87893	1.52553	2.84926e-16	up
ENSMUSG00000026509	Capn2	2.26246	1.17789	8.67158e-41	up
ENSMUSG00000026525	Opn3	3.12945	1.64591	0.00172987	up
ENSMUSG00000026544	Dusp23	3.03337	1.60092	0.019536	up
ENSMUSG00000026547	Tagln2	2.16625	1.1152	2.09621e-76	up
ENSMUSG00000026548	Slamf9	2.70008	1.433	0.000128804	up
ENSMUSG00000026563	Tada1	2.57453	1.36431	4.35937e-18	up
ENSMUSG00000026567	Adcy10	9.59474	3.26224	0.000163557	up
ENSMUSG00000026577	Blzf1	2.19324	1.13306	2.7363e-35	up
ENSMUSG00000026586	Prrx1	15.8126	3.98301	0.00557438	up
ENSMUSG00000026587	Astn1	4.41125	2.14119	0.0355886	up
ENSMUSG00000026604	Ptpn14	6.1007	2.60898	0	up
ENSMUSG00000026621	Mtarc1	24.0721	4.58929	0.000401317	up
ENSMUSG00000026626	Ppp2r5a	2.0843	1.05956	3.44395e-59	up
ENSMUSG00000026628	Atf3	4.61654	2.20681	1.58077e-38	up
ENSMUSG00000026630	Batf3	6.36326	2.66977	1.46521e-07	up
ENSMUSG00000026639	Lamb3	2.2491	1.16934	1.55777e-19	up
ENSMUSG00000026640	Plxna2	4.28348	2.09878	3.25083e-60	up
ENSMUSG00000026655	Fam107b	3.16412	1.6618	2.73439e-62	up
ENSMUSG00000026667	Uhmk1	2.21848	1.14957	6.94598e-66	up
ENSMUSG00000026678	Rgs5	15.0975	3.91624	0.028642	up
ENSMUSG00000026679	Enkur	13.7747	3.78395	1.21318e-08	up
ENSMUSG00000026698	Pigc	2.80998	1.49056	4.64718e-17	up
ENSMUSG00000026712	Mrc1	3.34255	1.74095	3.45902e-05	up
ENSMUSG00000026730	Pter	2.13037	1.0911	2.5436e-12	up
ENSMUSG00000026739	Bmi1	4.26508	2.09257	1.54346e-60	up
ENSMUSG00000026748	Plxdc2	5.11098	2.3536	1.53326e-51	up
ENSMUSG00000026749	Nek6	2.49895	1.32132	2.90777e-49	up
ENSMUSG00000026773	Pfkfb3	2.2458	1.16723	1.32945e-39	up
ENSMUSG00000026781	Acbd5	2.30329	1.2037	7.93115e-41	up
ENSMUSG00000026807	Ak8	3.72798	1.8984	1.27297e-05	up
ENSMUSG00000026809	Spaca9	2.34716	1.23092	0.0352929	up
ENSMUSG00000026831	Pierce1	3.39269	1.76243	1.02631e-31	up
ENSMUSG00000026832	Cytip	33.0206	5.04529	0.0037884	up
ENSMUSG00000026840	Lamc3	18.9382	4.24323	6.57848e-06	up
ENSMUSG00000026841	Fibcd1	22.6761	4.5031	0.0235631	up
ENSMUSG00000026853	Crat	2.14939	1.10393	2.02885e-12	up
ENSMUSG00000026854	Usp20	2.34828	1.23161	3.4383e-18	up
ENSMUSG00000026866	Kynu	14.7509	3.88273	1.81008e-08	up
ENSMUSG00000026870	Cutal	4.33351	2.11554	2.47182e-07	up
ENSMUSG00000026872	Zeb2	26.8363	4.74611	1.31564e-19	up
ENSMUSG00000026879	Gsn	12.4998	3.64384	0	up
ENSMUSG00000026885	Ttll11	155.802	7.28357	4.48472e-08	up
ENSMUSG00000026896	Ifih1	32.4628	5.02072	1.23376e-16	up
ENSMUSG00000026925	Inpp5e	2.88997	1.53106	1.0599e-21	up
ENSMUSG00000026930	Gpsm1	3.23075	1.69187	2.04624e-39	up
ENSMUSG00000026942	Traf2	2.35444	1.23538	9.34198e-21	up
ENSMUSG00000026956	Uap1l1	3.32958	1.73534	1.82408e-44	up
ENSMUSG00000026970	Rbms1	3.60353	1.84941	4.85436e-202	up
ENSMUSG00000026971	Itgb6	7.47616	2.9023	9.32985e-06	up
ENSMUSG00000026994	Galnt3	3.00401	1.58689	1.10997e-37	up
ENSMUSG00000027015	Cybrd1	2.78867	1.47958	0.00701933	up
ENSMUSG00000027068	Dhrs9	24.2388	4.59925	0.00388247	up
ENSMUSG00000027070	Lrp2	8.42666	3.07496	0	up
ENSMUSG00000027102	Hoxd8	4.14349	2.05085	0.00450776	up
ENSMUSG00000027163	Commd9	3.04365	1.6058	5.6651e-46	up
ENSMUSG00000027167	Elp4	2.12944	1.09047	2.82709e-20	up
ENSMUSG00000027171	Prrg4	3.49296	1.80445	1.52312e-106	up
ENSMUSG00000027175	Tcp11l1	2.2953	1.19868	4.17476e-07	up
ENSMUSG00000027177	Hipk3	5.51326	2.46291	1.4875e-267	up
ENSMUSG00000027189	Trim44	2.0796	1.05631	4.36496e-77	up
ENSMUSG00000027194	Ttc17	2.2525	1.17152	2.93765e-32	up
ENSMUSG00000027200	Sema6d	19.9822	4.32064	0.00144213	up
ENSMUSG00000027204	Fbn1	3.21884	1.68654	1.96337e-25	up
ENSMUSG00000027208	Fgf7	17.8401	4.15705	0.017479	up
ENSMUSG00000027210	Meis2	13.4385	3.7483	9.3497e-14	up
ENSMUSG00000027215	Cd82	8.38343	3.06754	2.92065e-22	up
ENSMUSG00000027220	Syt13	5.80843	2.53815	1.27197e-51	up
ENSMUSG00000027221	Chst1	4.09732	2.03468	3.25408e-06	up
ENSMUSG00000027230	Creb3l1	2.00386	1.00278	2.25659e-09	up
ENSMUSG00000027254	Map1a	2.03767	1.02692	4.03868e-21	up
ENSMUSG00000027255	Arfgap2	3.36642	1.75121	1.4627e-102	up
ENSMUSG00000027272	Ubr1	2.65122	1.40666	1.34742e-88	up
ENSMUSG00000027309	Dnaaf9	2.07077	1.05017	7.14158e-24	up
ENSMUSG00000027314	Dll4	6.02386	2.59069	0.00837251	up
ENSMUSG00000027315	Spint1	2.34197	1.22772	4.98939e-44	up
ENSMUSG00000027338	Prnd	2.2612	1.17709	0.00010776	up
ENSMUSG00000027356	Fermt1	2.46065	1.29904	4.70197e-06	up
ENSMUSG00000027358	Bmp2	19.0601	4.25248	3.35707e-13	up
ENSMUSG00000027375	Mal	8.42809	3.07521	1.52775e-09	up
ENSMUSG00000027412	Lpin3	2.41577	1.27249	3.05209e-23	up
ENSMUSG00000027457	Snph	2.511	1.32826	0.0263164	up
ENSMUSG00000027463	Slc52a3	2.45748	1.29718	6.93992e-08	up
ENSMUSG00000027472	Pdrg1	2.64203	1.40165	6.3645e-35	up
ENSMUSG00000027499	Pkia	2.99373	1.58195	7.6388e-12	up
ENSMUSG00000027508	Pag1	2.42138	1.27583	7.60979e-09	up
ENSMUSG00000027524	Edn3	13.2383	3.72665	0.0121294	up
ENSMUSG00000027544	Nfatc2	2.29063	1.19575	5.96094e-15	up
ENSMUSG00000027559	Car3	6.56121	2.71396	1.34601e-06	up
ENSMUSG00000027560	Dok5	9.43567	3.23812	0.00090337	up
ENSMUSG00000027562	Car2	4.90218	2.29342	1.74391e-118	up
ENSMUSG00000027574	Nkain4	7.02575	2.81265	1.44157e-17	up
ENSMUSG00000027577	Chrna4	3.71617	1.89382	8.82855e-05	up
ENSMUSG00000027580	Helz2	2.2898	1.19522	0.00226081	up
ENSMUSG00000027674	Pex5l	3.83425	1.93894	0.0342301	up
ENSMUSG00000027684	Mecom	7.67421	2.94002	4.72482e-10	up
ENSMUSG00000027692	Tnik	2.11835	1.08294	3.00228e-07	up
ENSMUSG00000027695	Pld1	2.25913	1.17577	1.91763e-10	up
ENSMUSG00000027706	Sec62	2.403	1.26484	2.75787e-83	up
ENSMUSG00000027712	Anxa5	7.22441	2.85288	9.12104e-77	up
ENSMUSG00000027716	Trpc3	2.02844	1.02037	0.0449013	up
ENSMUSG00000027719	Adad1	2.07898	1.05587	0.0303628	up
ENSMUSG00000027750	Postn	39.4626	5.30242	0.000310817	up
ENSMUSG00000027796	Smad9	2.96698	1.56899	0.000479301	up
ENSMUSG00000027799	Nbea	2.81111	1.49114	4.90401e-46	up
ENSMUSG00000027803	Wwtr1	2.36349	1.24092	9.09201e-69	up
ENSMUSG00000027809	Etfdh	3.50702	1.81025	1.93466e-72	up
ENSMUSG00000027831	Veph1	4.8267	2.27104	1.96292e-07	up
ENSMUSG00000027832	Ptx3	11.9445	3.57828	0.000181605	up
ENSMUSG00000027833	Shox2	4.98431	2.31739	6.70894e-05	up
ENSMUSG00000027840	Wnt2b	15.7507	3.97734	2.10858e-22	up
ENSMUSG00000027848	Olfml3	4.24896	2.08711	0.0033648	up
ENSMUSG00000027865	Gdap2	3.06224	1.61459	5.4406e-42	up
ENSMUSG00000027868	Tbx15	8.06196	3.01113	1.29987e-08	up
ENSMUSG00000027894	Slc6a17	13.4572	3.7503	2.38028e-17	up
ENSMUSG00000027896	Slc16a4	2.15749	1.10935	2.63247e-05	up
ENSMUSG00000027907	S100a11	2.12859	1.0899	1.56232e-48	up
ENSMUSG00000027932	Slc27a3	3.35733	1.74732	1.86957e-28	up
ENSMUSG00000027935	Rab13	2.67091	1.41733	1.97112e-07	up
ENSMUSG00000027956	Tmem144	2.87739	1.52476	2.06609e-16	up
ENSMUSG00000027963	Extl2	2.9458	1.55866	5.11665e-34	up
ENSMUSG00000027966	Col11a1	2.02442	1.01751	6.08596e-10	up
ENSMUSG00000027977	Ndst3	28.2144	4.81836	0.00949295	up
ENSMUSG00000027978	Prss12	11.1021	3.47276	0.0339588	up
ENSMUSG00000028007	Snx7	5.55333	2.47335	6.25281e-97	up
ENSMUSG00000028015	Ctso	2.03837	1.02742	0.0386338	up
ENSMUSG00000028017	Egf	2.25085	1.17047	0.00143462	up
ENSMUSG00000028028	Alpk1	13.4884	3.75365	2.9841e-15	up
ENSMUSG00000028035	Dnajb4	2.7455	1.45707	1.33467e-13	up
ENSMUSG00000028039	Efna3	3.12384	1.64332	2.20571e-32	up
ENSMUSG00000028041	Adam15	3.26552	1.70731	1.97015e-56	up
ENSMUSG00000028042	Zbtb7b	5.41458	2.43685	1.81632e-99	up
ENSMUSG00000028048	Gba	2.54196	1.34594	1.21225e-60	up
ENSMUSG00000028057	Rit1	3.532	1.82049	1.26169e-28	up
ENSMUSG00000028063	Lmna	4.6355	2.21272	1.27798e-122	up
ENSMUSG00000028073	Pear1	16.0914	4.00822	1.94729e-11	up
ENSMUSG00000028088	Fmo5	2.51743	1.33195	0.0013965	up
ENSMUSG00000028108	Ecm1	2.3788	1.25024	0.000239145	up
ENSMUSG00000028126	Pip5k1a	2.48054	1.31065	1.20294e-72	up
ENSMUSG00000028128	F3	5.02058	2.32785	3.4783e-63	up
ENSMUSG00000028172	Tacr3	56.3956	5.81751	2.99182e-05	up
ENSMUSG00000028173	Wls	11.1281	3.47614	0	up
ENSMUSG00000028182	Lrriq3	4.30794	2.107	1.33178e-05	up
ENSMUSG00000028184	Adgrl2	3.15592	1.65806	1.64369e-134	up
ENSMUSG00000028195	Ccn1	4.1731	2.06112	4.44532e-189	up
ENSMUSG00000028211	Trp53inp1	2.72467	1.44608	1.39906e-121	up
ENSMUSG00000028214	Gem	3.721	1.89569	1.1534e-06	up
ENSMUSG00000028223	Decr1	2.05246	1.03735	5.69832e-11	up
ENSMUSG00000028229	Rmdn1	3.53921	1.82343	3.85901e-08	up
ENSMUSG00000028266	Lmo4	2.62377	1.39164	9.47946e-20	up
ENSMUSG00000028270	Gbp2	6.03072	2.59233	8.68925e-64	up
ENSMUSG00000028277	Ube2j1	3.65774	1.87095	3.83352e-61	up
ENSMUSG00000028278	Rragd	2.22049	1.15088	3.07183e-50	up
ENSMUSG00000028287	1700009N14Rik	31.9377	4.99719	0.00465045	up
ENSMUSG00000028337	Coro2a	9.0143	3.17221	6.34368e-71	up
ENSMUSG00000028341	Nr4a3	46.2539	5.5315	2.18635e-11	up
ENSMUSG00000028344	Invs	2.853	1.51248	5.44422e-23	up
ENSMUSG00000028364	Tnc	34.3406	5.10184	3.65775e-05	up
ENSMUSG00000028389	Zfp37	3.50794	1.81062	9.05241e-44	up
ENSMUSG00000028435	Aqp3	2.35908	1.23822	3.06525e-24	up
ENSMUSG00000028439	Fam219a	2.12355	1.08648	1.59976e-06	up
ENSMUSG00000028444	Cntfr	8.03189	3.00574	2.0569e-65	up
ENSMUSG00000028464	Tpm2	5.65088	2.49848	1.86422e-188	up
ENSMUSG00000028465	Tln1	2.63185	1.39608	4.23946e-101	up
ENSMUSG00000028466	Creb3	13.7627	3.78269	1.22929e-272	up
ENSMUSG00000028468	Rgp1	2.26252	1.17793	4.60289e-47	up
ENSMUSG00000028469	Npr2	5.40418	2.43408	2.22488e-15	up
ENSMUSG00000028480	Glipr2	2.32104	1.21477	8.33516e-80	up
ENSMUSG00000028494	Plin2	3.44201	1.78325	9.50505e-113	up
ENSMUSG00000028497	Hacd4	3.78072	1.91866	8.4657e-13	up
ENSMUSG00000028514	Usp24	3.24684	1.69904	3.53391e-206	up
ENSMUSG00000028521	Slc35d1	3.1675	1.66334	4.70803e-34	up
ENSMUSG00000028524	Sgip1	2.08121	1.05742	0.00120394	up
ENSMUSG00000028551	Cdkn2c	2.41482	1.27192	0.00163488	up
ENSMUSG00000028555	Ttc39a	5.25796	2.3945	2.3046e-30	up
ENSMUSG00000028565	Nfia	3.24965	1.70029	0.0100265	up
ENSMUSG00000028575	Eqtn	10.5049	3.393	0.0281796	up
ENSMUSG00000028583	Pdpn	2.40747	1.26752	1.69355e-83	up
ENSMUSG00000028584	Lrrc38	7.7946	2.96247	0.0322012	up
ENSMUSG00000028591	Pramel13	4.39542	2.136	3.84535e-247	up
ENSMUSG00000028600	Podn	28.1462	4.81487	4.09169e-11	up
ENSMUSG00000028610	Dmrtb1	2.63519	1.39791	2.15982e-06	up
ENSMUSG00000028618	Tmem59	2.93774	1.55471	5.08545e-108	up
ENSMUSG00000028631	Kcnq4	3.65559	1.87011	3.73241e-06	up
ENSMUSG00000028634	Hivep3	11.1841	3.48337	1.21052e-10	up
ENSMUSG00000028642	Tmem269	8.43555	3.07648	0.0280805	up
ENSMUSG00000028644	Ermap	162.532	7.34458	4.30638e-08	up
ENSMUSG00000028646	Rragc	3.50976	1.81137	2.01168e-129	up
ENSMUSG00000028669	Pithd1	2.84828	1.51009	4.51992e-58	up
ENSMUSG00000028673	Fuca1	2.02085	1.01496	4.61938e-19	up
ENSMUSG00000028698	Pik3r3	13.6827	3.77429	4.20452e-293	up
ENSMUSG00000028701	Lurap1	2.0238	1.01707	6.43341e-08	up
ENSMUSG00000028703	Lrrc41	5.40635	2.43465	2.19979e-229	up
ENSMUSG00000028716	Pdzk1ip1	4.69297	2.2305	0.00564967	up
ENSMUSG00000028738	Tas1r2	34.9039	5.12531	0.00289225	up
ENSMUSG00000028744	Slc66a1	2.7734	1.47166	3.53326e-24	up
ENSMUSG00000028755	Cda	11.4701	3.51981	2.45667e-12	up
ENSMUSG00000028758	Kif17	2.73184	1.44987	0.0131391	up
ENSMUSG00000028760	Eif4g3	2.03037	1.02175	5.40539e-55	up
ENSMUSG00000028772	Zcchc17	2.26057	1.17669	4.12086e-32	up
ENSMUSG00000028773	Fabp3	5.04114	2.33375	2.01795e-291	up
ENSMUSG00000028776	Tinagl1	18.5028	4.20967	0	up
ENSMUSG00000028779	Pef1	2.36711	1.24312	4.54827e-40	up
ENSMUSG00000028780	Sema3c	8.76031	3.13098	2.74471e-35	up
ENSMUSG00000028794	A3galt2	40.9538	5.35593	0.00119216	up
ENSMUSG00000028796	Phc2	2.62559	1.39264	1.03231e-36	up
ENSMUSG00000028799	Zfp362	3.29242	1.71915	1.131e-28	up
ENSMUSG00000028830	AU040320	5.26052	2.39521	3.13716e-141	up
ENSMUSG00000028836	Slc30a2	6.75978	2.75698	3.81918e-44	up
ENSMUSG00000028838	Extl1	7.41281	2.89002	8.08838e-55	up
ENSMUSG00000028841	Cnksr1	2.62732	1.39359	8.34571e-18	up
ENSMUSG00000028850	Gpatch3	2.25398	1.17247	2.98176e-17	up
ENSMUSG00000028860	Sytl1	5.12895	2.35866	1.5003e-27	up
ENSMUSG00000028883	Sema3a	35.3897	5.14526	0.00289552	up
ENSMUSG00000028917	Plekhm2	5.27339	2.39873	3.04433e-54	up
ENSMUSG00000028926	Cdk14	11.3304	3.50213	9.41455e-128	up
ENSMUSG00000028940	Hes2	2.6977	1.43173	0.000243386	up
ENSMUSG00000028950	Tas1r1	2.35405	1.23514	0.000257389	up
ENSMUSG00000028958	Tmub1	2.09864	1.06945	1.75767e-07	up
ENSMUSG00000028962	Slc4a2	6.46316	2.69224	4.51574e-273	up
ENSMUSG00000028967	Errfi1	7.73203	2.95085	0	up
ENSMUSG00000028989	Angptl7	8.82825	3.14213	1.74679e-05	up
ENSMUSG00000028992	Nmnat1	2.77013	1.46995	2.83315e-14	up
ENSMUSG00000028995	Fam126a	2.71482	1.44086	1.10297e-54	up
ENSMUSG00000029001	Fbxo44	2.75855	1.46391	6.99591e-17	up
ENSMUSG00000029004	Kmt2e	2.43085	1.28146	3.44313e-46	up
ENSMUSG00000029020	Mfn2	3.32991	1.73548	4.10252e-92	up
ENSMUSG00000029027	Dffb	2.54671	1.34863	6.35261e-13	up
ENSMUSG00000029032	Arhgef16	3.34648	1.74264	3.1458e-82	up
ENSMUSG00000029053	Prkcz	2.03071	1.02199	1.05815e-26	up
ENSMUSG00000029070	Mxra8	5.01791	2.32709	1.65188e-55	up
ENSMUSG00000029072	Tas1r3	11.2082	3.48649	0.0216138	up
ENSMUSG00000029073	Cptp	3.20592	1.68074	1.66281e-17	up
ENSMUSG00000029074	Ttll10	85.6761	6.42082	1.35008e-06	up
ENSMUSG00000029094	Afap1	2.82499	1.49824	1.60168e-40	up
ENSMUSG00000029095	Ablim2	8.94001	3.16028	5.94522e-20	up
ENSMUSG00000029098	Acox3	2.67509	1.41959	1.85621e-24	up
ENSMUSG00000029108	Pcdh7	86.0522	6.42714	1.83736e-12	up
ENSMUSG00000029135	Fosl2	2.97235	1.5716	1.03922e-30	up
ENSMUSG00000029136	Rbks	9.70787	3.27916	2.66299e-25	up
ENSMUSG00000029146	Snx17	2.22483	1.1537	7.89538e-48	up
ENSMUSG00000029152	Ociad1	2.16879	1.11689	1.20751e-72	up
ENSMUSG00000029156	Sgcb	4.35012	2.12105	8.56405e-24	up
ENSMUSG00000029161	Cgref1	4.35156	2.12153	1.31608e-53	up
ENSMUSG00000029163	Emilin1	3.89013	1.95982	5.52623e-34	up
ENSMUSG00000029165	Agbl5	2.3095	1.20758	3.5189e-23	up
ENSMUSG00000029166	Mapre3	3.71306	1.89261	1.23486e-29	up
ENSMUSG00000029167	Ppargc1a	297.667	8.21756	1.04817e-10	up
ENSMUSG00000029175	Slc35f6	2.34432	1.22917	3.76219e-30	up
ENSMUSG00000029185	Fam114a1	3.33576	1.73801	5.82035e-18	up
ENSMUSG00000029188	Slc34a2	123.139	6.94415	8.29409e-08	up
ENSMUSG00000029189	Sel1l3	30.3742	4.92478	2.94348e-48	up
ENSMUSG00000029195	Klb	4.44095	2.15087	0.00721579	up
ENSMUSG00000029212	Gabrb1	7.36883	2.88144	0.00079015	up
ENSMUSG00000029217	Tec	3.38274	1.75819	1.65669e-10	up
ENSMUSG00000029231	Pdgfra	2.49905	1.32138	2.21422e-05	up
ENSMUSG00000029245	Epha5	5.90516	2.56198	1.59751e-05	up
ENSMUSG00000029279	Brdt	5.54096	2.47014	1.39694e-26	up
ENSMUSG00000029287	Tgfbr3	4.72074	2.23901	2.77358e-48	up
ENSMUSG00000029314	Gpat3	2.81362	1.49243	3.22272e-30	up
ENSMUSG00000029335	Bmp3	320.143	8.32257	5.31616e-11	up
ENSMUSG00000029338	Antxr2	14.9116	3.89836	2.41668e-14	up
ENSMUSG00000029370	Rassf6	2.0784	1.05547	0.00126107	up
ENSMUSG00000029372	Ppbp	57.4956	5.84538	0.000149685	up
ENSMUSG00000029380	Cxcl1	14.3058	3.83853	0.0371992	up
ENSMUSG00000029381	Shroom3	2.45362	1.29491	8.76507e-48	up
ENSMUSG00000029397	Rchy1	2.29967	1.20143	8.74653e-48	up
ENSMUSG00000029406	Pitpnm2	2.86149	1.51677	2.12305e-36	up
ENSMUSG00000029408	Abcb9	9.07883	3.18251	1.5056e-11	up
ENSMUSG00000029416	Slc15a4	2.39561	1.26039	7.12044e-26	up
ENSMUSG00000029428	Stx2	2.99762	1.58382	3.60422e-22	up
ENSMUSG00000029431	B3gnt4	5.12814	2.35844	0.00613265	up
ENSMUSG00000029432	Nipsnap2	2.14771	1.1028	8.01822e-36	up
ENSMUSG00000029434	Vps33a	2.55671	1.35429	1.06338e-74	up
ENSMUSG00000029449	Rhof	2.01802	1.01294	1.71342e-05	up
ENSMUSG00000029452	Tmem116	3.9333	1.97574	3.23274e-14	up
ENSMUSG00000029456	Acad10	2.28249	1.19061	3.78027e-09	up
ENSMUSG00000029463	Fam216a	2.1277	1.0893	3.64424e-28	up
ENSMUSG00000029468	P2rx7	6.95398	2.79784	1.28411e-138	up
ENSMUSG00000029470	P2rx4	2.32706	1.21851	2.28504e-10	up
ENSMUSG00000029484	Anxa3	21.7243	4.44124	0	up
ENSMUSG00000029490	Mfsd7a	3.05231	1.6099	5.89697e-05	up
ENSMUSG00000029534	St7	4.14447	2.05119	4.27379e-31	up
ENSMUSG00000029561	Oasl2	2.55227	1.35178	1.19966e-05	up
ENSMUSG00000029563	Foxp2	4.01313	2.00473	0.00102104	up
ENSMUSG00000029571	Tmem106b	2.07353	1.05209	3.17441e-37	up
ENSMUSG00000029587	Zfp12	2.10744	1.07549	1.49333e-19	up
ENSMUSG00000029595	Lhx5	4.28313	2.09867	0.0200274	up
ENSMUSG00000029596	Sdsl	23.3763	4.54698	0.00494772	up
ENSMUSG00000029605	Oas1b	2.65809	1.41039	0.0276676	up
ENSMUSG00000029627	Zkscan14	3.19368	1.67522	7.20167e-24	up
ENSMUSG00000029634	Rnf6	2.14888	1.10359	3.49305e-36	up
ENSMUSG00000029641	Rasl11a	2.94296	1.55727	3.45301e-06	up
ENSMUSG00000029646	Cdx2	165.409	7.3699	3.00005e-22	up
ENSMUSG00000029651	Mtus2	2.51047	1.32796	6.24697e-23	up
ENSMUSG00000029661	Col1a2	15.4679	3.95121	1.66184e-25	up
ENSMUSG00000029669	Tspan12	2.46929	1.3041	2.68433e-05	up
ENSMUSG00000029675	Eln	8.3503	3.06183	1.11205e-44	up
ENSMUSG00000029681	Bcl7b	2.28686	1.19337	1.98508e-24	up
ENSMUSG00000029755	Dlx5	8.2028	3.03612	0.00840141	up
ENSMUSG00000029761	Cald1	14.6832	3.87609	0	up
ENSMUSG00000029763	Exoc4	3.08273	1.62421	1.57752e-199	up
ENSMUSG00000029784	Ssmem1	8.40271	3.07086	0.00332778	up
ENSMUSG00000029822	Osbpl3	2.39509	1.26008	7.08659e-29	up
ENSMUSG00000029828	4921507P07Rik	4.59841	2.20113	0.00220788	up
ENSMUSG00000029830	Svopl	4.51233	2.17387	0.0283524	up
ENSMUSG00000029844	Hoxa1	37.1289	5.21447	1.04398e-38	up
ENSMUSG00000029860	Zyx	5.92037	2.56569	9.52831e-175	up
ENSMUSG00000029868	Trpv6	29.7278	4.89374	0.00148491	up
ENSMUSG00000029875	Ccdc184	7.59685	2.9254	5.59593e-11	up
ENSMUSG00000030000	Add2	3.15644	1.6583	0.00256435	up
ENSMUSG00000030030	1700003E16Rik	3.53434	1.82144	2.479e-06	up
ENSMUSG00000030035	Wbp1	2.69595	1.43079	4.98105e-18	up
ENSMUSG00000030047	Arhgap25	13.1407	3.71597	0.0454385	up
ENSMUSG00000030055	Rab43	2.82635	1.49894	0.00271353	up
ENSMUSG00000030064	Frmd4b	4.40494	2.13912	1.67114e-34	up
ENSMUSG00000030075	Cntn3	4.12383	2.04398	0.00555815	up
ENSMUSG00000030077	Chl1	3.83297	1.93846	0.00414546	up
ENSMUSG00000030084	Plxna1	2.49898	1.32134	3.08047e-89	up
ENSMUSG00000030093	Wnt7a	3.78302	1.91954	0.0101146	up
ENSMUSG00000030095	Tmem43	2.17939	1.12393	4.27966e-32	up
ENSMUSG00000030107	Usp18	54.025	5.75556	7.34658e-07	up
ENSMUSG00000030109	Slc6a12	9.15239	3.19415	2.57101e-07	up
ENSMUSG00000030137	Tuba8	10.0335	3.32676	3.74441e-13	up
ENSMUSG00000030145	Zfp248	3.12358	1.6432	2.79167e-39	up
ENSMUSG00000030162	Olr1	307.322	8.26361	7.76851e-11	up
ENSMUSG00000030170	Wnt5b	2.85712	1.51456	0.00327933	up
ENSMUSG00000030180	Kdm5a	2.0425	1.03034	1.12594e-70	up
ENSMUSG00000030203	Dusp16	2.33519	1.22354	1.59416e-94	up
ENSMUSG00000030208	Emp1	2.40344	1.2651	1.17198e-82	up
ENSMUSG00000030222	Rerg	6.475	2.69488	1.80423e-12	up
ENSMUSG00000030247	Kcnj8	20.6782	4.37004	0.0311045	up
ENSMUSG00000030256	Bhlhe41	5.38901	2.43002	1.94186e-31	up
ENSMUSG00000030257	Srgap3	2.49469	1.31886	1.71398e-29	up
ENSMUSG00000030259	Rassf8	3.54852	1.82722	2.12258e-71	up
ENSMUSG00000030272	Camk1	2.46601	1.30218	5.00598e-28	up
ENSMUSG00000030287	Itpr2	3.02958	1.59912	2.89153e-16	up
ENSMUSG00000030307	Slc6a11	23.3159	4.54324	0.0047408	up
ENSMUSG00000030314	Atg7	2.21771	1.14907	5.22906e-29	up
ENSMUSG00000030315	Vgll4	4.31782	2.1103	3.78689e-130	up
ENSMUSG00000030319	Cand2	3.87179	1.953	1.06486e-101	up
ENSMUSG00000030321	Efcab12	2.05536	1.03939	0.00155799	up
ENSMUSG00000030324	Rho	4.37166	2.12818	0.0227981	up
ENSMUSG00000030337	Vamp1	2.22764	1.15552	1.81247e-09	up
ENSMUSG00000030339	Ltbr	12.881	3.68717	1.84825e-105	up
ENSMUSG00000030340	Scnn1a	12.025	3.58796	1.4741e-36	up
ENSMUSG00000030341	Tnfrsf1a	7.832	2.96938	1.69134e-141	up
ENSMUSG00000030342	Cd9	2.3062	1.20552	1.33591e-122	up
ENSMUSG00000030344	Akap3	7.75298	2.95475	0.00388247	up
ENSMUSG00000030347	D6Wsu163e	2.64576	1.40368	4.29811e-44	up
ENSMUSG00000030352	Tspan9	3.50293	1.80856	1.80167e-127	up
ENSMUSG00000030409	Dmpk	2.93029	1.55104	1.88992e-08	up
ENSMUSG00000030465	Psd3	3.4461	1.78497	3.26966e-16	up
ENSMUSG00000030472	Ceacam18	18.2204	4.18748	0.0142416	up
ENSMUSG00000030474	Siglece	5.36993	2.4249	0.0448824	up
ENSMUSG00000030499	Kctd15	2.19994	1.13746	6.52282e-20	up
ENSMUSG00000030516	Tjp1	2.46679	1.30263	3.23652e-126	up
ENSMUSG00000030518	Fam189a1	26.0028	4.70059	5.08329e-06	up
ENSMUSG00000030527	Crtc3	3.53659	1.82236	1.43334e-20	up
ENSMUSG00000030551	Nr2f2	258.319	8.01301	1.11442e-26	up
ENSMUSG00000030557	Mef2a	2.31035	1.20811	1.0084e-37	up
ENSMUSG00000030562	Nox4	2.14428	1.10049	4.64061e-07	up
ENSMUSG00000030587	2200002D01Rik	7.40075	2.88767	5.88266e-55	up
ENSMUSG00000030615	Tmem126a	2.01151	1.00828	1.90626e-14	up
ENSMUSG00000030616	Sytl2	5.67786	2.50535	4.35509e-06	up
ENSMUSG00000030653	Gm45837	172.804	7.43299	1.72821e-08	up
ENSMUSG00000030680	Pagr1a	16.017	4.00153	0.0157445	up
ENSMUSG00000030681	Mvp	4.69875	2.23228	7.05363e-212	up
ENSMUSG00000030682	Cdipt	2.65246	1.40733	5.82992e-73	up
ENSMUSG00000030683	Sez6l2	2.68519	1.42502	0.000785263	up
ENSMUSG00000030688	Stard10	2.3776	1.2495	1.31114e-14	up
ENSMUSG00000030713	Klk7	9.75474	3.2861	1.99957e-25	up
ENSMUSG00000030720	Cln3	2.09018	1.06363	1.09176e-24	up
ENSMUSG00000030768	Disp1	2.03323	1.02377	8.1634e-15	up
ENSMUSG00000030770	Parva	9.38858	3.23091	3.26222e-184	up
ENSMUSG00000030782	Tgfb1i1	80.0489	6.32281	8.33516e-80	up
ENSMUSG00000030792	Dkkl1	5.90027	2.56078	1.73333e-35	up
ENSMUSG00000030800	Prss8	7.34989	2.87772	2.29601e-175	up
ENSMUSG00000030806	Stx1b	2.74924	1.45903	1.73295e-14	up
ENSMUSG00000030834	Abcc6	13.9355	3.8007	2.93011e-06	up
ENSMUSG00000030847	Bag3	3.03522	1.6018	1.9535e-69	up
ENSMUSG00000030849	Fgfr2	2.78978	1.48015	1.00285e-38	up
ENSMUSG00000030873	Scnn1b	66.8883	6.06368	5.07867e-05	up
ENSMUSG00000030882	Dnhd1	6.04869	2.59662	2.21969e-13	up
ENSMUSG00000030890	Ilk	4.90407	2.29398	1.67667e-237	up
ENSMUSG00000030895	Hpx	80.2293	6.32606	1.19008e-05	up
ENSMUSG00000030921	Trim30a	7.60797	2.92751	0.000206499	up
ENSMUSG00000030956	Fam53b	2.45029	1.29295	1.08468e-14	up
ENSMUSG00000030966	Trim21	3.36495	1.75059	6.69518e-18	up
ENSMUSG00000030979	Uros	3.32215	1.73212	9.75025e-26	up
ENSMUSG00000030987	Stim1	2.75143	1.46018	8.79779e-56	up
ENSMUSG00000031021	Tmem9b	6.67408	2.73857	4.54605e-65	up
ENSMUSG00000031022	BC051019	3.16511	1.66226	0.00747579	up
ENSMUSG00000031075	Ano1	4.03673	2.01319	0.0307595	up
ENSMUSG00000031077	Fadd	2.2202	1.15069	1.89126e-10	up
ENSMUSG00000031079	Zfp300	3.34334	1.74129	0.000618066	up
ENSMUSG00000031089	Slc6a14	25.4415	4.66911	4.21635e-41	up
ENSMUSG00000031097	Tnni2	80.5248	6.33136	2.93481e-06	up
ENSMUSG00000031103	Elf4	2.68012	1.4223	4.95406e-35	up
ENSMUSG00000031119	Gpc4	4.12006	2.04266	3.64356e-122	up
ENSMUSG00000031131	Vgll1	35.3185	5.14235	5.13084e-92	up
ENSMUSG00000031133	Arhgef6	2.17372	1.12017	2.01565e-07	up
ENSMUSG00000031144	Syp	4.09404	2.03353	2.49089e-18	up
ENSMUSG00000031148	Gpkow	2.02527	1.01811	1.13461e-23	up
ENSMUSG00000031150	Ccdc120	3.53323	1.82099	7.55827e-79	up
ENSMUSG00000031176	Dynlt3	3.60235	1.84894	1.5076e-58	up
ENSMUSG00000031179	Magea9	16.4541	4.04037	4.76169e-245	up
ENSMUSG00000031189	Aff2	2.84426	1.50805	2.20978e-05	up
ENSMUSG00000031196	F8	3.10219	1.63329	5.29708e-07	up
ENSMUSG00000031217	Efnb1	20.5938	4.36414	4.75561e-289	up
ENSMUSG00000031227	Magee1	3.06241	1.61467	1.47526e-18	up
ENSMUSG00000031255	Sytl4	8.50433	3.0882	2.14925e-09	up
ENSMUSG00000031266	Gla	2.46406	1.30104	1.42235e-33	up
ENSMUSG00000031271	Serpina7	2.54589	1.34817	0.0303014	up
ENSMUSG00000031273	Col4a6	5.86656	2.55252	0.00709745	up
ENSMUSG00000031274	Col4a5	10.9726	3.45583	8.04257e-15	up
ENSMUSG00000031284	Pak3	2.00342	1.00247	1.76144e-05	up
ENSMUSG00000031285	Dcx	4.6607	2.22055	0.0258491	up
ENSMUSG00000031286	Glt28d2	3.1284	1.64542	0.0303014	up
ENSMUSG00000031298	Adgrg2	5.90138	2.56105	0.00197633	up
ENSMUSG00000031304	Il2rg	2.0251	1.01799	0.0001788	up
ENSMUSG00000031309	Rps6ka3	2.16087	1.11161	7.36061e-51	up
ENSMUSG00000031312	Itgb1bp2	6.08971	2.60637	4.92081e-06	up
ENSMUSG00000031328	Flna	2.69815	1.43197	9.89844e-132	up
ENSMUSG00000031343	Gabra3	10.58	3.40326	0.000415314	up
ENSMUSG00000031355	Arhgap6	18.8777	4.23861	3.71529e-18	up
ENSMUSG00000031358	Msl3	3.15762	1.65884	1.18403e-34	up
ENSMUSG00000031367	Ap1s2	2.01887	1.01355	1.2513e-21	up
ENSMUSG00000031373	Car5b	3.39889	1.76506	2.45141e-07	up
ENSMUSG00000031375	Bgn	26.8928	4.74915	5.32847e-52	up
ENSMUSG00000031383	Dusp9	10.2855	3.36254	0	up
ENSMUSG00000031387	Renbp	2.42779	1.27964	7.58383e-55	up
ENSMUSG00000031393	Mecp2	2.09051	1.06386	5.57722e-30	up
ENSMUSG00000031409	Tceal6	7.8269	2.96844	0.0288507	up
ENSMUSG00000031410	Nxf7	10.9196	3.44885	6.08474e-83	up
ENSMUSG00000031434	Morc4	3.05315	1.6103	2.99863e-49	up
ENSMUSG00000031438	Rnf128	2.24786	1.16856	3.37572e-49	up
ENSMUSG00000031441	Atp11a	2.50212	1.32315	1.0095e-88	up
ENSMUSG00000031447	Lamp1	2.01914	1.01374	2.60608e-108	up
ENSMUSG00000031448	Adprhl1	5.31092	2.40896	0.00103517	up
ENSMUSG00000031461	Myom2	5.50497	2.46073	1.42213e-05	up
ENSMUSG00000031485	Plpbp	2.22659	1.15483	2.86839e-77	up
ENSMUSG00000031486	Adgra2	2.80057	1.48572	3.7687e-12	up
ENSMUSG00000031488	Rab11fip1	3.09624	1.63052	8.78734e-166	up
ENSMUSG00000031493	Ggn	4.02882	2.01036	0.0118016	up
ENSMUSG00000031495	Cd209d	12.382	3.63017	0.0172461	up
ENSMUSG00000031497	Tnfsf13b	14.2778	3.8357	0.0093131	up
ENSMUSG00000031502	Col4a1	2.35218	1.234	2.51502e-86	up
ENSMUSG00000031503	Col4a2	5.26874	2.39746	7.00382e-248	up
ENSMUSG00000031504	Rab20	3.81462	1.93154	1.26048e-08	up
ENSMUSG00000031517	Gpm6a	7.87391	2.97708	0.0122565	up
ENSMUSG00000031519	Asb5	19.5581	4.28969	0.0393205	up
ENSMUSG00000031538	Plat	18.2931	4.19323	1.19714e-48	up
ENSMUSG00000031543	Ank1	2.81527	1.49327	0.0109815	up
ENSMUSG00000031570	Plpp5	3.09055	1.62786	3.76878e-27	up
ENSMUSG00000031574	Star	2.14575	1.10148	8.14848e-10	up
ENSMUSG00000031594	Fgl1	3.14756	1.65423	6.21126e-09	up
ENSMUSG00000031618	Nr3c2	3.78306	1.91955	0.000572159	up
ENSMUSG00000031621	Isx	20.0926	4.3286	0.00135102	up
ENSMUSG00000031627	Irf2	3.04975	1.60869	6.9466e-08	up
ENSMUSG00000031636	Pdlim3	3.49549	1.80549	5.65876e-15	up
ENSMUSG00000031639	Tlr3	3.38763	1.76028	7.33566e-06	up
ENSMUSG00000031659	Adcy7	4.8185	2.26858	4.08928e-53	up
ENSMUSG00000031673	Cdh11	6.50712	2.70202	0.0001595	up
ENSMUSG00000031698	Mylk3	6.06659	2.60089	0.000545173	up
ENSMUSG00000031712	Il15	5.33703	2.41604	2.2542e-06	up
ENSMUSG00000031714	Gab1	2.78354	1.47692	8.49125e-292	up
ENSMUSG00000031723	Txnl4b	2.78306	1.47667	2.29933e-15	up
ENSMUSG00000031732	Phlpp2	2.41259	1.27058	1.18107e-45	up
ENSMUSG00000031734	Irx3	8.30533	3.05404	4.4665e-25	up
ENSMUSG00000031748	Gnao1	7.12187	2.83226	1.017e-27	up
ENSMUSG00000031750	Il34	4.27653	2.09644	6.67462e-06	up
ENSMUSG00000031751	Amfr	3.49705	1.80614	5.2657e-152	up
ENSMUSG00000031757	Mt4	2.57519	1.36468	0.00158811	up
ENSMUSG00000031767	Nudt7	5.10252	2.35121	2.23438e-14	up
ENSMUSG00000031772	Cntnap4	18.4944	4.20901	8.40922e-06	up
ENSMUSG00000031785	Adgrg1	3.51523	1.81362	1.45531e-40	up
ENSMUSG00000031790	Mmp15	4.89837	2.2923	5.91523e-136	up
ENSMUSG00000031791	Tmem38a	3.13352	1.64778	7.80686e-86	up
ENSMUSG00000031799	Tpm4	3.50551	1.80963	0	up
ENSMUSG00000031803	B3gnt3	3.97031	1.98925	2.17102e-08	up
ENSMUSG00000031816	Mthfsd	5.03146	2.33098	8.8011e-66	up
ENSMUSG00000031822	Gse1	2.14093	1.09824	1.58204e-51	up
ENSMUSG00000031823	Zdhhc7	2.46299	1.30041	4.73859e-25	up
ENSMUSG00000031824	6430548M08Rik	19.498	4.28525	9.61815e-26	up
ENSMUSG00000031827	Cotl1	2.70502	1.43564	2.50873e-59	up
ENSMUSG00000031853	Map3k21	7.03212	2.81396	5.10248e-07	up
ENSMUSG00000031861	Lpar2	2.14692	1.10227	1.12013e-32	up
ENSMUSG00000031875	Cmtm3	6.5265	2.70631	1.1085e-78	up
ENSMUSG00000031877	Ces2g	6.98829	2.80494	0.0035764	up
ENSMUSG00000031880	Rrad	11.2249	3.48863	1.20032e-16	up
ENSMUSG00000031891	Hsd11b2	3.69849	1.88693	0.000172027	up
ENSMUSG00000031906	Smpd3	2.09603	1.06766	0.032101	up
ENSMUSG00000031934	Panx1	2.46973	1.30436	3.55935e-15	up
ENSMUSG00000031937	Vstm5	2.67578	1.41996	7.13833e-10	up
ENSMUSG00000031952	Chst5	13.5062	3.75555	5.20702e-32	up
ENSMUSG00000031955	Bcar1	2.48213	1.31158	1.19421e-76	up
ENSMUSG00000031957	Ctrb1	28.2927	4.82236	0.00173767	up
ENSMUSG00000031962	Cdh15	2.56461	1.35874	0.00501379	up
ENSMUSG00000031965	Tbx20	5.65279	2.49896	7.32148e-33	up
ENSMUSG00000031970	Dbndd1	3.07431	1.62026	3.82906e-08	up
ENSMUSG00000031972	Acta1	355.206	8.47251	2.15096e-127	up
ENSMUSG00000031986	Sprtn	2.33837	1.2255	2.61331e-63	up
ENSMUSG00000031993	Snx19	3.38798	1.76043	1.72252e-71	up
ENSMUSG00000031994	Adamts8	2.04907	1.03497	0.0262384	up
ENSMUSG00000031995	St14	2.89614	1.53413	8.82882e-144	up
ENSMUSG00000032006	Pdgfd	5.31534	2.41016	0.000204416	up
ENSMUSG00000032010	Usp2	2.39362	1.2592	1.17729e-19	up
ENSMUSG00000032014	Oaf	4.70845	2.23525	2.6489e-08	up
ENSMUSG00000032028	Nxpe2	6.29693	2.65465	0.0284515	up
ENSMUSG00000032035	Ets1	4.13755	2.04878	2.48591e-17	up
ENSMUSG00000032041	Tirap	3.47969	1.79896	3.8092e-34	up
ENSMUSG00000032060	Cryab	74.324	6.21576	0	up
ENSMUSG00000032062	2310030G06Rik	2.13759	1.09598	1.61748e-13	up
ENSMUSG00000032085	Tagln	37.9179	5.24481	0	up
ENSMUSG00000032087	Dscaml1	9.85215	3.30044	1.93118e-32	up
ENSMUSG00000032091	Tmprss4	7.59525	2.9251	1.2489e-05	up
ENSMUSG00000032109	Nlrx1	2.02308	1.01655	1.20159e-07	up
ENSMUSG00000032122	Slc37a2	4.60723	2.2039	2.65314e-22	up
ENSMUSG00000032127	Vps11	2.0972	1.06847	2.49308e-59	up
ENSMUSG00000032131	Abcg4	7.07228	2.82218	8.16013e-07	up
ENSMUSG00000032182	Yipf2	2.08112	1.05736	3.40051e-16	up
ENSMUSG00000032228	Tcf12	2.52501	1.33629	1.71269e-87	up
ENSMUSG00000032231	Anxa2	2.99871	1.58434	1.49683e-164	up
ENSMUSG00000032232	Cgnl1	2.53219	1.34038	7.98269e-43	up
ENSMUSG00000032243	Itga11	28.3148	4.82348	0.000117002	up
ENSMUSG00000032244	Fem1b	4.05216	2.01869	0	up
ENSMUSG00000032245	Cln6	4.70165	2.23317	3.26703e-172	up
ENSMUSG00000032271	Nnmt	2.31593	1.21159	0.0029876	up
ENSMUSG00000032285	Dnaja4	2.09771	1.06882	9.56837e-07	up
ENSMUSG00000032289	Thsd4	5.5076	2.46142	7.91271e-07	up
ENSMUSG00000032303	Chrna3	53.2965	5.73597	0.000208798	up
ENSMUSG00000032315	Cyp1a1	47.403	5.56691	1.53227e-40	up
ENSMUSG00000032332	Col12a1	15.2341	3.92923	2.72088e-19	up
ENSMUSG00000032338	Hcn4	3.06626	1.61648	1.95366e-06	up
ENSMUSG00000032353	Tmed3	2.32934	1.21992	2.01204e-14	up
ENSMUSG00000032356	Rasgrf1	30.2782	4.92021	7.17813e-05	up
ENSMUSG00000032358	Fam83b	7.29142	2.8662	1.12562e-31	up
ENSMUSG00000032366	Tpm1	6.02631	2.59128	0	up
ENSMUSG00000032368	Zic1	6.30826	2.65724	5.3266e-05	up
ENSMUSG00000032370	Lactb	2.07063	1.05007	1.03222e-22	up
ENSMUSG00000032372	Plscr2	6.40582	2.67938	0.000405573	up
ENSMUSG00000032375	Aph1b	3.71259	1.89243	7.6436e-09	up
ENSMUSG00000032382	Snx1	2.36619	1.24257	2.97668e-60	up
ENSMUSG00000032394	Igdcc3	9.8496	3.30006	7.31177e-90	up
ENSMUSG00000032405	Pias1	2.3659	1.24239	8.42271e-69	up
ENSMUSG00000032425	Zfp949	2.16983	1.11758	3.97103e-16	up
ENSMUSG00000032436	Cmtm7	2.16757	1.11608	2.6413e-18	up
ENSMUSG00000032440	Tgfbr2	8.44665	3.07838	2.70127e-39	up
ENSMUSG00000032452	Clstn2	5.16006	2.36739	9.4299e-06	up
ENSMUSG00000032456	Nmnat3	7.09547	2.8269	1.08585e-14	up
ENSMUSG00000032462	Pik3cb	2.00737	1.00531	1.35926e-63	up
ENSMUSG00000032470	Mras	2.89394	1.53304	9.24855e-18	up
ENSMUSG00000032487	Ptgs2	6.39346	2.6766	3.08419e-31	up
ENSMUSG00000032493	Prss44	18.8175	4.234	0.0121268	up
ENSMUSG00000032496	Ltf	24.3232	4.60426	0.0168884	up
ENSMUSG00000032504	Pdcd6ip	2.41429	1.2716	1.88612e-130	up
ENSMUSG00000032508	Myd88	3.60092	1.84836	4.72881e-36	up
ENSMUSG00000032515	Csrnp1	4.6086	2.20433	3.64194e-110	up
ENSMUSG00000032531	Amotl2	5.46982	2.45149	0	up
ENSMUSG00000032540	Abhd5	3.93207	1.97529	2.36661e-46	up
ENSMUSG00000032547	Ryk	2.72766	1.44766	6.17141e-131	up
ENSMUSG00000032548	Slco2a1	33.3962	5.06161	9.36313e-150	up
ENSMUSG00000032567	Aste1	2.20337	1.13971	7.37586e-14	up
ENSMUSG00000032583	Mon1a	2.30391	1.20409	1.5167e-07	up
ENSMUSG00000032593	Amigo3	4.5211	2.17667	2.25672e-07	up
ENSMUSG00000032606	Nicn1	2.2225	1.15218	1.94122e-20	up
ENSMUSG00000032609	Klhdc8b	3.00214	1.58599	1.0609e-12	up
ENSMUSG00000032615	Nt5m	4.69475	2.23105	6.62496e-22	up
ENSMUSG00000032633	Flcn	2.11138	1.07818	2.15981e-50	up
ENSMUSG00000032641	Gpr19	2.68705	1.42602	1.73398e-37	up
ENSMUSG00000032649	Colgalt2	3.09919	1.63189	0.00337648	up
ENSMUSG00000032667	Pon2	2.16238	1.11262	2.80455e-06	up
ENSMUSG00000032680	6820408C15Rik	9.08739	3.18387	0.000244491	up
ENSMUSG00000032702	Kank1	8.57938	3.10087	0	up
ENSMUSG00000032714	Syde1	2.10896	1.07653	7.3694e-07	up
ENSMUSG00000032724	Abtb2	2.06864	1.04868	1.31209e-12	up
ENSMUSG00000032725	Folr2	11.0091	3.46063	6.14896e-11	up
ENSMUSG00000032726	Bmp8a	3.4982	1.80661	2.33465e-08	up
ENSMUSG00000032733	Snx33	6.49019	2.69826	1.17776e-40	up
ENSMUSG00000032735	Ablim3	8.09518	3.01706	8.55432e-20	up
ENSMUSG00000032741	Tpcn1	2.1792	1.1238	3.7094e-25	up
ENSMUSG00000032743	Katnip	2.49818	1.32088	2.39432e-28	up
ENSMUSG00000032802	Srxn1	4.88248	2.28761	2.11236e-128	up
ENSMUSG00000032806	Slc10a3	2.32777	1.21895	8.67969e-07	up
ENSMUSG00000032816	Igdcc4	6.19159	2.63031	7.99901e-74	up
ENSMUSG00000032840	Spring1	2.1841	1.12704	9.75983e-32	up
ENSMUSG00000032841	Prr5l	6.69286	2.74262	1.06785e-88	up
ENSMUSG00000032852	Rspo4	5.85494	2.54966	0.00129983	up
ENSMUSG00000032867	Fbxw8	2.45456	1.29546	1.52369e-79	up
ENSMUSG00000032875	Arhgef17	2.21986	1.15047	2.27794e-47	up
ENSMUSG00000032899	Styk1	3.01155	1.59051	0.0366401	up
ENSMUSG00000032911	Cspg4	2.44657	1.29076	0.0292873	up
ENSMUSG00000032940	Rbm11	7.82098	2.96735	1.85399e-07	up
ENSMUSG00000032968	Inha	2.65167	1.4069	0.0388634	up
ENSMUSG00000032988	Slc16a8	20.5368	4.36014	0.00113448	up
ENSMUSG00000032998	Foxj3	2.20594	1.1414	1.63032e-62	up
ENSMUSG00000033004	Mycbp2	2.58254	1.36879	1.04003e-99	up
ENSMUSG00000033016	Nfatc1	5.60697	2.48722	1.41033e-24	up
ENSMUSG00000033029	1700088E04Rik	10.4428	3.38444	2.94789e-11	up
ENSMUSG00000033032	Afap1l1	8.00933	3.00168	2.45396e-86	up
ENSMUSG00000033039	Micall1	4.61885	2.20753	5.607e-90	up
ENSMUSG00000033066	Gas7	2.71756	1.44231	1.4335e-07	up
ENSMUSG00000033114	Slc35d2	2.64669	1.40419	1.15214e-06	up
ENSMUSG00000033147	Slc22a15	11.9427	3.57806	9.43751e-11	up
ENSMUSG00000033149	Phldb2	29.4528	4.88033	0	up
ENSMUSG00000033159	Cnppd1	3.68903	1.88324	1.71417e-80	up
ENSMUSG00000033170	Card10	2.31007	1.20794	1.32304e-39	up
ENSMUSG00000033187	BC016579	12.4731	3.64075	7.17134e-05	up
ENSMUSG00000033191	Tie1	4.09162	2.03267	0.00802894	up
ENSMUSG00000033209	Ttc28	12.1853	3.60706	1.49568e-76	up
ENSMUSG00000033227	Wnt6	52.7014	5.71977	1.57354e-43	up
ENSMUSG00000033268	Duox1	3.89246	1.96068	5.57329e-05	up
ENSMUSG00000033278	Ptprm	50.2648	5.65148	3.86392e-79	up
ENSMUSG00000033306	Lpp	9.73531	3.28323	0	up
ENSMUSG00000033313	Fbxl8	6.17562	2.62658	3.21721e-13	up
ENSMUSG00000033335	Dnm2	2.0871	1.0615	4.1114e-60	up
ENSMUSG00000033352	Map2k4	2.0672	1.04767	1.64254e-71	up
ENSMUSG00000033355	Rtp4	17.5813	4.13597	0.000174412	up
ENSMUSG00000033361	Prrg3	2.84757	1.50973	1.43273e-21	up
ENSMUSG00000033420	Antxr1	3.01058	1.59004	6.34407e-09	up
ENSMUSG00000033430	Terf2ip	2.14102	1.0983	1.63527e-27	up
ENSMUSG00000033486	Catsper2	2.59613	1.37636	0.000802424	up
ENSMUSG00000033502	Cdc14a	2.92677	1.54931	3.18187e-34	up
ENSMUSG00000033542	Arhgef5	6.1749	2.62642	8.16006e-128	up
ENSMUSG00000033585	Ndn	2.77496	1.47247	1.30956e-27	up
ENSMUSG00000033594	Spata2l	5.68663	2.50757	6.24905e-06	up
ENSMUSG00000033597	Caskin1	2.43289	1.28267	1.36728e-07	up
ENSMUSG00000033671	Cep350	2.95742	1.56434	1.20738e-87	up
ENSMUSG00000033707	Lrrc24	7.11277	2.83041	0.0176665	up
ENSMUSG00000033717	Adra2a	3.53236	1.82063	0.000554834	up
ENSMUSG00000033721	Vav3	5.1369	2.3609	3.91375e-33	up
ENSMUSG00000033722	BC034090	4.11607	2.04127	6.97668e-24	up
ENSMUSG00000033728	Lrrc14	2.11595	1.08131	1.54786e-14	up
ENSMUSG00000033763	Mtss2	2.15779	1.10955	3.89636e-32	up
ENSMUSG00000033774	Npbwr1	93.2929	6.5437	3.361e-06	up
ENSMUSG00000033788	Dysf	14.5183	3.8598	1.33689e-126	up
ENSMUSG00000033805	Ephx4	3.02214	1.59557	0.0490847	up
ENSMUSG00000033855	Ston1	2.7583	1.46378	1.56888e-42	up
ENSMUSG00000033882	Rbm46	8.12507	3.02238	1.90676e-26	up
ENSMUSG00000033910	Gucy1a1	10.241	3.35628	0.0101602	up
ENSMUSG00000033965	Slc16a2	2.91983	1.54588	0.00537597	up
ENSMUSG00000033967	Rnf225	5.74488	2.52228	1.35059e-22	up
ENSMUSG00000034040	Galnt17	2.58058	1.3677	0.000171709	up
ENSMUSG00000034059	Ypel4	4.40262	2.13836	0.0183545	up
ENSMUSG00000034066	Farp2	3.4258	1.77644	3.97071e-15	up
ENSMUSG00000034071	Zfp551	2.93159	1.55168	5.64083e-10	up
ENSMUSG00000034083	Ccdc174	2.24583	1.16725	5.99299e-29	up
ENSMUSG00000034101	Ctnnd1	2.01158	1.00833	5.8139e-103	up
ENSMUSG00000034105	Meak7	3.36652	1.75126	2.11474e-66	up
ENSMUSG00000034112	Atp2c2	9.77113	3.28853	5.89981e-35	up
ENSMUSG00000034135	Sik3	2.49585	1.31953	7.2469e-73	up
ENSMUSG00000034159	Mab21l4	7.65356	2.93613	0.00508566	up
ENSMUSG00000034177	Rnf43	4.13383	2.04748	2.44315e-09	up
ENSMUSG00000034220	Gpc1	3.3762	1.7554	4.2444e-65	up
ENSMUSG00000034255	Arhgap27	2.0811	1.05735	3.13021e-27	up
ENSMUSG00000034258	Flvcr2	13.1731	3.71952	1.41138e-120	up
ENSMUSG00000034282	Evpl	2.06156	1.04373	1.90997e-17	up
ENSMUSG00000034290	Nek9	2.1096	1.07697	2.17561e-64	up
ENSMUSG00000034300	Fam53c	2.11365	1.07974	1.65693e-45	up
ENSMUSG00000034308	Sdr42e1	6.73721	2.75215	1.16923e-08	up
ENSMUSG00000034312	Iqsec1	5.75842	2.52567	1.39065e-217	up
ENSMUSG00000034320	Slc26a2	2.17268	1.11948	6.33814e-38	up
ENSMUSG00000034327	Kctd9	2.21826	1.14943	1.34512e-44	up
ENSMUSG00000034361	Cpne2	3.03887	1.60354	2.59761e-14	up
ENSMUSG00000034377	Tulp4	4.09886	2.03522	7.35803e-184	up
ENSMUSG00000034379	Wdr5b	5.9701	2.57776	7.21826e-22	up
ENSMUSG00000034382	AI661453	5.64301	2.49647	3.16617e-184	up
ENSMUSG00000034384	Barhl2	16.6178	4.05466	0.0289993	up
ENSMUSG00000034394	Lif	9.01934	3.17302	1.64473e-115	up
ENSMUSG00000034403	Pja1	2.09354	1.06595	1.16994e-45	up
ENSMUSG00000034430	Zxdc	2.29379	1.19773	2.84543e-28	up
ENSMUSG00000034449	Dhrs11	3.01353	1.59146	7.76257e-20	up
ENSMUSG00000034457	Eda2r	3.42414	1.77574	3.68527e-167	up
ENSMUSG00000034459	Ifit1	12.3121	3.622	6.6789e-11	up
ENSMUSG00000034463	Scara3	2.02499	1.01792	0.0037281	up
ENSMUSG00000034471	Caskin2	2.65976	1.41129	1.24875e-46	up
ENSMUSG00000034509	Mad2l1bp	2.59892	1.37791	4.77967e-26	up
ENSMUSG00000034584	Exph5	8.30938	3.05474	5.84467e-18	up
ENSMUSG00000034587	8430429K09Rik	3.84993	1.94483	1.24119e-16	up
ENSMUSG00000034595	Ppp1r18	5.85334	2.54926	1.19239e-219	up
ENSMUSG00000034613	Ppm1h	2.43912	1.28636	1.93492e-23	up
ENSMUSG00000034616	Ssh3	2.49557	1.31937	1.9209e-12	up
ENSMUSG00000034620	Rxylt1	2.35925	1.23833	5.50206e-34	up
ENSMUSG00000034647	Ankrd12	2.38068	1.25138	2.4459e-33	up
ENSMUSG00000034652	Cd300a	2.8	1.48542	0.00609341	up
ENSMUSG00000034664	Itga2b	2.64357	1.40249	4.92811e-06	up
ENSMUSG00000034675	Dbn1	2.58203	1.3685	2.46573e-56	up
ENSMUSG00000034684	Sema3f	2.96702	1.56902	2.53502e-08	up
ENSMUSG00000034687	Fras1	11.1629	3.48064	4.80349e-128	up
ENSMUSG00000034744	Nagk	3.63625	1.86245	3.16885e-19	up
ENSMUSG00000034757	Tmub2	2.53956	1.34458	3.86091e-32	up
ENSMUSG00000034761	Map4k5	3.54572	1.82608	2.84036e-149	up
ENSMUSG00000034765	Dusp5	2.84269	1.50726	2.43686e-39	up
ENSMUSG00000034795	Ccdc122	2.68578	1.42534	9.44246e-06	up
ENSMUSG00000034813	Grip1	9.02861	3.1745	3.52514e-116	up
ENSMUSG00000034825	Nrip3	5.00577	2.32359	3.91676e-20	up
ENSMUSG00000034832	Tet3	3.92315	1.97201	1.33137e-101	up
ENSMUSG00000034850	Tmem127	2.42546	1.27826	1.44824e-54	up
ENSMUSG00000034853	Acot11	2.00846	1.00609	9.08602e-08	up
ENSMUSG00000034854	Mfsd12	4.51622	2.17512	2.1495e-52	up
ENSMUSG00000034855	Cxcl10	19.0016	4.24805	2.3922e-17	up
ENSMUSG00000034858	Fam214a	2.22302	1.15252	9.39328e-14	up
ENSMUSG00000034881	Tbxa2r	3.96123	1.98595	0.00488349	up
ENSMUSG00000034903	Cobll1	11.7614	3.55598	3.85415e-163	up
ENSMUSG00000034908	Sidt2	2.55218	1.35173	3.02327e-62	up
ENSMUSG00000034918	Cdhr2	39.3395	5.29791	9.86686e-06	up
ENSMUSG00000034949	Zfr2	9.13599	3.19156	1.21469e-16	up
ENSMUSG00000034957	Cebpa	2.83316	1.50241	3.3162e-10	up
ENSMUSG00000034981	Parm1	3.08292	1.6243	3.14534e-14	up
ENSMUSG00000035007	Rundc1	2.24118	1.16426	7.2094e-32	up
ENSMUSG00000035067	Xkr6	3.4356	1.78056	8.87492e-28	up
ENSMUSG00000035112	Wnk4	4.65522	2.21885	8.18938e-12	up
ENSMUSG00000035164	Zc3h12c	3.51188	1.81224	5.82732e-36	up
ENSMUSG00000035184	Fam124a	8.93455	3.15939	9.3441e-19	up
ENSMUSG00000035187	Nkx6-1	11.8998	3.57286	0.00445645	up
ENSMUSG00000035199	Arl6ip5	2.48982	1.31604	5.65995e-50	up
ENSMUSG00000035200	Chrnb4	4.09809	2.03495	1.79659e-07	up
ENSMUSG00000035270	Impg2	101.653	6.66751	3.82883e-07	up
ENSMUSG00000035285	Nat14	4.59698	2.20069	0.000304001	up
ENSMUSG00000035305	Ror1	18.0564	4.17444	1.10193e-25	up
ENSMUSG00000035314	Gdpd5	5.1389	2.36146	5.29254e-13	up
ENSMUSG00000035342	Lzts2	4.4529	2.15475	3.73387e-162	up
ENSMUSG00000035354	Uvrag	2.49498	1.31903	2.54978e-51	up
ENSMUSG00000035357	Pdzrn3	3.18438	1.67101	5.70816e-09	up
ENSMUSG00000035382	Pcsk7	3.20678	1.68112	4.04668e-38	up
ENSMUSG00000035395	Dcaf8l	20.7182	4.37283	0.0310528	up
ENSMUSG00000035403	Crb2	4.86152	2.28141	1.86977e-06	up
ENSMUSG00000035435	Abca17	5.95463	2.57401	0.0012246	up
ENSMUSG00000035437	Rabgap1	2.13413	1.09365	3.34657e-67	up
ENSMUSG00000035456	Prdm8	7.41175	2.88982	0.00259955	up
ENSMUSG00000035472	Slc25a21	20.2145	4.33732	0.0386093	up
ENSMUSG00000035473	Galm	2.33218	1.22168	1.55155e-20	up
ENSMUSG00000035491	Fthl17a	11.5485	3.52963	2.10452e-15	up
ENSMUSG00000035493	Tgfbi	2.42681	1.27906	0.00250133	up
ENSMUSG00000035495	Tstd2	2.10757	1.07558	4.41773e-49	up
ENSMUSG00000035498	Cdcp1	4.10842	2.03858	3.41557e-136	up
ENSMUSG00000035517	Tdrd7	3.04193	1.60499	7.51565e-19	up
ENSMUSG00000035594	Chrna5	4.75008	2.24795	0.000576316	up
ENSMUSG00000035606	Ky	2.31106	1.20855	0.0390978	up
ENSMUSG00000035615	Frmpd1	5.26512	2.39647	1.24627e-44	up
ENSMUSG00000035629	Rubcn	2.67832	1.42133	1.31013e-76	up
ENSMUSG00000035640	Cbarp	2.09561	1.06737	1.63246e-11	up
ENSMUSG00000035692	Isg15	27.8004	4.79704	6.06049e-08	up
ENSMUSG00000035694	Caps2	2.24235	1.16501	3.09765e-05	up
ENSMUSG00000035711	Dok3	2.48206	1.31154	0.0390625	up
ENSMUSG00000035745	Grin3b	7.55324	2.9171	0.0150897	up
ENSMUSG00000035757	Selenoo	2.0877	1.06192	1.66967e-07	up
ENSMUSG00000035773	Kiss1r	2.81829	1.49482	0.00353148	up
ENSMUSG00000035775	Krt20	8.38131	3.06718	1.58111e-118	up
ENSMUSG00000035776	Cd99l2	2.30086	1.20217	7.50811e-16	up
ENSMUSG00000035778	Ggta1	3.88182	1.95673	1.85681e-128	up
ENSMUSG00000035783	Acta2	118.611	6.8901	2.29412e-71	up
ENSMUSG00000035868	Zfp983	2.20443	1.14041	0.000623796	up
ENSMUSG00000035877	Zhx3	4.48779	2.16601	8.32823e-22	up
ENSMUSG00000035878	Hykk	2.4811	1.31098	4.43022e-11	up
ENSMUSG00000035934	Pknox2	5.99765	2.5844	3.4541e-60	up
ENSMUSG00000035946	Gsx2	9.64186	3.26931	0.00251107	up
ENSMUSG00000035983	Gm7008	6.00163	2.58535	8.70895e-09	up
ENSMUSG00000035984	Nme5	11.1818	3.48308	6.0424e-09	up
ENSMUSG00000036019	Tmtc2	2.00191	1.00138	0.000290232	up
ENSMUSG00000036026	Tmem63b	2.17887	1.12358	3.36367e-65	up
ENSMUSG00000036030	Prtg	10.3192	3.36726	9.61012e-203	up
ENSMUSG00000036053	Fmnl2	2.15286	1.10626	1.86425e-59	up
ENSMUSG00000036062	Phf24	11.2809	3.4958	0.0215191	up
ENSMUSG00000036067	Slc2a6	2.747	1.45786	0.0329347	up
ENSMUSG00000036109	Mbnl3	9.84333	3.29915	0	up
ENSMUSG00000036151	Tm6sf2	4.07919	2.02828	0.00321846	up
ENSMUSG00000036155	Mgat5	2.39438	1.25965	1.6438e-28	up
ENSMUSG00000036158	Prickle1	11.3088	3.49938	2.97712e-179	up
ENSMUSG00000036181	H1f2	50.9771	5.67178	0	up
ENSMUSG00000036196	Slc26a8	12.3311	3.62423	2.56476e-10	up
ENSMUSG00000036198	Arhgap36	13.7826	3.78478	4.10908e-07	up
ENSMUSG00000036218	Pdzrn4	4.23013	2.0807	0.020763	up
ENSMUSG00000036225	Kctd1	6.10985	2.61114	4.91891e-46	up
ENSMUSG00000036246	Gmip	3.81028	1.9299	8.39829e-45	up
ENSMUSG00000036278	Macrod1	2.13747	1.0959	0.0305989	up
ENSMUSG00000036292	Gramd1c	2.9829	1.57671	1.39072e-11	up
ENSMUSG00000036298	Slc2a13	21.993	4.45897	0.00666593	up
ENSMUSG00000036306	Lzts1	55.2418	5.78769	1.80893e-18	up
ENSMUSG00000036330	Slc18a1	34.0972	5.09158	1.63368e-46	up
ENSMUSG00000036333	Kidins220	4.71448	2.2371	1.80481e-257	up
ENSMUSG00000036339	Tmem260	2.83889	1.50533	5.05337e-17	up
ENSMUSG00000036412	Arsi	16.9975	4.08725	5.94625e-28	up
ENSMUSG00000036422	Pcdh8	19.399	4.27791	3.96057e-06	up
ENSMUSG00000036437	Npy1r	3.8339	1.93881	0.000808842	up
ENSMUSG00000036446	Lum	22.3589	4.48278	0.0263298	up
ENSMUSG00000036461	Elf1	5.10903	2.35305	3.47917e-175	up
ENSMUSG00000036501	Fam13b	3.15385	1.65712	4.02147e-76	up
ENSMUSG00000036502	Tmem255a	59.0685	5.88432	0.000110581	up
ENSMUSG00000036523	Greb1	2.65092	1.40649	1.04417e-10	up
ENSMUSG00000036553	Sh3tc1	3.32713	1.73428	6.77897e-52	up
ENSMUSG00000036560	Lgi4	40.9132	5.35449	0.00120728	up
ENSMUSG00000036591	Arhgap21	2.75204	1.4605	1.17326e-148	up
ENSMUSG00000036594	H2-Aa	5.84151	2.54634	0.0264891	up
ENSMUSG00000036596	Cpz	13.0302	3.70379	8.49509e-23	up
ENSMUSG00000036602	Alx1	22.0872	4.46514	1.10306e-09	up
ENSMUSG00000036641	Ccdc148	12.0217	3.58757	0.00331027	up
ENSMUSG00000036644	Tbc1d9b	2.13158	1.09192	6.48229e-45	up
ENSMUSG00000036667	Tcaf1	7.42968	2.8933	5.43467e-142	up
ENSMUSG00000036687	Tmem184a	2.48222	1.31163	1.52686e-09	up
ENSMUSG00000036749	Pramel5	94.7015	6.56532	6.3085e-07	up
ENSMUSG00000036792	Mbd5	2.35528	1.2359	1.29057e-24	up
ENSMUSG00000036853	Mcoln3	2.21218	1.14547	3.63742e-05	up
ENSMUSG00000036856	Wnt4	10.7051	3.42023	4.23473e-17	up
ENSMUSG00000036862	Dchs1	4.99067	2.31923	1.99295e-08	up
ENSMUSG00000036885	Arhgef26	4.53496	2.18109	8.89851e-25	up
ENSMUSG00000036894	Rap2b	3.27243	1.71036	1.09768e-68	up
ENSMUSG00000036899	Trpv5	104.381	6.70572	1.66335e-30	up
ENSMUSG00000036902	Neto2	2.11868	1.08316	1.21678e-18	up
ENSMUSG00000036918	Ttc7	3.01733	1.59327	4.49523e-27	up
ENSMUSG00000036964	Trim17	12.9678	3.69686	7.1392e-11	up
ENSMUSG00000036966	Spryd3	2.2719	1.1839	1.88311e-25	up
ENSMUSG00000037007	Zfp113	2.52093	1.33395	3.03495e-23	up
ENSMUSG00000037025	Foxa2	64.9679	6.02166	1.2916e-07	up
ENSMUSG00000037028	Pramel18	14.7623	3.88384	0.0309734	up
ENSMUSG00000037032	Apbb1	2.09581	1.06751	2.79432e-21	up
ENSMUSG00000037049	Smpd1	4.51522	2.17479	4.86297e-63	up
ENSMUSG00000037085	Trmt12	4.60414	2.20293	3.05686e-35	up
ENSMUSG00000037104	Socs5	2.13079	1.09139	3.92676e-14	up
ENSMUSG00000037111	Setd7	2.69594	1.43079	6.25089e-118	up
ENSMUSG00000037129	Tmprss13	4.17257	2.06094	1.26798e-05	up
ENSMUSG00000037148	Arhgap10	4.33441	2.11583	2.09503e-67	up
ENSMUSG00000037225	Fgf2	2.47908	1.30981	0.0127631	up
ENSMUSG00000037235	Mxd4	10.1618	3.34508	3.53788e-61	up
ENSMUSG00000037253	Mex3c	2.00434	1.00313	1.01495e-46	up
ENSMUSG00000037286	Stag1	2.43564	1.2843	2.19846e-98	up
ENSMUSG00000037315	Jade3	2.02158	1.01548	2.69764e-63	up
ENSMUSG00000037321	Tap1	14.5604	3.86397	6.51943e-164	up
ENSMUSG00000037335	Hand1	8.37304	3.06575	2.00753e-55	up
ENSMUSG00000037341	Slc9a7	2.9163	1.54414	0.000257702	up
ENSMUSG00000037353	Letmd1	12.0308	3.58866	8.35937e-83	up
ENSMUSG00000037355	Uvssa	3.64025	1.86404	1.23644e-23	up
ENSMUSG00000037363	Letm2	3.74825	1.90622	7.31345e-18	up
ENSMUSG00000037366	Pafah2	3.32887	1.73503	1.01358e-62	up
ENSMUSG00000037375	Hhat	2.11471	1.08046	0.00144802	up
ENSMUSG00000037395	Rcor3	2.13529	1.09443	1.07967e-09	up
ENSMUSG00000037405	Icam1	2.20928	1.14358	1.78323e-31	up
ENSMUSG00000037418	Best1	3.22859	1.6909	0.000101295	up
ENSMUSG00000037419	Endod1	3.24042	1.69618	1.24577e-27	up
ENSMUSG00000037428	Vgf	4.11951	2.04247	6.28064e-11	up
ENSMUSG00000037440	Vnn1	41.3952	5.37139	4.64873e-153	up
ENSMUSG00000037465	Klf10	2.78994	1.48023	9.93997e-128	up
ENSMUSG00000037490	Slc2a12	18.3898	4.20084	2.59463e-22	up
ENSMUSG00000037541	Shank2	8.16669	3.02975	1.40685e-11	up
ENSMUSG00000037578	Pkd2l1	7.65819	2.937	3.53489e-05	up
ENSMUSG00000037600	Kdf1	2.53206	1.34031	1.79152e-15	up
ENSMUSG00000037606	Osbpl5	6.82197	2.77019	2.68352e-46	up
ENSMUSG00000037613	Tnfrsf23	5.12179	2.35665	5.53433e-08	up
ENSMUSG00000037624	Kcnk2	8.00552	3.00099	0.00293007	up
ENSMUSG00000037628	Cdkn3	2.73116	1.44951	2.79289e-15	up
ENSMUSG00000037636	Slc25a43	2.85119	1.51156	5.26146e-05	up
ENSMUSG00000037638	Zbtb42	7.06079	2.81983	8.90353e-23	up
ENSMUSG00000037664	Cdkn1c	2.37232	1.2463	3.22098e-48	up
ENSMUSG00000037692	Ahdc1	2.08549	1.06039	1.02701e-45	up
ENSMUSG00000037705	Tecta	21.0275	4.3942	0.00745171	up
ENSMUSG00000037709	Fam13a	21.9336	4.45507	7.97674e-38	up
ENSMUSG00000037730	Mynn	2.20088	1.13808	1.0648e-51	up
ENSMUSG00000037736	Limch1	19.6101	4.29353	0	up
ENSMUSG00000037747	Phyhipl	2.22864	1.15616	5.7165e-11	up
ENSMUSG00000037754	Ppp1r16b	2.43592	1.28447	1.91377e-14	up
ENSMUSG00000037762	Slc16a9	2.72425	1.44586	5.9494e-07	up
ENSMUSG00000037784	Dzip1l	2.2091	1.14346	1.81163e-27	up
ENSMUSG00000037798	Mat1a	25.4712	4.6708	6.19669e-06	up
ENSMUSG00000037813	D630003M21Rik	2.59221	1.37418	0.000114197	up
ENSMUSG00000037868	Egr2	3.38922	1.76095	0.00919169	up
ENSMUSG00000037887	Dusp8	11.4572	3.51818	3.47432e-67	up
ENSMUSG00000037892	Pcdh18	19.6902	4.2994	1.4204e-33	up
ENSMUSG00000037940	Inpp4b	22.8035	4.51118	0.0236125	up
ENSMUSG00000037946	Fgd3	39.8696	5.31722	6.04595e-22	up
ENSMUSG00000037949	Ano10	6.8708	2.78048	2.02336e-99	up
ENSMUSG00000037957	Wdr20	2.92152	1.54672	8.27558e-69	up
ENSMUSG00000037958	Nsrp1	2.05867	1.04171	9.0728e-57	up
ENSMUSG00000037962	Rflna	4.71085	2.23599	0.00411167	up
ENSMUSG00000037971	1110032A03Rik	5.16812	2.36964	4.97104e-25	up
ENSMUSG00000037982	Gm9725	3.31345	1.72833	0.000554352	up
ENSMUSG00000037989	Wnk2	8.11326	3.02028	3.2891e-173	up
ENSMUSG00000037990	Sh3rf3	4.8294	2.27184	8.87934e-06	up
ENSMUSG00000037993	Dhx38	2.0682	1.04838	7.64308e-63	up
ENSMUSG00000037999	Arap2	5.61994	2.49056	7.59706e-152	up
ENSMUSG00000038025	Phf2	2.47199	1.30567	1.38158e-21	up
ENSMUSG00000038042	Ptpdc1	3.92898	1.97415	1.7413e-32	up
ENSMUSG00000038046	Mrm3	2.1588	1.11023	1.74908e-19	up
ENSMUSG00000038068	Rnf144b	3.52214	1.81645	3.97089e-12	up
ENSMUSG00000038074	Fkbp14	2.97132	1.5711	1.55429e-07	up
ENSMUSG00000038077	Kcna6	2.83453	1.50311	0.0243347	up
ENSMUSG00000038085	Cnbd2	2.54392	1.34706	8.88101e-08	up
ENSMUSG00000038086	Hspb2	20.5549	4.36141	1.8945e-39	up
ENSMUSG00000038141	Tmem181a	2.19417	1.13367	6.63487e-30	up
ENSMUSG00000038145	Snrk	2.17802	1.12301	5.76647e-16	up
ENSMUSG00000038167	Plekhg6	2.85379	1.51288	2.07083e-09	up
ENSMUSG00000038168	P3h2	2.22445	1.15345	0.00398668	up
ENSMUSG00000038178	Slc43a2	3.02141	1.59522	5.27619e-49	up
ENSMUSG00000038181	Chpf2	3.60649	1.8506	2.61946e-25	up
ENSMUSG00000038208	Pgap3	2.27061	1.18308	3.19922e-07	up
ENSMUSG00000038210	Hoxa11	59.9673	5.9061	2.19182e-05	up
ENSMUSG00000038213	Tapbpl	4.44183	2.15116	1.44395e-25	up
ENSMUSG00000038224	Serpinf2	6.58922	2.72011	0.00235976	up
ENSMUSG00000038236	Hoxa7	27.5881	4.78598	1.25536e-23	up
ENSMUSG00000038239	Hrc	2.11387	1.07989	2.60917e-10	up
ENSMUSG00000038253	Hoxa5	57.5831	5.84757	0.000136114	up
ENSMUSG00000038267	Slc22a23	3.60427	1.84971	1.83738e-21	up
ENSMUSG00000038271	Iffo1	3.89703	1.96237	3.40758e-42	up
ENSMUSG00000038296	Galnt18	3.25405	1.70224	1.31622e-05	up
ENSMUSG00000038327	Serpinb9f	75.0996	6.23073	1.8972e-05	up
ENSMUSG00000038349	Plcl1	5.78977	2.53351	0.00294044	up
ENSMUSG00000038351	Sgsm2	2.12795	1.08947	8.36221e-42	up
ENSMUSG00000038369	Ncoa6	2.69229	1.42883	3.69322e-86	up
ENSMUSG00000038390	Gpr162	2.47306	1.3063	1.07617e-11	up
ENSMUSG00000038393	Txnip	3.46805	1.79413	0	up
ENSMUSG00000038402	Foxf2	24.9257	4.63956	0.0148208	up
ENSMUSG00000038451	Spsb2	7.06409	2.8205	9.55306e-61	up
ENSMUSG00000038486	Sv2a	3.41993	1.77397	6.72145e-07	up
ENSMUSG00000038495	Otud7b	3.78501	1.9203	5.41671e-129	up
ENSMUSG00000038496	Slc19a3	2.89907	1.53559	3.60703e-07	up
ENSMUSG00000038497	Tmco3	2.39022	1.25715	3.54015e-22	up
ENSMUSG00000038506	Dcun1d2	2.97516	1.57297	9.31641e-44	up
ENSMUSG00000038524	Fchsd1	2.54821	1.34948	3.94172e-24	up
ENSMUSG00000038527	C1rl	2.07306	1.05176	1.77131e-05	up
ENSMUSG00000038534	Osbpl7	2.60517	1.38138	2.84241e-35	up
ENSMUSG00000038540	Tmc3	3.6349	1.86191	4.12578e-05	up
ENSMUSG00000038545	Cul7	3.22601	1.68975	1.55679e-146	up
ENSMUSG00000038560	Sp6	2.70317	1.43465	4.96187e-32	up
ENSMUSG00000038572	Bpifb5	10.8238	3.43613	0.00118862	up
ENSMUSG00000038576	Susd4	7.0933	2.82646	3.57758e-127	up
ENSMUSG00000038580	Sct	5.08842	2.34722	1.68212e-07	up
ENSMUSG00000038604	Ripor1	5.00022	2.32199	2.14377e-229	up
ENSMUSG00000038650	Rnh1	2.17806	1.12304	5.34723e-47	up
ENSMUSG00000038668	Lpar1	2.24273	1.16525	1.98257e-20	up
ENSMUSG00000038677	Scube3	4.27807	2.09696	2.24235e-113	up
ENSMUSG00000038692	Hoxb4	16.7027	4.06201	6.83679e-10	up
ENSMUSG00000038721	Hoxb7	10.1728	3.34664	5.77809e-08	up
ENSMUSG00000038765	Lmx1b	14.048	3.81229	4.33964e-52	up
ENSMUSG00000038781	Stap2	3.56773	1.835	5.885e-19	up
ENSMUSG00000038797	Zscan2	2.35948	1.23847	9.72071e-08	up
ENSMUSG00000038805	Six3	4.51684	2.17531	0.0108146	up
ENSMUSG00000038827	Abitram	2.12126	1.08492	2.20135e-14	up
ENSMUSG00000038828	Tmem214	2.97496	1.57287	2.19281e-99	up
ENSMUSG00000038831	Ralgps1	2.20919	1.14351	5.53703e-31	up
ENSMUSG00000038836	Agbl3	2.71666	1.44183	0.00118514	up
ENSMUSG00000038843	Gcnt1	19.443	4.28118	0	up
ENSMUSG00000038844	Kif16b	2.2276	1.15549	6.37806e-36	up
ENSMUSG00000038855	Itpkb	2.61057	1.38436	1.13689e-29	up
ENSMUSG00000038872	Zfhx3	3.85749	1.94766	4.50285e-126	up
ENSMUSG00000038876	Rnf146	2.05183	1.03691	7.8731e-28	up
ENSMUSG00000038879	Nipal2	8.9857	3.16763	3.13849e-18	up
ENSMUSG00000038894	Irs2	9.04942	3.17782	0	up
ENSMUSG00000038903	Ccdc68	5.00741	2.32407	4.59522e-38	up
ENSMUSG00000038910	Plcl2	2.59163	1.37386	2.14293e-16	up
ENSMUSG00000038917	3930402G23Rik	9.51592	3.25034	0.000910177	up
ENSMUSG00000038949	Cnst	2.87801	1.52507	6.5978e-57	up
ENSMUSG00000038976	Ppp1r9b	2.08766	1.06189	1.82397e-41	up
ENSMUSG00000038980	Rbbp8nl	4.62613	2.20981	7.64157e-06	up
ENSMUSG00000038984	Tspyl5	2.1757	1.12148	8.22458e-06	up
ENSMUSG00000039031	Arhgap18	5.17293	2.37098	2.49887e-33	up
ENSMUSG00000039037	St6galnac5	7.56405	2.91916	0.0499821	up
ENSMUSG00000039043	Arpin	6.74762	2.75438	1.92059e-35	up
ENSMUSG00000039063	Echdc3	2.33956	1.22623	0.0142452	up
ENSMUSG00000039079	Trhr2	53.2419	5.73449	0.000298663	up
ENSMUSG00000039081	Zfp503	12.5357	3.64797	5.65417e-13	up
ENSMUSG00000039087	Rreb1	3.08274	1.62421	1.97423e-112	up
ENSMUSG00000039092	Sptlc3	65.4379	6.03205	4.99576e-05	up
ENSMUSG00000039106	Htr5a	16.8353	4.07342	0.0210788	up
ENSMUSG00000039110	Mycbpap	27.3479	4.77336	6.22307e-28	up
ENSMUSG00000039114	Nrn1	23.9046	4.57922	0.000495849	up
ENSMUSG00000039131	Gipc2	3.81753	1.93264	1.45719e-20	up
ENSMUSG00000039153	Runx2	35.5857	5.15323	0.00254416	up
ENSMUSG00000039154	Shd	11.2692	3.49431	1.13303e-08	up
ENSMUSG00000039159	Ube2h	2.38745	1.25547	5.47092e-71	up
ENSMUSG00000039168	Dap	2.24877	1.16914	1.63604e-17	up
ENSMUSG00000039179	Tekt5	5.80159	2.53645	2.13229e-14	up
ENSMUSG00000039205	Ciz1	3.0773	1.62167	4.43211e-42	up
ENSMUSG00000039206	Daglb	2.00861	1.0062	1.70252e-08	up
ENSMUSG00000039208	Metrnl	2.0481	1.03429	0.0133033	up
ENSMUSG00000039220	Ppp1r10	2.60192	1.37958	1.36625e-99	up
ENSMUSG00000039231	Suv39h1	2.04213	1.03007	2.18028e-27	up
ENSMUSG00000039232	Stx11	2.53099	1.3397	0.000122919	up
ENSMUSG00000039234	Sec24d	2.34848	1.23173	2.26775e-46	up
ENSMUSG00000039236	Isg20	3.57129	1.83645	0.0218665	up
ENSMUSG00000039238	Zfp750	5.99034	2.58264	2.41951e-116	up
ENSMUSG00000039239	Tgfb2	13.1492	3.7169	5.86675e-28	up
ENSMUSG00000039286	Fndc3b	4.52881	2.17913	3.87686e-152	up
ENSMUSG00000039321	Uts2r	6.7274	2.75005	0.000828987	up
ENSMUSG00000039347	Atp6v0e2	2.53933	1.34445	6.58858e-19	up
ENSMUSG00000039357	Fut11	2.65963	1.41123	1.53087e-18	up
ENSMUSG00000039376	Synpo2l	88.4307	6.46648	1.16629e-130	up
ENSMUSG00000039377	Hlx	9.51705	3.25051	0.000867098	up
ENSMUSG00000039384	Dusp10	13.5525	3.76048	1.96375e-74	up
ENSMUSG00000039405	Prss23	12.462	3.63947	6.91414e-43	up
ENSMUSG00000039450	Dcxr	4.75784	2.25031	5.16805e-43	up
ENSMUSG00000039457	Ppl	5.53336	2.46816	6.20865e-127	up
ENSMUSG00000039461	Tcta	8.30743	3.0544	1.77657e-40	up
ENSMUSG00000039470	Zdhhc2	2.38059	1.25132	7.39576e-24	up
ENSMUSG00000039473	Ubn1	2.18905	1.13031	5.65306e-65	up
ENSMUSG00000039477	Tnrc18	7.56988	2.92027	8.14222e-217	up
ENSMUSG00000039485	Tspyl4	5.73937	2.52089	1.27337e-34	up
ENSMUSG00000039496	Cdnf	3.2749	1.71145	0.00011621	up
ENSMUSG00000039529	Atp8b1	2.4578	1.29737	0.0344974	up
ENSMUSG00000039545	Flicr	2.55437	1.35297	0.0158198	up
ENSMUSG00000039552	Rsph4a	6.55519	2.71264	7.27066e-06	up
ENSMUSG00000039556	Ppp1r3f	6.73462	2.7516	5.69991e-22	up
ENSMUSG00000039563	2210406O10Rik	47.8085	5.5792	0.000505052	up
ENSMUSG00000039578	Ccser1	12.6532	3.66143	6.74069e-09	up
ENSMUSG00000039579	Grin3a	4.82324	2.27	0.00112176	up
ENSMUSG00000039601	Rcan2	3.79909	1.92565	1.762e-12	up
ENSMUSG00000039634	Zfp189	3.04482	1.60636	1.08663e-30	up
ENSMUSG00000039653	Baat	9.87161	3.30329	0.000668503	up
ENSMUSG00000039683	Sdk1	12.2035	3.60923	7.31815e-11	up
ENSMUSG00000039706	Ldb2	3.86298	1.94972	0.00452339	up
ENSMUSG00000039714	Cplx3	44.9965	5.49174	0.000138465	up
ENSMUSG00000039720	Got1l1	2.37158	1.24585	2.61357e-15	up
ENSMUSG00000039740	Alg2	2.50015	1.32201	5.06451e-31	up
ENSMUSG00000039742	Garin1b	8.57984	3.10095	0.00258815	up
ENSMUSG00000039747	Orai2	2.66846	1.41601	1.31783e-08	up
ENSMUSG00000039754	Alkbh4	2.88658	1.52936	2.34125e-29	up
ENSMUSG00000039782	Cpeb2	6.26124	2.64645	1.04779e-119	up
ENSMUSG00000039813	Tbc1d2	4.69624	2.23151	4.22144e-66	up
ENSMUSG00000039831	Arhgap29	5.13784	2.36116	1.68469e-215	up
ENSMUSG00000039840	Epg5	2.20741	1.14236	1.09188e-26	up
ENSMUSG00000039850	Endov	3.817	1.93244	6.83689e-37	up
ENSMUSG00000039878	Slc39a5	22.0244	4.46103	0.000626624	up
ENSMUSG00000039903	Eva1c	3.79861	1.92547	0.000142468	up
ENSMUSG00000039904	Gpr37	30.5757	4.93431	0.0054631	up
ENSMUSG00000039910	Cited2	7.41733	2.8909	0	up
ENSMUSG00000039952	Dag1	2.40795	1.26781	9.6765e-152	up
ENSMUSG00000039959	Hip1	2.77011	1.46995	5.36468e-123	up
ENSMUSG00000039960	Rhou	2.41034	1.26924	1.52789e-43	up
ENSMUSG00000039981	Zc3h12d	7.50445	2.90775	0.0210565	up
ENSMUSG00000039982	Dtx4	3.16729	1.66325	7.38369e-23	up
ENSMUSG00000039989	Cbx4	3.4727	1.79606	1.39109e-22	up
ENSMUSG00000040006	Ginm1	2.18153	1.12534	1.18361e-19	up
ENSMUSG00000040007	Bahd1	3.13187	1.64703	6.13706e-61	up
ENSMUSG00000040022	Rab11fip2	2.95934	1.56527	3.50449e-22	up
ENSMUSG00000040035	Disp2	5.8142	2.53958	2.76156e-06	up
ENSMUSG00000040102	Klhl42	3.2731	1.71066	1.10565e-70	up
ENSMUSG00000040105	Plpp6	3.78708	1.92108	1.15156e-15	up
ENSMUSG00000040133	Gpr176	48.3298	5.59484	0.000406649	up
ENSMUSG00000040146	Rgl3	4.96381	2.31145	1.13893e-12	up
ENSMUSG00000040147	Maob	2.9208	1.54636	0.0015555	up
ENSMUSG00000040152	Thbs1	24.7325	4.62834	0	up
ENSMUSG00000040158	Tax1bp3	4.76598	2.25277	4.48408e-136	up
ENSMUSG00000040164	Kcns1	3.49296	1.80445	5.22024e-09	up
ENSMUSG00000040165	Cd209c	20.6892	4.3708	7.36273e-124	up
ENSMUSG00000040167	Ikzf5	2.19518	1.13434	7.97155e-36	up
ENSMUSG00000040174	Alkbh3	2.18946	1.13057	4.01063e-15	up
ENSMUSG00000040212	Emp3	4.80207	2.26366	2.34016e-06	up
ENSMUSG00000040219	Ttc12	2.49231	1.31748	2.15191e-22	up
ENSMUSG00000040220	Gas8	5.32775	2.41353	3.33356e-187	up
ENSMUSG00000040254	Sema3d	6.92378	2.79156	2.43734e-05	up
ENSMUSG00000040260	Daam2	4.57743	2.19454	0.0045255	up
ENSMUSG00000040265	Dnm3	23.9607	4.5826	1.35206e-05	up
ENSMUSG00000040270	Bach2	2.29559	1.19887	4.06581e-08	up
ENSMUSG00000040296	Ddx58	2.27238	1.18421	4.32098e-49	up
ENSMUSG00000040322	Slc25a24	19.0856	4.25441	0	up
ENSMUSG00000040340	Tex45	24.4548	4.61205	0.0234635	up
ENSMUSG00000040350	Trim7	3.02736	1.59806	3.6897e-11	up
ENSMUSG00000040363	Bcor	3.5341	1.82134	1.65002e-170	up
ENSMUSG00000040364	Sec1	2.08683	1.06131	0.000159288	up
ENSMUSG00000040374	Pex2	5.12135	2.35652	2.2702e-48	up
ENSMUSG00000040405	Havcr1	46.3115	5.5333	9.90027e-05	up
ENSMUSG00000040407	Akap9	2.93983	1.55573	2.66782e-111	up
ENSMUSG00000040413	Timd2	193.201	7.59396	2.23337e-09	up
ENSMUSG00000040420	Cdh18	7.33208	2.87422	0.0397925	up
ENSMUSG00000040432	Ltb4r2	11.8202	3.56319	6.71677e-21	up
ENSMUSG00000040478	Prdm13	4.84874	2.27761	0.0305709	up
ENSMUSG00000040489	Sox30	7.0431	2.81621	4.0466e-09	up
ENSMUSG00000040533	Matn1	29.5119	4.88322	2.13183e-34	up
ENSMUSG00000040552	C3ar1	39.8696	5.31722	0.00026138	up
ENSMUSG00000040554	Aipl1	2.47431	1.30703	0.0279813	up
ENSMUSG00000040560	Wdr7	2.25827	1.17522	2.31548e-35	up
ENSMUSG00000040563	Plppr2	2.60854	1.38324	1.37514e-11	up
ENSMUSG00000040569	Slc26a7	65.7907	6.03981	5.84619e-05	up
ENSMUSG00000040591	Cstpp1	2.37708	1.24919	2.97041e-15	up
ENSMUSG00000040596	Pogk	8.26011	3.04616	1.81516e-78	up
ENSMUSG00000040612	Ildr2	2.49424	1.3186	1.86179e-05	up
ENSMUSG00000040629	Mael	2.56785	1.36056	5.80231e-28	up
ENSMUSG00000040631	Dok4	5.3647	2.4235	1.60794e-22	up
ENSMUSG00000040663	Clcf1	3.03014	1.59938	0.000268436	up
ENSMUSG00000040666	Sh3bgr	10.6673	3.41512	4.62175e-18	up
ENSMUSG00000040690	Col16a1	7.23402	2.8548	2.09072e-11	up
ENSMUSG00000040694	Apobec2	2.18636	1.12853	1.11979e-07	up
ENSMUSG00000040720	Virma	2.03498	1.02501	1.84708e-59	up
ENSMUSG00000040723	Rcsd1	6.97029	2.80122	3.32159e-26	up
ENSMUSG00000040734	Ppp1r13l	2.22884	1.15629	1.90237e-23	up
ENSMUSG00000040751	Lat2	3.37956	1.75683	0.0169306	up
ENSMUSG00000040811	Eml2	2.03884	1.02775	6.07432e-23	up
ENSMUSG00000040812	Agbl2	8.46713	3.08187	1.26912e-20	up
ENSMUSG00000040866	Rsph6a	4.81694	2.26812	0.0115813	up
ENSMUSG00000040913	Fbxw4	3.9918	1.99704	3.36007e-19	up
ENSMUSG00000040987	Mill2	9.39088	3.23126	0.00143205	up
ENSMUSG00000040997	Abhd4	4.32469	2.1126	6.30918e-147	up
ENSMUSG00000041037	Irgq	5.28009	2.40056	1.95102e-108	up
ENSMUSG00000041073	Nacad	13.6716	3.77311	5.12144e-22	up
ENSMUSG00000041120	Nbl1	4.96274	2.31114	1.57245e-09	up
ENSMUSG00000041144	Dnah7b	3.97737	1.99181	9.46758e-08	up
ENSMUSG00000041187	Prkd2	2.08539	1.06032	2.04627e-12	up
ENSMUSG00000041189	Chrnb1	13.9469	3.80187	9.49799e-66	up
ENSMUSG00000041298	Katnal1	2.79604	1.48338	1.64243e-27	up
ENSMUSG00000041324	Inhba	8.8631	3.14781	0.00413815	up
ENSMUSG00000041343	Ankrd42	2.32787	1.21901	5.12703e-06	up
ENSMUSG00000041362	Shtn1	5.46194	2.44941	5.57038e-88	up
ENSMUSG00000041377	Ninj2	6.19903	2.63204	0.00800182	up
ENSMUSG00000041460	Cacna2d4	2.92078	1.54635	0.0145712	up
ENSMUSG00000041556	Fbxo2	2.25644	1.17405	1.70794e-09	up
ENSMUSG00000041566	Tssk1	9.82657	3.29669	0.00810197	up
ENSMUSG00000041578	Crx	9.41296	3.23465	0.0457165	up
ENSMUSG00000041592	Sdk2	4.92712	2.30074	6.83285e-09	up
ENSMUSG00000041607	Mbp	5.41446	2.43682	8.64313e-89	up
ENSMUSG00000041679	Lrrc29	3.76411	1.91231	3.56836e-11	up
ENSMUSG00000041688	Amot	11.2428	3.49093	0	up
ENSMUSG00000041716	Gm20604	2.15083	1.10489	1.01011e-18	up
ENSMUSG00000041722	Khdc1c	43.6843	5.44904	0.000145151	up
ENSMUSG00000041734	Kirrel	2.09288	1.06549	3.58551e-49	up
ENSMUSG00000041771	Slc24a4	62.2177	5.95925	8.9118e-05	up
ENSMUSG00000041794	Myrip	6.79417	2.7643	7.96797e-08	up
ENSMUSG00000041801	Phlda3	3.15352	1.65696	4.51233e-65	up
ENSMUSG00000041845	Rhod	2.46219	1.29994	2.41824e-16	up
ENSMUSG00000041849	Card6	2.03151	1.02255	8.95178e-07	up
ENSMUSG00000041886	Macc1	9.46181	3.24212	5.75413e-11	up
ENSMUSG00000041889	Shisa4	4.49079	2.16697	1.2359e-19	up
ENSMUSG00000041911	Dlx1	19.4512	4.28179	0.0139073	up
ENSMUSG00000041912	Tdrkh	2.74012	1.45424	1.48705e-15	up
ENSMUSG00000041915	Ammecr1l	2.18924	1.13043	1.34851e-40	up
ENSMUSG00000041920	Slc16a6	2.76669	1.46816	1.34405e-46	up
ENSMUSG00000041923	Nol4	6.13352	2.61672	0.00161511	up
ENSMUSG00000041986	Elmod1	40.1408	5.327	4.53435e-08	up
ENSMUSG00000042063	Zfp386	2.8284	1.49999	1.34826e-39	up
ENSMUSG00000042078	Svop	97.6274	6.60921	1.10239e-33	up
ENSMUSG00000042082	Arsb	3.67838	1.87907	1.20188e-19	up
ENSMUSG00000042104	Uggt2	2.05704	1.04057	7.13639e-05	up
ENSMUSG00000042155	Klhl23	2.09168	1.06467	3.81599e-11	up
ENSMUSG00000042213	Zfand4	2.31168	1.20894	0.000413623	up
ENSMUSG00000042215	Bag2	2.73777	1.453	1.46079e-16	up
ENSMUSG00000042228	Lyn	8.67897	3.11752	3.34923e-47	up
ENSMUSG00000042249	Grk3	6.68009	2.73987	1.3423e-51	up
ENSMUSG00000042269	Cibar2	5.84152	2.54634	0.01755	up
ENSMUSG00000042275	Pelo	2.34985	1.23257	2.18385e-27	up
ENSMUSG00000042284	Itga1	18.3185	4.19523	8.56135e-40	up
ENSMUSG00000042320	Prox2	3.2218	1.68787	0.000623126	up
ENSMUSG00000042349	Ikbke	8.45373	3.07959	9.60222e-32	up
ENSMUSG00000042372	Dmrt3	2.56413	1.35847	0.0112041	up
ENSMUSG00000042377	Fam83g	4.56728	2.19134	2.4351e-98	up
ENSMUSG00000042444	Mindy2	3.1255	1.64409	2.64492e-21	up
ENSMUSG00000042510	AA986860	8.6929	3.11984	1.42335e-37	up
ENSMUSG00000042514	Klhl14	37.1483	5.21522	0.00197498	up
ENSMUSG00000042532	Golga7b	22.961	4.52111	0.0212584	up
ENSMUSG00000042564	Fam227a	2.74683	1.45777	0.00141665	up
ENSMUSG00000042579	4632404H12Rik	5.7645	2.5272	2.51283e-48	up
ENSMUSG00000042613	Pbxip1	4.36617	2.12637	4.17451e-81	up
ENSMUSG00000042616	Oscp1	2.73799	1.45312	1.97582e-05	up
ENSMUSG00000042647	Acad12	3.95542	1.98383	1.09248e-21	up
ENSMUSG00000042659	Arrdc4	4.68733	2.22877	3.48797e-204	up
ENSMUSG00000042678	Myo15	4.4575	2.15623	1.87382e-08	up
ENSMUSG00000042694	Stn1	2.11178	1.07846	5.4565e-13	up
ENSMUSG00000042707	Dnali1	22.5273	4.4936	0.00546492	up
ENSMUSG00000042744	Hectd4	2.05811	1.04132	6.92595e-35	up
ENSMUSG00000042759	Apobr	8.91747	3.15663	1.7817e-82	up
[truncated: 4,935 more rows]
