# Supplementary material for: Loss of sex-determining region Y-box 2 (Sox2) captures embryonic stem cells in a primed pluripotent state
Source: J Biol Chem. 2025 Apr 9;301(5):108501. doi: 10.1016/j.jbc.2025.108501 (PMC12135381; doi:10.1016/j.jbc.2025.108501)
Supplement: Table S6 [file mmc7.xlsx]

## Sheet: Sheet1
Genes that are differentially expressed in Sox2Δ/Δ vs. Sox2F/F ESCs
gene_id	gene_name	fold change	log2 fold change	padjust	up/down
ENSMUSG00000000031	H19	11.8485	3.56663	0	up
ENSMUSG00000000058	Cav2	3.30724	1.72563	0.00921556	up
ENSMUSG00000000094	Tbx4	2.51102	1.32827	7.86779e-05	up
ENSMUSG00000000120	Ngfr	2.4767	1.30842	1.18515e-75	up
ENSMUSG00000000125	Wnt3	14.7262	3.88032	2.20377e-34	up
ENSMUSG00000000142	Axin2	2.23932	1.16306	2.47929e-12	up
ENSMUSG00000000167	Pih1d2	2.37166	1.2459	0.00401694	up
ENSMUSG00000000184	Ccnd2	4.33025	2.11445	2.12405e-34	up
ENSMUSG00000000202	Btbd17	2.75297	1.46099	0.00294733	up
ENSMUSG00000000214	Th	7.64108	2.93378	8.52632e-08	up
ENSMUSG00000000266	Mid2	3.41693	1.7727	0.000696899	up
ENSMUSG00000000385	Tmprss2	10.4608	3.38693	1.3049e-28	up
ENSMUSG00000000435	Myf5	28.8291	4.84946	0.020658	up
ENSMUSG00000000567	Sox9	5.77131	2.5289	2.50552e-09	up
ENSMUSG00000000617	Grm6	44.344	5.47067	1.4876e-05	up
ENSMUSG00000000693	Loxl3	3.27507	1.71152	0.00276995	up
ENSMUSG00000000706	Btn1a1	9.31444	3.21947	0.00765141	up
ENSMUSG00000000791	Il12rb1	2.49729	1.32036	0.00318661	up
ENSMUSG00000000792	Slc5a5	5.24386	2.39063	1.51429e-47	up
ENSMUSG00000000794	Kcnn3	4.11669	2.04149	6.78828e-05	up
ENSMUSG00000000805	Car4	5.30861	2.40834	1.74225e-90	up
ENSMUSG00000000861	Bcl11a	4.50612	2.17189	1.87243e-53	up
ENSMUSG00000000957	Mmp14	2.1867	1.12875	8.31356e-68	up
ENSMUSG00000001020	S100a4	23.0558	4.52706	0.0108834	up
ENSMUSG00000001021	S100a3	23.3995	4.54841	0.00149177	up
ENSMUSG00000001025	S100a6	4.03685	2.01323	1.13886e-41	up
ENSMUSG00000001119	Col6a1	11.8586	3.56786	8.81579e-30	up
ENSMUSG00000001123	Lgals9	2.32729	1.21865	2.18056e-79	up
ENSMUSG00000001240	Ramp2	2.68566	1.42528	3.63176e-07	up
ENSMUSG00000001300	Efnb2	6.42613	2.68395	1.47527e-106	up
ENSMUSG00000001349	Cnn1	2.79182	1.48121	5.45013e-09	up
ENSMUSG00000001493	Meox1	4.11416	2.0406	6.41913e-11	up
ENSMUSG00000001506	Col1a1	7.21396	2.85079	9.3616e-79	up
ENSMUSG00000001507	Itga3	2.68374	1.42425	5.81393e-132	up
ENSMUSG00000001510	Dlx3	2.82691	1.49923	1.8583e-07	up
ENSMUSG00000001555	Fkbp10	3.50101	1.80777	9.53824e-118	up
ENSMUSG00000001750	Tcirg1	2.73273	1.45034	5.8706e-33	up
ENSMUSG00000001751	Naglu	2.0024	1.00173	4.27794e-05	up
ENSMUSG00000001773	Folh1	4.18144	2.064	0.0156831	up
ENSMUSG00000001946	Esam	5.99696	2.58423	2.54127e-16	up
ENSMUSG00000001986	Gria3	3.55059	1.82806	0.000141745	up
ENSMUSG00000001988	Npas1	2.42354	1.27712	0.0117785	up
ENSMUSG00000002100	Mybpc3	9.8474	3.29974	0.000306224	up
ENSMUSG00000002108	Nr1h3	2.50216	1.32317	0.010136	up
ENSMUSG00000002249	Tead3	3.28697	1.71676	1.07361e-36	up
ENSMUSG00000002265	Peg3	2.7514	1.46016	5.58329e-102	up
ENSMUSG00000002266	Zim1	2.06122	1.0435	0.0258259	up
ENSMUSG00000002384	Bmp8b	4.4465	2.15267	4.46975e-46	up
ENSMUSG00000002732	Fkbp7	4.71937	2.2386	2.77953e-08	up
ENSMUSG00000003051	Elf3	2.49818	1.32088	1.09266e-61	up
ENSMUSG00000003283	Hck	2.14821	1.10313	1.07481e-36	up
ENSMUSG00000003665	Has1	3.66466	1.87368	0.0483652	up
ENSMUSG00000003934	Efnb3	2.60974	1.38391	2.19768e-10	up
ENSMUSG00000003949	Hlf	3.23657	1.69447	8.4709e-08	up
ENSMUSG00000004044	Cavin1	2.45557	1.29606	1.0588e-78	up
ENSMUSG00000004105	Angptl2	2.86152	1.51678	0.000398331	up
ENSMUSG00000004151	Etv1	2.53432	1.3416	1.32099e-30	up
ENSMUSG00000004317	Clcn5	2.36595	1.24242	3.6099e-44	up
ENSMUSG00000004360	9330159F19Rik	3.41901	1.77358	0.0207604	up
ENSMUSG00000004371	Il11	4.13606	2.04826	0.0269339	up
ENSMUSG00000004540	Psg17	23.7126	4.56758	0.00117457	up
ENSMUSG00000004791	Pgf	2.57613	1.36521	0.0029583	up
ENSMUSG00000004872	Pax3	11.2117	3.48694	0.00337594	up
ENSMUSG00000004891	Nes	2.33446	1.22309	6.81689e-52	up
ENSMUSG00000005043	Sgsh	2.377	1.24914	2.34177e-10	up
ENSMUSG00000005087	Cd44	3.79863	1.92548	1.74379e-08	up
ENSMUSG00000005089	Slc1a2	13.9763	3.80491	0.00483218	up
ENSMUSG00000005124	Ccn4	8.96074	3.16362	1.0241e-16	up
ENSMUSG00000005503	Evx1	26.0085	4.70091	4.95608e-19	up
ENSMUSG00000005583	Mef2c	5.89965	2.56063	0.000102478	up
ENSMUSG00000005803	Sqor	5.57004	2.47769	0.00367681	up
ENSMUSG00000005836	Gata6	3.71199	1.89219	3.2431e-05	up
ENSMUSG00000005873	Reep5	2.38108	1.25162	2.17496e-30	up
ENSMUSG00000005980	Dnase1	2.22201	1.15187	2.60799e-06	up
ENSMUSG00000006241	Ccdc159	2.00901	1.00648	0.0448849	up
ENSMUSG00000006403	Adamts4	3.92622	1.97314	1.74404e-20	up
ENSMUSG00000006931	P3h4	2.45317	1.29465	9.17674e-33	up
ENSMUSG00000006958	Chrd	4.52812	2.17891	9.42131e-37	up
ENSMUSG00000007034	Slc44a4	2.17701	1.12235	1.17129e-14	up
ENSMUSG00000007041	Clic1	2.1492	1.1038	8.67508e-41	up
ENSMUSG00000007655	Cav1	42.2719	5.40163	5.81991e-23	up
ENSMUSG00000007805	Twist2	11.5443	3.52911	0.000541361	up
ENSMUSG00000007888	Crlf1	2.31656	1.21199	0.00055119	up
ENSMUSG00000007908	Hmgcll1	2.98705	1.57872	6.63981e-07	up
ENSMUSG00000008136	Fhl2	6.9339	2.79367	1.13181e-17	up
ENSMUSG00000008193	Spib	4.46901	2.15996	0.000234158	up
ENSMUSG00000009092	Derl3	2.3708	1.24537	5.17616e-11	up
ENSMUSG00000009216	Fam163b	2.41634	1.27283	0.0174039	up
ENSMUSG00000009248	Ascl2	2.17557	1.12139	3.07627e-11	up
ENSMUSG00000009356	Lpo	12.1412	3.60184	1.33617e-07	up
ENSMUSG00000009376	Met	2.17806	1.12304	1.29429e-11	up
ENSMUSG00000009687	Fxyd5	2.1977	1.13599	0.00548924	up
ENSMUSG00000009739	Pou6f1	4.63137	2.21144	2.98984e-60	up
ENSMUSG00000010051	Hyal1	2.22657	1.15482	1.22178e-15	up
ENSMUSG00000010080	Epn3	27.6242	4.78786	5.88053e-14	up
ENSMUSG00000010086	Rnf112	8.98286	3.16718	0.00152563	up
ENSMUSG00000010142	Tnfrsf13b	2.97238	1.57162	0.000103673	up
ENSMUSG00000010358	Ifi35	3.16846	1.66378	3.02142e-40	up
ENSMUSG00000010461	Eya4	9.51588	3.25034	0.0101753	up
ENSMUSG00000010660	Plcd1	2.01157	1.00832	1.33188e-23	up
ENSMUSG00000011154	Cfap161	11.8021	3.56097	6.33774e-06	up
ENSMUSG00000011263	Exoc3l2	3.04982	1.60872	2.50802e-38	up
ENSMUSG00000012017	Scarf2	4.1969	2.06932	1.56447e-35	up
ENSMUSG00000012187	Mogat1	27.193	4.76516	0.00669683	up
ENSMUSG00000012282	Wnt8a	23.9522	4.58209	1.46157e-50	up
ENSMUSG00000012519	Mlkl	2.57671	1.36553	0.000877981	up
ENSMUSG00000013076	Amotl1	2.28733	1.19366	7.31912e-53	up
ENSMUSG00000013367	Iglon5	3.03406	1.60125	6.68732e-11	up
ENSMUSG00000013419	Zfp651	2.25903	1.17571	2.67656e-09	up
ENSMUSG00000013698	Pea15a	3.3597	1.74833	2.32353e-61	up
ENSMUSG00000014599	Csf1	19.921	4.31622	1.28165e-49	up
ENSMUSG00000014602	Kif1a	3.79579	1.9244	4.65896e-72	up
ENSMUSG00000015053	Gata2	2.15313	1.10644	3.84574e-05	up
ENSMUSG00000015133	Lrrk1	3.72312	1.89651	8.76895e-13	up
ENSMUSG00000015452	Ager	2.80103	1.48596	0.00036272	up
ENSMUSG00000015488	Cacfd1	2.21024	1.1442	3.73077e-20	up
ENSMUSG00000015501	Hivep2	2.55767	1.35483	5.10635e-07	up
ENSMUSG00000015619	Gata3	2.59926	1.3781	0.00174608	up
ENSMUSG00000015843	Rxrg	5.50498	2.46074	2.13324e-05	up
ENSMUSG00000015947	Fcgr1	2.60823	1.38307	1.6041e-09	up
ENSMUSG00000015957	Wnt11	2.1774	1.1226	0.00209197	up
ENSMUSG00000015966	Il17rb	6.49428	2.69917	0.0341556	up
ENSMUSG00000015970	Chdh	9.23716	3.20745	9.04773e-15	up
ENSMUSG00000016179	Camk1g	13.8935	3.79634	3.98298e-07	up
ENSMUSG00000016458	Wt1	2.07597	1.05379	0.000968851	up
ENSMUSG00000016496	Cd274	25.5523	4.67538	2.93236e-32	up
ENSMUSG00000016758	Bik	2.71524	1.44108	0.00117402	up
ENSMUSG00000016918	Sulf1	3.20873	1.682	5.78982e-75	up
ENSMUSG00000016995	Matn4	6.48147	2.69632	3.15688e-07	up
ENSMUSG00000017002	Slpi	4.63811	2.21354	0.0180305	up
ENSMUSG00000017165	Gast	7.13334	2.83458	3.40069e-06	up
ENSMUSG00000017204	Gsdma	2.5471	1.34885	0.00148226	up
ENSMUSG00000017309	Cd300lg	11.4019	3.5112	0.0109447	up
ENSMUSG00000017466	Timp2	4.7541	2.24917	7.79375e-61	up
ENSMUSG00000017493	Igfbp4	2.57156	1.36264	6.75412e-68	up
ENSMUSG00000017607	Tns4	5.52795	2.46675	3.80492e-59	up
ENSMUSG00000017652	Cd40	2.95074	1.56108	0.000112908	up
ENSMUSG00000017667	Zfp334	2.59446	1.37543	1.03942e-30	up
ENSMUSG00000017830	Dhx58	2.05559	1.03955	4.23986e-05	up
ENSMUSG00000017943	Gdap1l1	2.81229	1.49174	2.05421e-08	up
ENSMUSG00000018102	H2bc4	2.34084	1.22703	1.47e-07	up
ENSMUSG00000018217	Pmp22	8.75918	3.1308	5.09056e-35	up
ENSMUSG00000018339	Gpx3	3.10046	1.63248	4.41649e-51	up
ENSMUSG00000018381	Abi3	2.1	1.07039	3.09203e-10	up
ENSMUSG00000018387	Shroom1	2.84043	1.50611	2.75848e-06	up
ENSMUSG00000018451	6330403K07Rik	3.44031	1.78254	4.46267e-30	up
ENSMUSG00000018486	Wnt9b	14.4516	3.85316	0.0167249	up
ENSMUSG00000018698	Lhx1	653.988	9.35312	2.27983e-18	up
ENSMUSG00000018750	Zbtb4	3.37995	1.757	2.94514e-10	up
ENSMUSG00000018776	Slc35g3	2.95474	1.56303	0.00673625	up
ENSMUSG00000018819	Lsp1	3.60639	1.85055	0.000213227	up
ENSMUSG00000018845	Unc45b	15.6819	3.97103	1.17508e-66	up
ENSMUSG00000018899	Irf1	3.76244	1.91167	7.38786e-181	up
ENSMUSG00000018907	Alox12e	3.32276	1.73238	0.00534747	up
ENSMUSG00000019230	Lhx9	6.79177	2.76379	0.00337144	up
ENSMUSG00000019647	Sema6a	5.49199	2.45733	3.95011e-61	up
ENSMUSG00000019779	Frk	5.57074	2.47787	2.39411e-15	up
ENSMUSG00000019832	Rab32	3.35233	1.74516	9.50607e-05	up
ENSMUSG00000019846	Lama4	4.76568	2.25268	8.44062e-27	up
ENSMUSG00000019848	Popdc3	2.67239	1.41813	0.00116122	up
ENSMUSG00000019850	Tnfaip3	2.68375	1.42425	2.17377e-05	up
ENSMUSG00000019851	Perp	3.54818	1.82708	2.53572e-95	up
ENSMUSG00000019866	Crybg1	2.55902	1.35559	2.46686e-09	up
ENSMUSG00000019880	Rspo3	7.3958	2.88671	0.00524758	up
ENSMUSG00000019890	Nts	56.1242	5.81055	8.62154e-05	up
ENSMUSG00000019899	Lama2	4.26675	2.09314	0.0464864	up
ENSMUSG00000019900	Rfx6	12.8556	3.68432	0.0317125	up
ENSMUSG00000019929	Dcn	21.3718	4.41764	7.04499e-24	up
ENSMUSG00000019997	Ccn2	2.52015	1.33351	4.17068e-65	up
ENSMUSG00000020000	Moxd1	2.81047	1.49081	1.25625e-07	up
ENSMUSG00000020019	Ntn4	2.50319	1.32377	0.0128878	up
ENSMUSG00000020023	Tmcc3	2.37799	1.24974	2.02568e-15	up
ENSMUSG00000020044	Timp3	2.32307	1.21603	3.10012e-18	up
ENSMUSG00000020062	Slc5a8	8.17019	3.03037	0.0232997	up
ENSMUSG00000020099	Unc5b	4.95443	2.30872	4.38827e-275	up
ENSMUSG00000020122	Egfr	7.26354	2.86067	1.24453e-47	up
ENSMUSG00000020135	Apc2	2.59477	1.37561	0.000584238	up
ENSMUSG00000020140	Lgr5	21.775	4.4446	4.42852e-12	up
ENSMUSG00000020154	Ptprb	4.49801	2.16929	0.0398694	up
ENSMUSG00000020160	Meis1	2.07714	1.0546	0.0105731	up
ENSMUSG00000020175	Rab36	4.20763	2.07301	0.000248884	up
ENSMUSG00000020183	Cpm	3.39581	1.76375	8.62793e-13	up
ENSMUSG00000020205	Phlda1	2.38074	1.25141	3.58107e-21	up
ENSMUSG00000020241	Col6a2	2.59075	1.37337	1.24405e-08	up
ENSMUSG00000020387	Jade2	2.07236	1.05128	1.67319e-32	up
ENSMUSG00000020411	Nipal4	3.62196	1.85677	2.58026e-12	up
ENSMUSG00000020423	Btg2	3.11343	1.6385	2.93779e-92	up
ENSMUSG00000020427	Igfbp3	11.2709	3.49453	0	up
ENSMUSG00000020435	Osbp2	2.85084	1.51139	0.00330742	up
ENSMUSG00000020467	Efemp1	12.29	3.61941	1.17683e-38	up
ENSMUSG00000020473	Aebp1	3.64002	1.86395	5.65082e-58	up
ENSMUSG00000020481	Ankrd36	5.6409	2.49593	2.0993e-15	up
ENSMUSG00000020486	Septin4	14.1142	3.81907	2.35287e-41	up
ENSMUSG00000020542	Myocd	8.64957	3.11263	2.24467e-07	up
ENSMUSG00000020589	Cyria	3.19435	1.67552	2.18952e-26	up
ENSMUSG00000020598	Nrcam	2.36985	1.2448	1.5332e-06	up
ENSMUSG00000020601	Trib2	2.38577	1.25446	6.21897e-19	up
ENSMUSG00000020609	Apob	3.64179	1.86465	8.0298e-16	up
ENSMUSG00000020620	Abca8b	3.87778	1.95523	5.47446e-15	up
ENSMUSG00000020641	Rsad2	4.51157	2.17363	0.000457825	up
ENSMUSG00000020651	Slc26a4	5.86743	2.55273	0.0145575	up
ENSMUSG00000020695	Mrc2	4.0906	2.03231	9.23179e-73	up
ENSMUSG00000020701	Tmem132e	10.7807	3.43038	9.07981e-13	up
ENSMUSG00000020732	Rab37	3.46266	1.79188	1.87507e-07	up
ENSMUSG00000020773	Trim47	2.56534	1.35915	3.10587e-15	up
ENSMUSG00000020788	Atp2a3	2.06661	1.04727	5.95895e-27	up
ENSMUSG00000020793	Galr2	2.8855	1.52882	2.24422e-06	up
ENSMUSG00000020805	Slc13a5	3.15377	1.65708	5.17335e-05	up
ENSMUSG00000020826	Nos2	4.09705	2.03459	5.36876e-08	up
ENSMUSG00000020846	Rflnb	2.32149	1.21505	2.97083e-07	up
ENSMUSG00000020848	Doc2b	3.84676	1.94364	0.00618864	up
ENSMUSG00000020865	Abcc3	2.6282	1.39408	0.000250187	up
ENSMUSG00000020866	Cacna1g	2.79697	1.48386	1.81942e-42	up
ENSMUSG00000020871	Dlx4	4.0539	2.01931	0.00113647	up
ENSMUSG00000020884	Asgr1	2.55899	1.35558	0.0476659	up
ENSMUSG00000020911	Krt19	6.76008	2.75704	5.0454e-159	up
ENSMUSG00000020912	Krt12	2.51514	1.33064	4.21041e-07	up
ENSMUSG00000020926	Adam11	2.10903	1.07658	1.87209e-11	up
ENSMUSG00000020930	Ccdc103	2.41433	1.27162	0.0141012	up
ENSMUSG00000020990	Cdkl1	3.43015	1.77827	0.0180911	up
ENSMUSG00000021055	Esr2	2.44778	1.29147	0.0482582	up
ENSMUSG00000021057	Akap5	2.28153	1.19	1.23641e-06	up
ENSMUSG00000021061	Sptb	2.42566	1.27838	3.93103e-33	up
ENSMUSG00000021062	Rab15	2.10216	1.07187	8.32292e-20	up
ENSMUSG00000021095	Gsc	7.93122	2.98754	7.01265e-15	up
ENSMUSG00000021198	Unc79	3.07762	1.62182	0.00558814	up
ENSMUSG00000021209	Ppp4r4	2.89213	1.53213	5.88436e-09	up
ENSMUSG00000021250	Fos	3.01446	1.5919	3.48999e-11	up
ENSMUSG00000021253	Tgfb3	7.37884	2.88339	2.74066e-08	up
ENSMUSG00000021268	Meg3	2.94599	1.55875	9.34637e-13	up
ENSMUSG00000021280	Exoc3l4	2.33106	1.22098	0.0350761	up
ENSMUSG00000021337	Scgn	5.22031	2.38414	6.99896e-05	up
ENSMUSG00000021365	Nedd9	3.26942	1.70903	4.35304e-05	up
ENSMUSG00000021384	Susd3	4.99291	2.31988	0.000295739	up
ENSMUSG00000021403	Serpinb9b	2.62145	1.39036	1.71272e-19	up
ENSMUSG00000021411	Pxdc1	16.7341	4.06472	5.63797e-59	up
ENSMUSG00000021448	Shc3	3.18803	1.67267	0.0220391	up
ENSMUSG00000021464	Ror2	2.59762	1.37719	1.08847e-56	up
ENSMUSG00000021469	Msx2	5.24087	2.38981	1.70543e-09	up
ENSMUSG00000021565	Slc6a19	21.985	4.45845	0.0161889	up
ENSMUSG00000021573	Tppp	3.11655	1.63995	0.0381418	up
ENSMUSG00000021583	Erap1	5.01633	2.32663	1.34234e-83	up
ENSMUSG00000021591	Glrx	12.7821	3.67606	2.94094e-35	up
ENSMUSG00000021701	Plk2	2.62194	1.39063	1.52285e-43	up
ENSMUSG00000021702	Thbs4	4.05268	2.01888	1.59026e-06	up
ENSMUSG00000021728	Emb	2.53082	1.3396	1.87368e-124	up
ENSMUSG00000021750	Fam107a	2.79212	1.48136	0.000187383	up
ENSMUSG00000021760	Gpx8	3.68514	1.88172	6.48164e-15	up
ENSMUSG00000021765	Fst	2.22029	1.15075	0.000189292	up
ENSMUSG00000021803	Cdhr1	3.35056	1.7444	8.10569e-52	up
ENSMUSG00000021822	Plau	4.37275	2.12854	3.77919e-07	up
ENSMUSG00000021838	Samd4	2.69075	1.42801	1.24809e-21	up
ENSMUSG00000021848	Otx2	9.25196	3.20976	2.58619e-92	up
ENSMUSG00000021876	Rnase4	2.3085	1.20696	0.000104624	up
ENSMUSG00000021892	Sh3bp5	2.01572	1.0113	4.68141e-06	up
ENSMUSG00000021908	Ncoa4-ps	4.24258	2.08494	0.01095	up
ENSMUSG00000021944	Gata4	3.7756	1.91671	4.00635e-12	up
ENSMUSG00000021951	Eef1akmt1	2.43789	1.28563	8.30997e-30	up
ENSMUSG00000021959	Lats2	4.99903	2.32165	3.48291e-26	up
ENSMUSG00000021983	Atp8a2	2.26051	1.17665	0.00445454	up
ENSMUSG00000021998	Lcp1	3.34404	1.74159	5.36428e-08	up
ENSMUSG00000022037	Clu	3.02751	1.59813	4.05555e-93	up
ENSMUSG00000022044	Stmn4	2.998	1.584	0.0411254	up
ENSMUSG00000022055	Nefl	2.80965	1.49039	2.8546e-102	up
ENSMUSG00000022090	Pdlim2	2.92458	1.54823	7.60993e-15	up
ENSMUSG00000022091	Sorbs3	2.03641	1.02603	4.03973e-11	up
ENSMUSG00000022098	Bmp1	8.84251	3.14446	6.1163e-102	up
ENSMUSG00000022108	Itm2b	2.7384	1.45333	1.19579e-110	up
ENSMUSG00000022112	Gpc5	16.3733	4.03327	0.0103671	up
ENSMUSG00000022123	Scel	10.0602	3.33058	0.00429057	up
ENSMUSG00000022139	Mbnl2	2.84244	1.50713	7.14536e-26	up
ENSMUSG00000022146	Osmr	3.48918	1.80289	0.0287323	up
ENSMUSG00000022150	Dab2	7.55373	2.91719	2.64574e-77	up
ENSMUSG00000022156	Gzme	53.7774	5.74893	0.00137505	up
ENSMUSG00000022197	Pdzd2	5.3127	2.40945	3.9715e-111	up
ENSMUSG00000022216	Psme1	2.30445	1.20443	6.53088e-42	up
ENSMUSG00000022220	Adcy4	3.55591	1.83022	0.0048265	up
ENSMUSG00000022236	Ropn1l	3.98198	1.99348	0.00679737	up
ENSMUSG00000022237	Ankrd33b	3.15242	1.65646	3.66886e-06	up
ENSMUSG00000022309	Angpt1	4.2343	2.08212	0.0421435	up
ENSMUSG00000022321	Cdh10	2.92698	1.54941	5.78631e-06	up
ENSMUSG00000022358	Fbxo32	2.75116	1.46004	9.50278e-05	up
ENSMUSG00000022367	Has2	5.5287	2.46694	5.52268e-25	up
ENSMUSG00000022382	Wnt7b	4.48763	2.16595	3.21224e-31	up
ENSMUSG00000022425	Enpp2	56.4938	5.82002	3.67985e-130	up
ENSMUSG00000022468	Endou	33.8443	5.08084	0.011457	up
ENSMUSG00000022475	Hdac7	2.88687	1.5295	7.65021e-33	up
ENSMUSG00000022505	Emp2	9.55204	3.25581	1.30757e-133	up
ENSMUSG00000022512	Cldn1	7.0056	2.80851	7.72745e-07	up
ENSMUSG00000022514	Il1rap	2.17584	1.12157	0.00125892	up
ENSMUSG00000022518	4930562C15Rik	2.10967	1.07702	0.0461701	up
ENSMUSG00000022594	Lynx1	5.56214	2.47564	8.08837e-11	up
ENSMUSG00000022595	Lypd2	5.31113	2.40902	1.1046e-05	up
ENSMUSG00000022657	Cd96	2.86652	1.5193	0.00773186	up
ENSMUSG00000022665	Ccdc80	46.7156	5.54583	3.32678e-22	up
ENSMUSG00000022768	Ccdc116	2.05765	1.041	9.4234e-08	up
ENSMUSG00000022887	Masp1	7.45214	2.89765	0.000226672	up
ENSMUSG00000022894	Adamts5	5.33712	2.41606	0.00227951	up
ENSMUSG00000022906	Parp9	2.18539	1.12789	1.24774e-50	up
ENSMUSG00000022949	Clic6	2.0107	1.0077	0.0171125	up
ENSMUSG00000022952	Runx1	3.41619	1.77239	1.26122e-06	up
ENSMUSG00000022969	Il10rb	2.07963	1.05633	0.015029	up
ENSMUSG00000022987	Zfp641	24.0794	4.58973	4.09429e-05	up
ENSMUSG00000022994	Adcy6	2.97844	1.57456	7.63795e-42	up
ENSMUSG00000022996	Wnt10b	10.056	3.32999	0.000188115	up
ENSMUSG00000023011	Faim2	2.17515	1.12112	0.000857275	up
ENSMUSG00000023039	Krt7	7.13788	2.83549	1.13078e-33	up
ENSMUSG00000023043	Krt18	16.0835	4.00751	0	up
ENSMUSG00000023046	Igfbp6	10.6166	3.40825	6.20786e-25	up
ENSMUSG00000023186	Vwa5a	2.31778	1.21274	3.98696e-45	up
ENSMUSG00000023206	Il15ra	22.1114	4.46672	6.38171e-17	up
ENSMUSG00000023249	Parp3	2.6495	1.40572	1.64778e-13	up
ENSMUSG00000023333	Gcm1	5.59416	2.48392	2.53759e-05	up
ENSMUSG00000023341	Mx2	13.1182	3.71349	0.000100967	up
ENSMUSG00000023443	Esx1	4.59536	2.20018	2.17175e-17	up
ENSMUSG00000023885	Thbs2	4.52176	2.17688	1.18822e-06	up
ENSMUSG00000023886	Smoc2	6.78941	2.76329	0.00465693	up
ENSMUSG00000023903	Mmp25	6.17257	2.62587	1.54037e-50	up
ENSMUSG00000023906	Cldn6	2.77377	1.47185	3.44556e-90	up
ENSMUSG00000023945	Slc5a7	14.3064	3.83859	0.0213045	up
ENSMUSG00000023959	Clic5	35.2858	5.14102	5.03072e-43	up
ENSMUSG00000023964	Calcr	3.42704	1.77696	0.00834848	up
ENSMUSG00000023966	Rsph9	3.03158	1.60007	0.00214365	up
ENSMUSG00000023972	Ptk7	2.04788	1.03413	6.10901e-62	up
ENSMUSG00000024013	Fgd2	2.10146	1.07139	1.17955e-05	up
ENSMUSG00000024053	Emilin2	2.31195	1.20911	9.37552e-06	up
ENSMUSG00000024064	Galnt14	2.92946	1.55063	0.00799707	up
ENSMUSG00000024087	Cyp1b1	20.5329	4.35987	1.03738e-18	up
ENSMUSG00000024134	Six2	2.92336	1.54763	0.0285383	up
ENSMUSG00000024235	Map3k8	5.02943	2.33039	8.63277e-06	up
ENSMUSG00000024247	Pkdcc	3.70317	1.88876	1.82787e-41	up
ENSMUSG00000024268	Celf4	2.1573	1.10922	4.35772e-16	up
ENSMUSG00000024308	Tapbp	5.14024	2.36184	6.67931e-182	up
ENSMUSG00000024330	Col11a2	3.78671	1.92094	0.00254823	up
ENSMUSG00000024331	Dsc2	8.42379	3.07447	2.20689e-52	up
ENSMUSG00000024334	H2-Oa	2.60209	1.37967	0.00601185	up
ENSMUSG00000024338	Psmb8	54.4219	5.76612	1.02512e-96	up
ENSMUSG00000024339	Tap2	6.61935	2.72669	2.08928e-69	up
ENSMUSG00000024349	Sting1	2.61238	1.38536	2.35939e-13	up
ENSMUSG00000024354	Slc23a1	2.98606	1.57824	3.82122e-10	up
ENSMUSG00000024365	Cyp21a1	41.0306	5.35863	0.000763358	up
ENSMUSG00000024366	Gfra3	4.2918	2.10158	0.0462447	up
ENSMUSG00000024409	Psors1c2	18.8728	4.23824	1.03155e-52	up
ENSMUSG00000024451	Arap3	2.0026	1.00188	1.46313e-09	up
ENSMUSG00000024497	Pou4f3	11.6781	3.54574	9.69376e-10	up
ENSMUSG00000024503	Spink1	5.39721	2.43221	0.000431027	up
ENSMUSG00000024529	Lox	18.2751	4.19181	4.70709e-24	up
ENSMUSG00000024548	Setbp1	2.22068	1.151	9.19974e-18	up
ENSMUSG00000024617	Camk2a	3.74174	1.90371	4.28946e-21	up
ENSMUSG00000024619	Cdx1	2.37481	1.24781	0.00180986	up
ENSMUSG00000024620	Pdgfrb	4.56485	2.19057	3.65946e-11	up
ENSMUSG00000024621	Csf1r	29.8496	4.89964	5.28137e-13	up
ENSMUSG00000024659	Anxa1	5.12506	2.35757	9.62312e-44	up
ENSMUSG00000024664	Fads3	3.28662	1.7166	5.75352e-06	up
ENSMUSG00000024678	Ms4a4d	5.06152	2.33957	2.0025e-06	up
ENSMUSG00000024691	Fam111a	2.86721	1.51965	1.97714e-26	up
ENSMUSG00000024747	Aldh1a7	7.33313	2.87443	0.0332643	up
ENSMUSG00000024778	Fas	5.41791	2.43774	0.00188834	up
ENSMUSG00000024803	Ankrd1	71.7132	6.16417	4.43254e-07	up
ENSMUSG00000024851	Pitpnm1	2.81268	1.49195	8.97134e-24	up
ENSMUSG00000024868	Dkk1	241.236	7.9143	4.72779e-09	up
ENSMUSG00000024899	Papss2	2.87507	1.5236	0.00117904	up
ENSMUSG00000024907	Gal	45.4672	5.50676	1.60728e-05	up
ENSMUSG00000024909	Efemp2	2.43326	1.28289	1.85608e-20	up
ENSMUSG00000024921	Smarca2	2.38173	1.25201	1.21692e-12	up
ENSMUSG00000024957	Kcnk4	2.59599	1.37629	0.00196566	up
ENSMUSG00000024981	Acsl5	2.51076	1.32812	2.84739e-45	up
ENSMUSG00000024987	Cyp26a1	6.32682	2.66148	6.11183e-43	up
ENSMUSG00000025020	Slit1	2.72766	1.44766	8.26223e-05	up
ENSMUSG00000025081	Tdrd1	2.01543	1.01109	0.00127624	up
ENSMUSG00000025082	Vwa2	2.28602	1.19284	1.17676e-16	up
ENSMUSG00000025083	Afap1l2	2.99607	1.58307	2.49235e-16	up
ENSMUSG00000025163	Cd7	2.50825	1.32668	0.0106808	up
ENSMUSG00000025176	Hoga1	4.46587	2.15894	4.79867e-05	up
ENSMUSG00000025185	Loxl4	6.1881	2.6295	3.21916e-44	up
ENSMUSG00000025219	Fgf8	26.1208	4.70713	1.67259e-76	up
ENSMUSG00000025255	Zfhx4	3.48234	1.80006	3.50933e-07	up
ENSMUSG00000025268	Maged2	2.92748	1.54966	7.54279e-49	up
ENSMUSG00000025370	Cdh9	2.31272	1.20959	7.4508e-10	up
ENSMUSG00000025418	Bsnd	16.3426	4.03056	0.0410895	up
ENSMUSG00000025473	Adam8	4.96792	2.31264	5.21173e-19	up
ENSMUSG00000025498	Irf7	3.65212	1.86873	0.00210323	up
ENSMUSG00000025555	Farp1	3.30304	1.72379	4.34639e-63	up
ENSMUSG00000025597	Klhl4	21.544	4.42921	0.0149555	up
ENSMUSG00000025647	Shisa5	2.1552	1.10782	9.98321e-29	up
ENSMUSG00000025650	Col7a1	2.34219	1.22786	1.51089e-10	up
ENSMUSG00000025656	Arhgef9	4.32655	2.11322	9.19131e-20	up
ENSMUSG00000025701	Alox5	6.05944	2.59918	4.64963e-16	up
ENSMUSG00000025739	Gng13	6.31975	2.65987	1.14965e-08	up
ENSMUSG00000025810	Nrp1	4.21388	2.07515	0.000816179	up
ENSMUSG00000025867	Cplx2	2.5042	1.32435	0.00784981	up
ENSMUSG00000025887	Casp12	49.9828	5.64336	0.00133794	up
ENSMUSG00000025902	Sox17	5.84318	2.54675	9.3299e-11	up
ENSMUSG00000025921	Rdh10	2.06041	1.04293	2.18519e-07	up
ENSMUSG00000025993	Slc40a1	9.37698	3.22912	1.30092e-43	up
ENSMUSG00000025997	Ikzf2	2.59853	1.3777	0.0083617	up
ENSMUSG00000026029	Casp8	3.09002	1.62762	8.26364e-08	up
ENSMUSG00000026031	Cflar	2.3245	1.21692	5.19509e-18	up
ENSMUSG00000026042	Col5a2	2.70112	1.43356	6.98939e-11	up
ENSMUSG00000026043	Col3a1	26.5518	4.73074	8.43276e-16	up
ENSMUSG00000026062	Slc9a2	20.0089	4.32257	0.0196164	up
ENSMUSG00000026114	Cnga3	2.50044	1.32218	4.44948e-08	up
ENSMUSG00000026121	Sema4c	2.80098	1.48593	1.74199e-24	up
ENSMUSG00000026124	Cfc1	2.81651	1.49391	0.00184752	up
ENSMUSG00000026163	Sphkap	5.77788	2.53054	6.1405e-05	up
ENSMUSG00000026166	Ccl20	7.77318	2.95851	0.0117555	up
ENSMUSG00000026167	Wnt10a	51.2227	5.67871	0.00111153	up
ENSMUSG00000026208	Des	2.23235	1.15857	6.96852e-13	up
ENSMUSG00000026211	Obsl1	2.53357	1.34117	1.09816e-61	up
ENSMUSG00000026222	Sp100	23.5803	4.55951	7.18418e-05	up
ENSMUSG00000026223	Itm2c	2.37015	1.24498	4.28646e-40	up
ENSMUSG00000026235	Epha4	2.8129	1.49206	2.2351e-29	up
ENSMUSG00000026241	Nppc	2.00179	1.00129	0.0422453	up
ENSMUSG00000026308	Klhl30	8.67909	3.11754	0.0454536	up
ENSMUSG00000026315	Serpinb8	2.83181	1.50172	0.00209291	up
ENSMUSG00000026335	Pam	2.12769	1.08929	2.11991e-09	up
ENSMUSG00000026343	Gpr39	8.0322	3.0058	0.000558981	up
ENSMUSG00000026360	Rgs2	2.65919	1.41099	0.0165249	up
ENSMUSG00000026389	Steap3	3.74953	1.90671	5.94584e-56	up
ENSMUSG00000026399	Cd55	2.40379	1.26531	3.44423e-33	up
ENSMUSG00000026442	Nfasc	2.93712	1.5544	2.6052e-45	up
ENSMUSG00000026443	Lrrn2	3.71115	1.89187	9.72759e-09	up
ENSMUSG00000026471	Mr1	27.5521	4.78409	1.07972e-05	up
ENSMUSG00000026475	Rgs16	2.52131	1.33418	2.29408e-06	up
ENSMUSG00000026479	Lamc2	2.15346	1.10666	1.44078e-29	up
ENSMUSG00000026497	Mixl1	14.4847	3.85645	3.36639e-24	up
ENSMUSG00000026509	Capn2	4.21254	2.07469	2.35718e-173	up
ENSMUSG00000026536	Ifi211	25.3938	4.66641	0.0465606	up
ENSMUSG00000026579	F5	19.2465	4.26653	2.2985e-46	up
ENSMUSG00000026604	Ptpn14	2.92644	1.54915	2.37694e-151	up
ENSMUSG00000026610	Esrrg	16.0669	4.00602	0.0433023	up
ENSMUSG00000026616	Cr2	2.6873	1.42616	0.018933	up
ENSMUSG00000026668	Ucma	19.6269	4.29476	9.66496e-09	up
ENSMUSG00000026678	Rgs5	4.74604	2.24672	0.0374855	up
ENSMUSG00000026679	Enkur	6.98627	2.80452	0.000823444	up
ENSMUSG00000026726	Cubn	2.64126	1.40122	3.1715e-06	up
ENSMUSG00000026768	Itga8	3.11236	1.63801	0.0475213	up
ENSMUSG00000026773	Pfkfb3	3.15366	1.65703	6.9998e-62	up
ENSMUSG00000026831	1700007K13Rik	2.02325	1.01667	8.89121e-08	up
ENSMUSG00000026872	Zeb2	2.51566	1.33094	0.00182149	up
ENSMUSG00000026879	Gsn	6.2532	2.6446	2.02339e-192	up
ENSMUSG00000026880	Stom	2.05605	1.03988	2.32524e-16	up
ENSMUSG00000026883	Dab2ip	2.35096	1.23325	3.28062e-90	up
ENSMUSG00000026896	Ifih1	31.2506	4.96581	1.23207e-16	up
ENSMUSG00000026930	Gpsm1	2.22505	1.15384	7.8946e-22	up
ENSMUSG00000026934	Lhx3	3.76745	1.91359	0.0135596	up
ENSMUSG00000026941	Mamdc4	2.17031	1.1179	0.00963563	up
ENSMUSG00000026946	Nmi	3.92966	1.9744	2.03603e-19	up
ENSMUSG00000026970	Rbms1	2.15813	1.10978	3.78028e-19	up
ENSMUSG00000026971	Itgb6	9.17381	3.19752	0.0322103	up
ENSMUSG00000027004	Frzb	52.4264	5.71222	0.000145565	up
ENSMUSG00000027016	Zfp385b	2.77421	1.47208	0.0185537	up
ENSMUSG00000027068	Dhrs9	31.2491	4.96574	0.0151825	up
ENSMUSG00000027168	Pax6	2.35134	1.23348	3.14969e-08	up
ENSMUSG00000027189	Trim44	2.17712	1.12242	9.63372e-63	up
ENSMUSG00000027200	Sema6d	14.5111	3.85908	9.50825e-10	up
ENSMUSG00000027215	Cd82	2.14569	1.10144	0.0149988	up
ENSMUSG00000027219	Slc28a2	71.2902	6.15563	1.79693e-05	up
ENSMUSG00000027220	Syt13	8.77068	3.13269	1.40532e-118	up
ENSMUSG00000027221	Chst1	14.566	3.86453	9.54179e-43	up
ENSMUSG00000027335	Adra1d	22.4186	4.48662	0.00194196	up
ENSMUSG00000027338	Prnd	4.66228	2.22103	1.55912e-14	up
ENSMUSG00000027356	Fermt1	2.86682	1.51945	1.69254e-10	up
ENSMUSG00000027358	Bmp2	7.06358	2.8204	4.15331e-07	up
ENSMUSG00000027368	Dusp2	3.04159	1.60483	0.00120983	up
ENSMUSG00000027375	Mal	14.8964	3.89689	1.02499e-09	up
ENSMUSG00000027377	Mall	14.8871	3.89599	4.41636e-06	up
ENSMUSG00000027420	Bfsp1	2.1877	1.12942	0.0333024	up
ENSMUSG00000027457	Snph	3.2734	1.71079	4.02238e-05	up
ENSMUSG00000027463	Slc52a3	2.0386	1.02758	5.58251e-10	up
ENSMUSG00000027514	Zbp1	4.37257	2.12848	4.97832e-25	up
ENSMUSG00000027524	Edn3	23.3974	4.54828	0.0105848	up
ENSMUSG00000027559	Car3	5.64387	2.49668	5.58608e-05	up
ENSMUSG00000027560	Dok5	7.61002	2.9279	0.000271683	up
ENSMUSG00000027562	Car2	14.8069	3.88819	4.73598e-285	up
ENSMUSG00000027570	Col9a3	2.02483	1.0178	0.00100243	up
ENSMUSG00000027574	Nkain4	2.84919	1.51055	3.04438e-05	up
ENSMUSG00000027611	Procr	2.69741	1.43158	6.63513e-06	up
ENSMUSG00000027661	Slc2a10	4.52525	2.178	0.00265544	up
ENSMUSG00000027712	Anxa5	7.86155	2.97481	6.00956e-115	up
ENSMUSG00000027750	Postn	67.9373	6.08613	2.3969e-05	up
ENSMUSG00000027797	Dclk1	3.17354	1.66609	0.000351007	up
ENSMUSG00000027848	Olfml3	4.17757	2.06267	0.000731661	up
ENSMUSG00000027858	Tspan2	2.07344	1.05203	5.53203e-06	up
ENSMUSG00000027868	Tbx15	6.50546	2.70165	3.12092e-08	up
ENSMUSG00000027896	Slc16a4	2.38659	1.25495	0.00150825	up
ENSMUSG00000027913	Crct1	14.3739	3.84538	0.015092	up
ENSMUSG00000027935	Rab13	2.21625	1.14812	1.09181e-06	up
ENSMUSG00000027966	Col11a1	2.14065	1.09805	4.37994e-10	up
ENSMUSG00000028015	Ctso	4.83972	2.27492	5.19791e-06	up
ENSMUSG00000028023	Pitx2	2.91018	1.54111	2.04932e-54	up
ENSMUSG00000028028	Alpk1	3.97654	1.99152	0.00464842	up
ENSMUSG00000028031	Dkk2	26.7934	4.74381	0.0277638	up
ENSMUSG00000028047	Thbs3	2.10941	1.07684	4.5748e-22	up
ENSMUSG00000028063	Lmna	3.00082	1.58536	4.06408e-65	up
ENSMUSG00000028073	Pear1	6.74842	2.75455	3.05463e-07	up
ENSMUSG00000028108	Ecm1	4.10789	2.0384	2.12883e-17	up
ENSMUSG00000028128	F3	3.09737	1.63104	4.0056e-30	up
ENSMUSG00000028150	Rorc	23.712	4.56754	0.0105425	up
ENSMUSG00000028173	Wls	2.23458	1.16001	9.10433e-16	up
ENSMUSG00000028177	1810013D15Rik	2.41899	1.2744	0.00147043	up
ENSMUSG00000028184	Adgrl2	2.45445	1.2954	2.92716e-76	up
ENSMUSG00000028195	Ccn1	2.35601	1.23634	1.10961e-52	up
ENSMUSG00000028268	Gbp3	11.0342	3.46391	1.38793e-47	up
ENSMUSG00000028270	Gbp2	34.7062	5.11712	2.65075e-212	up
ENSMUSG00000028364	Tnc	78.7883	6.29991	6.60785e-25	up
ENSMUSG00000028370	Pappa	11.8035	3.56115	0.00135036	up
ENSMUSG00000028407	Smim27	2.88659	1.52937	0.0201268	up
ENSMUSG00000028444	Cntfr	2.9211	1.54651	1.35683e-24	up
ENSMUSG00000028445	Enho	2.45888	1.298	1.85137e-05	up
ENSMUSG00000028466	Creb3	2.01149	1.00826	1.4245e-11	up
ENSMUSG00000028525	Pde4b	12.6882	3.66541	5.62216e-15	up
ENSMUSG00000028555	Ttc39a	2.16307	1.11308	8.26316e-05	up
ENSMUSG00000028600	Podn	4.18886	2.06656	2.06885e-05	up
ENSMUSG00000028602	Tnfrsf8	2.14991	1.10427	1.40773e-22	up
ENSMUSG00000028655	Mfsd2a	2.09985	1.07029	8.33306e-06	up
ENSMUSG00000028698	Pik3r3	2.58205	1.36852	5.90858e-14	up
ENSMUSG00000028716	Pdzk1ip1	10.2048	3.35118	3.58197e-05	up
ENSMUSG00000028730	Cfap57	8.71824	3.12404	1.74848e-10	up
ENSMUSG00000028755	Cda	2.54995	1.35047	0.048713	up
ENSMUSG00000028776	Tinagl1	4.79314	2.26097	5.87414e-49	up
ENSMUSG00000028825	Rhd	2.17488	1.12094	1.98824e-06	up
ENSMUSG00000028860	Sytl1	2.46976	1.30437	9.52858e-14	up
ENSMUSG00000028883	Sema3a	64.7468	6.01674	0.000221224	up
ENSMUSG00000028926	Cdk14	4.70007	2.23268	5.36958e-24	up
ENSMUSG00000028967	Errfi1	2.63807	1.39949	9.91397e-28	up
ENSMUSG00000028989	Angptl7	12.9834	3.69859	1.01994e-08	up
ENSMUSG00000029015	Slc26a5	34.5762	5.11171	0.00167104	up
ENSMUSG00000029026	Trp73	2.49692	1.32015	4.3361e-13	up
ENSMUSG00000029070	Mxra8	2.25097	1.17054	1.31536e-14	up
ENSMUSG00000029094	Afap1	2.41752	1.27353	1.27468e-26	up
ENSMUSG00000029096	Htra3	4.43462	2.14881	0.00711143	up
ENSMUSG00000029108	Pcdh7	204.263	7.67429	4.89342e-09	up
ENSMUSG00000029120	Ppp2r2c	2.95941	1.56531	5.01446e-78	up
ENSMUSG00000029123	Stk32b	2.70391	1.43505	0.00658717	up
ENSMUSG00000029126	Nsg1	2.04642	1.0331	0.00203393	up
ENSMUSG00000029135	Fosl2	3.66727	1.87471	2.52061e-37	up
ENSMUSG00000029185	Fam114a1	2.22606	1.15449	4.95026e-07	up
ENSMUSG00000029189	Sel1l3	6.03967	2.59447	5.10399e-11	up
ENSMUSG00000029287	Tgfbr3	2.23366	1.15941	1.34731e-10	up
ENSMUSG00000029311	Hsd17b11	2.1896	1.13066	1.06868e-36	up
ENSMUSG00000029335	Bmp3	89.8805	6.48994	3.14175e-05	up
ENSMUSG00000029337	Fgf5	111.911	6.80621	3.182e-30	up
ENSMUSG00000029338	Antxr2	7.67684	2.94051	9.19119e-08	up
ENSMUSG00000029376	Mthfd2l	2.98452	1.5775	3.61028e-09	up
ENSMUSG00000029419	Ajm1	2.09767	1.06879	0.000359792	up
ENSMUSG00000029484	Anxa3	13.7368	3.77997	6.24487e-154	up
ENSMUSG00000029561	Oasl2	14.9986	3.90676	3.5204e-72	up
ENSMUSG00000029644	Pdx1	31.3325	4.96959	0.0183491	up
ENSMUSG00000029646	Cdx2	20.0619	4.32639	1.21354e-07	up
ENSMUSG00000029648	Flt1	6.46945	2.69364	1.10057e-43	up
ENSMUSG00000029661	Col1a2	23.7844	4.57194	4.8254e-35	up
ENSMUSG00000029675	Eln	3.9748	1.99088	3.60261e-17	up
ENSMUSG00000029757	Dync1i1	3.8259	1.9358	0.00128577	up
ENSMUSG00000029761	Cald1	6.32192	2.66036	2.73681e-250	up
ENSMUSG00000029762	Akr1b8	2.57699	1.36568	1.26331e-16	up
ENSMUSG00000029798	Herc6	2.29968	1.20143	0.000128253	up
ENSMUSG00000029838	Ptn	2.53775	1.34355	0.00066518	up
ENSMUSG00000029875	Ccdc184	9.99528	3.32125	3.07157e-09	up
ENSMUSG00000029923	Rab19	3.64613	1.86637	0.000183238	up
ENSMUSG00000029999	Tgfa	2.18414	1.12706	4.19645e-09	up
ENSMUSG00000030000	Add2	7.84969	2.97264	3.56072e-11	up
ENSMUSG00000030064	Frmd4b	6.09022	2.60649	3.41298e-61	up
ENSMUSG00000030074	Gxylt2	3.2214	1.68769	0.0264127	up
ENSMUSG00000030075	Cntn3	4.26118	2.09125	0.0141443	up
ENSMUSG00000030093	Wnt7a	9.97876	3.31886	3.35333e-13	up
ENSMUSG00000030107	Usp18	19.6221	4.29441	8.659e-09	up
ENSMUSG00000030108	Slc6a13	4.54168	2.18323	1.30403e-05	up
ENSMUSG00000030109	Slc6a12	3.05825	1.6127	0.0293353	up
ENSMUSG00000030110	Ret	4.23082	2.08094	9.02329e-17	up
ENSMUSG00000030134	Rasgef1a	2.13351	1.09323	2.3038e-07	up
ENSMUSG00000030137	Tuba8	6.59317	2.72097	9.89509e-07	up
ENSMUSG00000030157	Clec2d	6.6607	2.73567	0.0203421	up
ENSMUSG00000030162	Olr1	53.0479	5.72922	0.000134746	up
ENSMUSG00000030170	Wnt5b	3.58478	1.84188	4.59879e-09	up
ENSMUSG00000030208	Emp1	4.04504	2.01615	5.99326e-94	up
ENSMUSG00000030218	Mgp	32.4812	5.02153	0.0242285	up
ENSMUSG00000030220	Arhgdib	3.43572	1.78061	1.06713e-22	up
ENSMUSG00000030222	Rerg	3.2552	1.70275	0.00138515	up
ENSMUSG00000030249	Abcc9	6.19491	2.63108	0.0259063	up
ENSMUSG00000030281	Il17rc	2.59631	1.37646	7.43781e-18	up
ENSMUSG00000030339	Ltbr	4.0309	2.0111	6.98759e-37	up
ENSMUSG00000030340	Scnn1a	2.3592	1.23829	0.00108203	up
ENSMUSG00000030341	Tnfrsf1a	2.74838	1.45858	1.49043e-21	up
ENSMUSG00000030344	Akap3	5.35818	2.42174	0.044042	up
ENSMUSG00000030399	Ckm	8.1903	3.03392	0.00645051	up
ENSMUSG00000030409	Dmpk	2.16904	1.11706	1.59787e-07	up
ENSMUSG00000030413	Pglyrp1	2.7112	1.43893	0.000987775	up
ENSMUSG00000030465	Psd3	2.48955	1.31588	0.00037252	up
ENSMUSG00000030470	Csrp3	23.1988	4.53598	0.00752812	up
ENSMUSG00000030544	Mesp1	5.08504	2.34626	0.00846908	up
ENSMUSG00000030551	Nr2f2	33.0635	5.04717	0.00225599	up
ENSMUSG00000030559	Rab38	2.09811	1.06909	0.00247327	up
ENSMUSG00000030560	Ctsc	2.45057	1.29312	1.8789e-26	up
ENSMUSG00000030606	Hapln3	2.23072	1.15751	0.00898682	up
ENSMUSG00000030621	Me3	9.56227	3.25735	0.0237178	up
ENSMUSG00000030724	Cd19	5.20708	2.38047	0.0330931	up
ENSMUSG00000030730	Atp2a1	2.3105	1.20821	0.011998	up
ENSMUSG00000030737	Slco2b1	8.38597	3.06798	0.00710135	up
ENSMUSG00000030747	Dgat2	2.16681	1.11557	1.62407e-05	up
ENSMUSG00000030770	Parva	6.49404	2.69912	6.7984e-88	up
ENSMUSG00000030782	Tgfb1i1	7.42637	2.89266	2.90816e-16	up
ENSMUSG00000030847	Bag3	2.44124	1.28761	2.51667e-35	up
ENSMUSG00000030862	Cpxm2	2.42156	1.27594	0.0199095	up
ENSMUSG00000030921	Trim30a	17.445	4.12474	2.85566e-14	up
ENSMUSG00000030930	Chst15	7.39408	2.88637	5.23576e-136	up
ENSMUSG00000030946	Lhpp	2.58554	1.37046	3.5924e-27	up
ENSMUSG00000030956	Fam53b	2.38893	1.25636	6.73391e-12	up
ENSMUSG00000030966	Trim21	2.43732	1.2853	6.65509e-11	up
ENSMUSG00000030994	D7Ertd443e	209.286	7.70933	1.44502e-08	up
ENSMUSG00000031073	Fgf15	2.45244	1.29422	1.12165e-06	up
ENSMUSG00000031097	Tnni2	17.1809	4.10273	0.00681814	up
ENSMUSG00000031119	Gpc4	2.40773	1.26767	1.71776e-35	up
ENSMUSG00000031129	Slc9a9	68.0062	6.08759	0.000192682	up
ENSMUSG00000031131	Vgll1	6.19891	2.63201	0.0103821	up
ENSMUSG00000031144	Syp	2.19849	1.13651	5.50915e-05	up
ENSMUSG00000031155	Pim2	5.74727	2.52288	9.7008e-229	up
ENSMUSG00000031170	Slc38a5	3.84668	1.94362	5.88918e-09	up
ENSMUSG00000031179	Magea9	9.24918	3.20933	5.61245e-36	up
ENSMUSG00000031239	Itm2a	2.02314	1.0166	4.54205e-20	up
ENSMUSG00000031241	Tbx22	4.13383	2.04748	0.00678758	up
ENSMUSG00000031246	Sh3bgrl	2.33591	1.22399	3.73765e-12	up
ENSMUSG00000031273	Col4a6	8.89699	3.15332	0.00395095	up
ENSMUSG00000031274	Col4a5	10.4917	3.39118	8.29204e-14	up
ENSMUSG00000031298	Adgrg2	4.65054	2.2174	0.0115238	up
ENSMUSG00000031326	Cdx4	7.44828	2.89691	0.000164059	up
ENSMUSG00000031340	Gabre	2.8368	1.50427	0.00154703	up
ENSMUSG00000031342	Gpm6b	3.14584	1.65344	0.000382752	up
ENSMUSG00000031343	Gabra3	5.98637	2.58168	1.91463e-06	up
ENSMUSG00000031355	Arhgap6	7.02592	2.81269	3.3876e-07	up
ENSMUSG00000031373	Car5b	2.5091	1.32717	0.00245984	up
ENSMUSG00000031375	Bgn	6.60963	2.72457	3.10471e-07	up
ENSMUSG00000031380	Vegfd	2.07426	1.0526	0.00871108	up
ENSMUSG00000031383	Dusp9	2.7751	1.47254	2.02334e-96	up
ENSMUSG00000031410	Nxf7	3.19918	1.6777	3.51503e-11	up
ENSMUSG00000031428	Zcchc18	2.30179	1.20276	1.47118e-08	up
ENSMUSG00000031438	Rnf128	2.28704	1.19348	3.53466e-20	up
ENSMUSG00000031451	Gas6	2.55983	1.35605	6.30427e-64	up
ENSMUSG00000031502	Col4a1	2.24615	1.16746	4.25656e-63	up
ENSMUSG00000031503	Col4a2	4.41392	2.14206	3.77883e-124	up
ENSMUSG00000031517	Gpm6a	10.128	3.34028	0.000763672	up
ENSMUSG00000031538	Plat	6.11859	2.6132	3.54769e-10	up
ENSMUSG00000031549	Ido2	14.8333	3.89077	6.21906e-26	up
ENSMUSG00000031551	Ido1	5.18668	2.37481	0.0101387	up
ENSMUSG00000031595	Pdgfrl	2.94728	1.55938	2.32918e-10	up
ENSMUSG00000031626	Sorbs2	2.27708	1.18719	0.0115877	up
ENSMUSG00000031627	Irf2	5.16218	2.36798	1.35486e-07	up
ENSMUSG00000031636	Pdlim3	7.22345	2.85269	1.40158e-53	up
ENSMUSG00000031639	Tlr3	2.36052	1.2391	0.0112501	up
ENSMUSG00000031647	Mfap3l	2.81963	1.49551	1.03941e-11	up
ENSMUSG00000031688	Pou4f2	4.18824	2.06635	7.601e-11	up
ENSMUSG00000031778	Cx3cl1	3.10004	1.63229	1.35165e-18	up
ENSMUSG00000031841	Cdh13	13.4002	3.74419	6.52521e-11	up
ENSMUSG00000031849	Comp	3.28984	1.71802	1.32558e-09	up
ENSMUSG00000031853	Map3k21	2.51591	1.33108	0.0239305	up
ENSMUSG00000031871	Cdh5	16.7861	4.0692	4.42147e-15	up
ENSMUSG00000031875	Cmtm3	2.53805	1.34372	9.4881e-20	up
ENSMUSG00000031880	Rrad	6.25661	2.64538	9.43077e-08	up
ENSMUSG00000031883	Car7	9.22606	3.20571	7.89782e-35	up
ENSMUSG00000031891	Hsd11b2	12.5138	3.64545	1.32128e-26	up
ENSMUSG00000031897	Psmb10	2.43039	1.28119	2.42404e-44	up
ENSMUSG00000031932	Gpr83	4.10781	2.03837	0.000494806	up
ENSMUSG00000031937	Vstm5	2.46945	1.30419	0.000137622	up
ENSMUSG00000031965	Tbx20	2.66663	1.41502	4.18214e-09	up
ENSMUSG00000031972	Acta1	39.3698	5.29902	4.16172e-14	up
ENSMUSG00000032006	Pdgfd	5.89738	2.56007	0.00397361	up
ENSMUSG00000032012	Nectin1	2.00563	1.00405	1.79439e-28	up
ENSMUSG00000032015	Pou2f3	2.16451	1.11404	2.12995e-20	up
ENSMUSG00000032017	Grik4	2.34101	1.22713	0.0035709	up
ENSMUSG00000032035	Ets1	6.41598	2.68167	2.55677e-33	up
ENSMUSG00000032060	Cryab	11.056	3.46676	1.60503e-40	up
ENSMUSG00000032066	Bco2	11.1935	3.48459	3.2183e-05	up
ENSMUSG00000032085	Tagln	8.96629	3.16451	2.64434e-210	up
ENSMUSG00000032091	Tmprss4	9.32944	3.22179	7.56209e-07	up
ENSMUSG00000032125	Robo4	2.34353	1.22869	3.26868e-23	up
ENSMUSG00000032128	Robo3	2.31274	1.2096	0.00679737	up
ENSMUSG00000032179	Bmp5	37.1832	5.21658	0.00104039	up
ENSMUSG00000032231	Anxa2	2.25757	1.17477	1.12265e-56	up
ENSMUSG00000032243	Itga11	10.9779	3.45653	0.00111664	up
ENSMUSG00000032265	Tent5a	3.67501	1.87775	4.31163e-07	up
ENSMUSG00000032281	Acsbg1	2.51741	1.33194	0.0265135	up
ENSMUSG00000032290	Ptpn9	2.16691	1.11564	2.77086e-18	up
ENSMUSG00000032315	Cyp1a1	4.94023	2.30458	0.00305744	up
ENSMUSG00000032323	Cyp11a1	2.82285	1.49715	0.00411142	up
ENSMUSG00000032327	Stra6	2.9804	1.57551	0.00179323	up
ENSMUSG00000032332	Col12a1	17.951	4.166	9.79324e-19	up
ENSMUSG00000032338	Hcn4	2.8373	1.50452	3.09953e-06	up
ENSMUSG00000032359	Ctsh	3.2842	1.71554	0.000333589	up
ENSMUSG00000032363	Adamts7	2.36192	1.23996	1.51009e-08	up
ENSMUSG00000032368	Zic1	9.0846	3.18342	0.00182256	up
ENSMUSG00000032380	Dapk2	5.38368	2.42859	1.36193e-12	up
ENSMUSG00000032394	Igdcc3	2.66251	1.41279	3.61557e-14	up
ENSMUSG00000032420	Nt5e	6.14846	2.62022	4.10193e-85	up
ENSMUSG00000032440	Tgfbr2	6.12029	2.6136	2.38196e-23	up
ENSMUSG00000032446	Eomes	5.66684	2.50255	1.73571e-134	up
ENSMUSG00000032487	Ptgs2	5.31848	2.41101	3.42635e-08	up
ENSMUSG00000032514	Ttc21a	2.05948	1.04228	0.0390066	up
ENSMUSG00000032540	Abhd5	2.88614	1.52914	1.74717e-24	up
ENSMUSG00000032548	Slco2a1	12.3616	3.62779	1.8115e-42	up
ENSMUSG00000032593	Amigo3	2.05016	1.03574	0.0453346	up
ENSMUSG00000032596	Uba7	28.7486	4.84542	2.47905e-10	up
ENSMUSG00000032625	Thsd7a	5.06022	2.3392	0.0133932	up
ENSMUSG00000032714	Syde1	2.03031	1.0217	3.881e-07	up
ENSMUSG00000032726	Bmp8a	4.93811	2.30396	2.64437e-40	up
ENSMUSG00000032733	Snx33	2.87425	1.52319	6.49481e-09	up
ENSMUSG00000032766	Gng11	5.50659	2.46116	0.0137	up
ENSMUSG00000032806	Slc10a3	2.29399	1.19786	1.43815e-06	up
ENSMUSG00000032816	Igdcc4	4.07529	2.0269	4.15522e-52	up
ENSMUSG00000032899	Styk1	7.21599	2.8512	1.83268e-06	up
ENSMUSG00000032911	Cspg4	2.46308	1.30046	0.0107877	up
ENSMUSG00000033006	Sox10	2.30921	1.2074	0.00548348	up
ENSMUSG00000033016	Nfatc1	2.64824	1.40503	0.000276392	up
ENSMUSG00000033029	1700088E04Rik	2.32029	1.2143	0.0219568	up
ENSMUSG00000033065	Pfkm	2.36695	1.24303	3.80836e-43	up
ENSMUSG00000033147	Slc22a15	3.11098	1.63737	0.0107175	up
ENSMUSG00000033149	Phldb2	6.44597	2.6884	9.86102e-93	up
ENSMUSG00000033170	Card10	2.40566	1.26643	9.39747e-60	up
ENSMUSG00000033174	Mgll	3.609	1.8516	8.68626e-07	up
ENSMUSG00000033227	Wnt6	3.78547	1.92047	0.0069923	up
ENSMUSG00000033278	Ptprm	5.6052	2.48677	2.54501e-09	up
ENSMUSG00000033306	Lpp	2.28267	1.19072	1.22282e-42	up
ENSMUSG00000033355	Rtp4	57.8307	5.85376	4.10673e-09	up
ENSMUSG00000033361	Prrg3	2.14227	1.09914	9.98206e-09	up
ENSMUSG00000033420	Antxr1	3.19783	1.6771	1.6659e-14	up
ENSMUSG00000033453	Adamts15	2.82496	1.49823	2.49798e-07	up
ENSMUSG00000033508	Asprv1	2.92914	1.55048	5.80026e-07	up
ENSMUSG00000033576	Apol6	6.73776	2.75227	1.24114e-13	up
ENSMUSG00000033578	Tmem35a	2.87686	1.5245	0.00214274	up
ENSMUSG00000033722	BC034090	2.56963	1.36156	6.49375e-13	up
ENSMUSG00000033730	Egr3	13.9263	3.79974	5.7235e-13	up
ENSMUSG00000033737	Fndc3c1	4.46225	2.15777	1.4296e-40	up
ENSMUSG00000033788	Dysf	3.03986	1.604	1.81672e-20	up
ENSMUSG00000033847	Pla2g4c	3.23902	1.69556	0.00373171	up
ENSMUSG00000033880	Lgals3bp	18.897	4.24009	4.34161e-60	up
ENSMUSG00000033906	Zdhhc15	2.37013	1.24497	1.77039e-26	up
ENSMUSG00000033965	Slc16a2	4.75146	2.24837	1.93941e-10	up
ENSMUSG00000033967	Rnf225	2.91418	1.54309	4.06359e-06	up
ENSMUSG00000034112	Atp2c2	3.78631	1.92079	1.34126e-08	up
ENSMUSG00000034159	Mab21l4	14.3095	3.83891	0.00132329	up
ENSMUSG00000034177	Rnf43	4.70475	2.23412	1.33121e-10	up
ENSMUSG00000034205	Loxl2	2.46672	1.3026	4.92297e-30	up
ENSMUSG00000034227	Foxj1	9.6585	3.2718	1.69018e-48	up
ENSMUSG00000034361	Cpne2	2.53218	1.34038	1.21644e-11	up
ENSMUSG00000034382	AI661453	2.29783	1.20027	2.12921e-23	up
ENSMUSG00000034422	Parp14	2.28591	1.19277	4.75803e-26	up
ENSMUSG00000034435	Tmem30b	2.10983	1.07713	1.34347e-19	up
ENSMUSG00000034459	Ifit1	6.57727	2.71749	0.000106803	up
ENSMUSG00000034493	4930556J24Rik	2.36531	1.24203	0.0113125	up
ENSMUSG00000034584	Exph5	6.46253	2.6921	3.52695e-12	up
ENSMUSG00000034587	8430429K09Rik	2.63175	1.39602	1.36046e-06	up
ENSMUSG00000034652	Cd300a	2.71324	1.44002	0.00364547	up
ENSMUSG00000034684	Sema3f	5.93156	2.56841	1.07932e-41	up
ENSMUSG00000034687	Fras1	3.00443	1.58709	2.34646e-27	up
ENSMUSG00000034813	Grip1	2.35765	1.23735	4.37543e-07	up
ENSMUSG00000034855	Cxcl10	5.46348	2.44982	4.76924e-05	up
ENSMUSG00000034872	Gipc3	2.54282	1.34643	0.023983	up
ENSMUSG00000034903	Cobll1	2.6369	1.39884	5.53466e-09	up
ENSMUSG00000034919	Ttc22	6.03407	2.59313	0.0444656	up
ENSMUSG00000035032	Nek11	5.97874	2.57984	0.049523	up
ENSMUSG00000035067	Xkr6	2.04883	1.0348	8.75164e-10	up
ENSMUSG00000035109	Shc4	4.17126	2.06048	0.00179763	up
ENSMUSG00000035112	Wnk4	2.05502	1.03915	0.000268855	up
ENSMUSG00000035200	Chrnb4	3.72875	1.89869	8.09141e-08	up
ENSMUSG00000035237	Lcat	4.68301	2.22744	0.00645394	up
ENSMUSG00000035279	Ssc5d	3.75913	1.9104	2.21173e-10	up
ENSMUSG00000035305	Ror1	3.97677	1.9916	4.21427e-07	up
ENSMUSG00000035314	Gdpd5	3.03273	1.60062	1.07385e-07	up
ENSMUSG00000035357	Pdzrn3	2.8724	1.52226	3.71695e-09	up
ENSMUSG00000035373	Ccl7	37.8941	5.2439	0.0010009	up
ENSMUSG00000035385	Ccl2	58.3851	5.86753	0.000459772	up
ENSMUSG00000035403	Crb2	3.50525	1.80952	1.33679e-07	up
ENSMUSG00000035451	Foxa1	2.35457	1.23547	0.028064	up
ENSMUSG00000035456	Prdm8	15.929	3.99359	0.00010676	up
ENSMUSG00000035459	Stab2	4.87565	2.2856	0.00247638	up
ENSMUSG00000035493	Tgfbi	9.15202	3.19409	7.27076e-52	up
ENSMUSG00000035498	Cdcp1	2.69772	1.43174	1.42026e-38	up
ENSMUSG00000035566	Pcdh17	16.1425	4.01279	3.43357e-12	up
ENSMUSG00000035678	Tnfsf9	2.54899	1.34993	5.78251e-09	up
ENSMUSG00000035692	Isg15	25.397	4.66658	1.67665e-15	up
ENSMUSG00000035735	Dagla	2.44561	1.29019	3.33774e-07	up
ENSMUSG00000035773	Kiss1r	2.95903	1.56512	0.0105438	up
ENSMUSG00000035775	Krt20	3.5281	1.81889	1.21143e-22	up
ENSMUSG00000035783	Acta2	12.8264	3.68104	2.80697e-52	up
ENSMUSG00000035829	Ppp1r26	2.63683	1.3988	6.86306e-15	up
ENSMUSG00000035849	Krt222	5.57766	2.47966	3.16313e-23	up
ENSMUSG00000035984	Nme5	4.08016	2.02863	0.00426775	up
ENSMUSG00000036103	Colec12	2.74269	1.45559	9.40767e-27	up
ENSMUSG00000036158	Prickle1	2.48007	1.31038	6.25347e-17	up
ENSMUSG00000036181	H1f2	4.0327	2.01175	1.29871e-28	up
ENSMUSG00000036249	Rbm43	2.49387	1.31839	2.72367e-13	up
ENSMUSG00000036292	Gramd1c	2.57111	1.36239	2.45934e-06	up
ENSMUSG00000036306	Lzts1	36.5356	5.19123	2.65089e-30	up
ENSMUSG00000036412	Arsi	30.4072	4.92634	2.37252e-37	up
ENSMUSG00000036523	Greb1	2.0274	1.01963	1.68882e-08	up
ENSMUSG00000036553	Sh3tc1	2.31536	1.21123	6.19536e-31	up
ENSMUSG00000036570	Fxyd1	40.7669	5.34933	0.00102923	up
ENSMUSG00000036594	H2-Aa	16.1135	4.0102	0.0086263	up
ENSMUSG00000036596	Cpz	5.78597	2.53256	2.6938e-16	up
ENSMUSG00000036699	Zcchc12	2.36299	1.24061	5.14174e-06	up
ENSMUSG00000036856	Wnt4	11.0675	3.46826	2.02349e-13	up
ENSMUSG00000036862	Dchs1	3.25811	1.70403	1.9874e-05	up
ENSMUSG00000036907	C1ql2	18.4657	4.20678	0.000825026	up
ENSMUSG00000036913	Trim67	3.048	1.60786	2.353e-75	up
ENSMUSG00000036964	Trim17	2.18479	1.1275	0.000195733	up
ENSMUSG00000037010	Apln	2.6681	1.41581	0.000303317	up
ENSMUSG00000037025	Foxa2	174.732	7.449	1.18296e-21	up
ENSMUSG00000037034	Pax1	6.76213	2.75748	0.00527048	up
ENSMUSG00000037085	Trmt12	2.23384	1.15953	0.0466569	up
ENSMUSG00000037111	Setd7	2.13191	1.09215	5.11478e-61	up
ENSMUSG00000037129	Tmprss13	12.5825	3.65335	1.44755e-10	up
ENSMUSG00000037171	Nodal	2.65211	1.40714	3.41536e-92	up
ENSMUSG00000037185	Krt80	9.17215	3.19726	7.62376e-10	up
ENSMUSG00000037196	Pacrg	5.38839	2.42985	0.00420022	up
ENSMUSG00000037235	Mxd4	5.63682	2.49488	1.35299e-33	up
ENSMUSG00000037239	Spred3	2.42386	1.27731	6.15762e-19	up
ENSMUSG00000037321	Tap1	7.34229	2.87623	6.02076e-73	up
ENSMUSG00000037335	Hand1	11.1731	3.48195	5.88051e-54	up
ENSMUSG00000037341	Slc9a7	3.17121	1.66503	0.000727011	up
ENSMUSG00000037353	Letmd1	2.90255	1.53732	2.33558e-07	up
ENSMUSG00000037411	Serpine1	10.6402	3.41145	3.40209e-195	up
ENSMUSG00000037428	Vgf	6.62035	2.72691	1.89426e-46	up
ENSMUSG00000037440	Vnn1	7.05619	2.81889	4.53364e-08	up
ENSMUSG00000037446	Tulp1	2.37329	1.24689	5.30613e-13	up
ENSMUSG00000037469	Acp7	2.13267	1.09266	6.01398e-10	up
ENSMUSG00000037490	Slc2a12	8.68705	3.11887	7.19253e-05	up
ENSMUSG00000037493	Cib2	3.21469	1.68468	9.32175e-07	up
ENSMUSG00000037541	Shank2	2.16479	1.11422	0.0367935	up
ENSMUSG00000037577	Ephx3	52.498	5.71419	9.42089e-17	up
ENSMUSG00000037606	Osbpl5	2.61649	1.38763	5.11133e-09	up
ENSMUSG00000037613	Tnfrsf23	7.67987	2.94108	8.93277e-13	up
ENSMUSG00000037624	Kcnk2	8.43417	3.07625	0.000367884	up
ENSMUSG00000037638	Zbtb42	2.17832	1.12321	0.00117826	up
ENSMUSG00000037664	Cdkn1c	4.54275	2.18356	2.89043e-132	up
ENSMUSG00000037686	Aspg	2.19787	1.13611	1.69823e-10	up
ENSMUSG00000037709	Fam13a	2.48047	1.31062	0.0307269	up
ENSMUSG00000037736	Limch1	2.15362	1.10676	2.24924e-06	up
ENSMUSG00000037771	Slc32a1	3.57147	1.83652	1.29742e-07	up
ENSMUSG00000037798	Mat1a	6.254	2.64478	0.0022621	up
ENSMUSG00000037855	Zfp365	2.18435	1.12721	6.49311e-30	up
ENSMUSG00000037892	Pcdh18	4.35225	2.12176	2.50463e-05	up
ENSMUSG00000037944	Ccr7	3.41079	1.77011	0.000547657	up
ENSMUSG00000037946	Fgd3	34.7038	5.11702	1.03568e-08	up
ENSMUSG00000037949	Ano10	3.72581	1.89756	1.52098e-26	up
ENSMUSG00000037962	Rflna	5.2575	2.39438	2.59611e-06	up
ENSMUSG00000037999	Arap2	3.19532	1.67596	8.58148e-28	up
ENSMUSG00000038042	Ptpdc1	2.02488	1.01783	1.06707e-08	up
ENSMUSG00000038077	Kcna6	5.05876	2.33878	1.51089e-06	up
ENSMUSG00000038147	Cd84	2.76208	1.46576	0.00388461	up
ENSMUSG00000038156	Spon1	2.45939	1.2983	0.00744383	up
ENSMUSG00000038181	Chpf2	2.08751	1.06178	2.88532e-12	up
ENSMUSG00000038192	Cer1	223.623	7.80493	1.46518e-12	up
ENSMUSG00000038208	Pgap3	2.24847	1.16895	1.60178e-10	up
ENSMUSG00000038213	Tapbpl	3.78489	1.92025	3.36401e-23	up
ENSMUSG00000038239	Hrc	3.36069	1.74876	9.49351e-22	up
ENSMUSG00000038244	Mical2	2.18377	1.12682	8.34894e-05	up
ENSMUSG00000038268	Ovca2	2.00517	1.00373	1.45451e-24	up
ENSMUSG00000038296	Galnt18	2.97712	1.57392	1.44265e-05	up
ENSMUSG00000038349	Plcl1	12.2013	3.60896	2.51806e-06	up
ENSMUSG00000038400	Pmepa1	2.09468	1.06673	1.80834e-14	up
ENSMUSG00000038415	Foxq1	10.6798	3.41681	3.92479e-19	up
ENSMUSG00000038486	Sv2a	3.27151	1.70996	1.72092e-11	up
ENSMUSG00000038526	Car14	2.42266	1.27659	4.91932e-09	up
ENSMUSG00000038530	Rgs4	36.3294	5.18307	0.00767998	up
ENSMUSG00000038576	Susd4	2.95728	1.56427	1.67462e-21	up
ENSMUSG00000038692	Hoxb4	6.34028	2.66455	0.0418117	up
ENSMUSG00000038843	Gcnt1	3.70845	1.89082	2.50114e-23	up
ENSMUSG00000038855	Itpkb	8.26571	3.04714	5.0454e-159	up
ENSMUSG00000038879	Nipal2	3.1283	1.64538	0.00676995	up
ENSMUSG00000038894	Irs2	4.31004	2.1077	1.29796e-113	up
ENSMUSG00000038916	Soga3	2.40242	1.26449	7.48724e-05	up
ENSMUSG00000038980	Rbbp8nl	2.3472	1.23094	0.00275933	up
ENSMUSG00000039005	Tlr4	2.37017	1.24499	2.47868e-08	up
ENSMUSG00000039031	Arhgap18	3.33439	1.73742	7.03166e-12	up
ENSMUSG00000039043	Arpin	3.03264	1.60057	1.98231e-08	up
ENSMUSG00000039110	Mycbpap	5.43271	2.44167	5.10739e-05	up
ENSMUSG00000039179	Tekt5	4.74531	2.2465	7.78465e-17	up
ENSMUSG00000039208	Metrnl	3.36662	1.7513	2.94116e-07	up
ENSMUSG00000039217	Il18	5.86195	2.55138	0.0440828	up
ENSMUSG00000039231	Suv39h1	2.18674	1.12878	2.53854e-50	up
ENSMUSG00000039232	Stx11	2.63365	1.39706	7.93184e-06	up
ENSMUSG00000039236	Isg20	9.19823	3.20136	4.89342e-09	up
ENSMUSG00000039239	Tgfb2	5.97908	2.57992	5.88331e-13	up
ENSMUSG00000039257	Vstm2b	3.24869	1.69986	0.0248297	up
ENSMUSG00000039321	Uts2r	3.67211	1.87661	0.0048906	up
ENSMUSG00000039376	Synpo2l	5.31268	2.40944	6.8984e-16	up
ENSMUSG00000039377	Hlx	6.25902	2.64594	0.0334819	up
ENSMUSG00000039384	Dusp10	4.07075	2.0253	4.81123e-15	up
ENSMUSG00000039405	Prss23	17.7595	4.15052	3.65099e-55	up
ENSMUSG00000039450	Dcxr	2.62625	1.39301	8.11567e-17	up
ENSMUSG00000039476	Prrx2	2.09489	1.06687	0.00105659	up
ENSMUSG00000039519	Cyp7b1	2.05063	1.03607	0.000463155	up
ENSMUSG00000039533	Mmd2	4.34719	2.12008	1.00315e-11	up
ENSMUSG00000039552	Rsph4a	2.81708	1.4942	0.0100646	up
ENSMUSG00000039607	Rbms3	26.2094	4.71201	0.0306836	up
ENSMUSG00000039661	Dusp26	2.45549	1.29601	0.00882021	up
ENSMUSG00000039683	Sdk1	3.29671	1.72103	0.0135466	up
ENSMUSG00000039706	Ldb2	5.25803	2.39452	2.243e-07	up
ENSMUSG00000039853	Trim14	2.47197	1.30566	1.40895e-05	up
ENSMUSG00000039878	Slc39a5	6.37442	2.67229	0.0165445	up
ENSMUSG00000039904	Gpr37	9.76654	3.28785	0.0208189	up
ENSMUSG00000039910	Cited2	3.0138	1.59158	9.52695e-104	up
ENSMUSG00000039934	Gsap	7.86542	2.97552	5.07715e-08	up
ENSMUSG00000040003	Magi2	2.46894	1.30389	6.82763e-06	up
ENSMUSG00000040035	Disp2	2.89279	1.53246	0.00774805	up
ENSMUSG00000040061	Plcb2	14.6122	3.8691	4.37994e-10	up
ENSMUSG00000040121	Rep15	2.29374	1.1977	0.00792045	up
ENSMUSG00000040146	Rgl3	2.07386	1.05232	0.0413741	up
ENSMUSG00000040152	Thbs1	18.6989	4.22488	1.86078e-282	up
ENSMUSG00000040158	Tax1bp3	2.28993	1.1953	8.57614e-21	up
ENSMUSG00000040187	Arntl2	5.29385	2.40432	1.9774e-67	up
ENSMUSG00000040212	Emp3	5.07307	2.34286	5.8786e-12	up
ENSMUSG00000040253	Gbp7	5.22125	2.3844	2.70053e-14	up
ENSMUSG00000040254	Sema3d	8.48477	3.08488	0.0066865	up
ENSMUSG00000040260	Daam2	4.71868	2.23838	0.000306043	up
ENSMUSG00000040264	Gbp2b	26.1026	4.70612	0.0037602	up
ENSMUSG00000040322	Slc25a24	5.12991	2.35893	4.3922e-46	up
ENSMUSG00000040350	Trim7	4.11929	2.0424	1.56773e-29	up
ENSMUSG00000040432	Ltb4r2	7.95997	2.99276	1.43458e-13	up
ENSMUSG00000040483	Xaf1	3.03048	1.59955	3.6465e-15	up
ENSMUSG00000040495	Chrm4	2.19365	1.13333	1.41033e-08	up
ENSMUSG00000040533	Matn1	2.85017	1.51105	0.00279374	up
ENSMUSG00000040596	Pogk	3.2987	1.7219	4.82476e-13	up
ENSMUSG00000040650	Cyp2b23	5.55357	2.47342	1.01925e-09	up
ENSMUSG00000040663	Clcf1	2.2306	1.15743	0.00805038	up
ENSMUSG00000040666	Sh3bgr	2.18428	1.12716	0.046616	up
ENSMUSG00000040690	Col16a1	6.85488	2.77713	1.15108e-06	up
ENSMUSG00000040694	Apobec2	5.26663	2.39688	1.18058e-58	up
ENSMUSG00000040710	St8sia4	2.1205	1.0844	0.0252152	up
ENSMUSG00000040752	Myh6	2.60854	1.38324	0.0122927	up
ENSMUSG00000040896	Kcnd3	4.25769	2.09007	0.00971819	up
ENSMUSG00000041046	Ramp3	2.03892	1.0278	2.23311e-09	up
ENSMUSG00000041120	Nbl1	3.43988	1.78236	5.61896e-05	up
ENSMUSG00000041144	Dnah7b	3.53547	1.8219	2.71999e-05	up
ENSMUSG00000041187	Prkd2	2.21278	1.14586	1.15036e-17	up
ENSMUSG00000041189	Chrnb1	3.95982	1.98543	3.11868e-17	up
ENSMUSG00000041301	Cftr	6.00847	2.587	0.00824098	up
ENSMUSG00000041324	Inhba	13.4771	3.75244	0.00277615	up
ENSMUSG00000041377	Ninj2	7.62175	2.93012	0.00622187	up
ENSMUSG00000041482	Piezo2	4.91315	2.29665	4.53181e-17	up
ENSMUSG00000041544	Disp3	2.0235	1.01685	0.0490921	up
ENSMUSG00000041608	Entpd3	2.1761	1.12174	0.0295711	up
ENSMUSG00000041616	Nppa	11.5513	3.52998	0.0111792	up
ENSMUSG00000041688	Amot	7.71953	2.94851	1.26619e-264	up
ENSMUSG00000041700	Lhfpl1	11.426	3.51425	0.00992182	up
ENSMUSG00000041741	Pde3a	5.452	2.44679	1.93513e-07	up
ENSMUSG00000041797	Abca9	24.9658	4.64188	0.00907584	up
ENSMUSG00000041886	Macc1	12.1158	3.59882	3.37455e-05	up
ENSMUSG00000041889	Shisa4	2.31007	1.20794	1.11483e-05	up
ENSMUSG00000041986	Elmod1	55.7119	5.79991	1.95579e-06	up
ENSMUSG00000042082	Arsb	3.16679	1.66302	5.70216e-12	up
ENSMUSG00000042102	Dmgdh	9.84291	3.29908	1.12187e-18	up
ENSMUSG00000042106	Inka1	2.35374	1.23495	0.00219148	up
ENSMUSG00000042115	Klhdc8a	18.0302	4.17235	6.25247e-11	up
ENSMUSG00000042116	Vwa1	4.57374	2.19338	4.79849e-16	up
ENSMUSG00000042118	Bhmt2	5.07418	2.34318	7.92605e-09	up
ENSMUSG00000042215	Bag2	2.04065	1.02903	1.31413e-08	up
ENSMUSG00000042228	Lyn	3.62451	1.85779	2.04037e-09	up
ENSMUSG00000042244	Pglyrp3	19.1773	4.26133	0.0226903	up
ENSMUSG00000042284	Itga1	2.87956	1.52585	3.68848e-05	up
ENSMUSG00000042333	Tnfrsf14	4.95508	2.30891	0.0154947	up
ENSMUSG00000042349	Ikbke	3.80917	1.92948	8.41275e-08	up
ENSMUSG00000042351	Grap2	6.67445	2.73865	0.00017602	up
ENSMUSG00000042429	Adora1	15.2556	3.93127	2.01323e-08	up
ENSMUSG00000042436	Mfap4	4.99968	2.32184	4.9053e-24	up
ENSMUSG00000042477	Tfap2e	2.74096	1.45468	2.40386e-05	up
ENSMUSG00000042498	Radx	2.25711	1.17448	0.00082158	up
ENSMUSG00000042510	AA986860	2.33057	1.22069	0.000445663	up
ENSMUSG00000042514	Klhl14	8.55892	3.09743	0.0398234	up
ENSMUSG00000042515	Pwwp3b	3.31886	1.73069	1.77225e-29	up
ENSMUSG00000042604	Kcna4	35.6634	5.15637	0.0086713	up
ENSMUSG00000042671	Rgs8	48.1491	5.58944	0.000250767	up
ENSMUSG00000042759	Apobr	3.20343	1.67962	1.13167e-11	up
ENSMUSG00000042821	Snai1	3.40309	1.76684	9.49818e-26	up
ENSMUSG00000042961	Egflam	28.5487	4.83535	1.56925e-07	up
ENSMUSG00000043003	Rasef	4.28802	2.10031	9.60241e-08	up
ENSMUSG00000043008	Klhl6	18.0111	4.17081	0.00480927	up
ENSMUSG00000043017	Ptgir	3.02245	1.59572	0.00977344	up
ENSMUSG00000043088	Il17re	2.57234	1.36308	0.0240156	up
ENSMUSG00000043165	Lor	3.35246	1.74522	0.00167514	up
ENSMUSG00000043168	4930426D05Rik	11.4341	3.51527	0.0482707	up
ENSMUSG00000043251	Exoc3l	2.61974	1.38943	1.01452e-39	up
ENSMUSG00000043279	Trim56	3.38086	1.75739	2.58615e-57	up
ENSMUSG00000043313	Pcdhb19	18.9642	4.2452	0.00434881	up
ENSMUSG00000043336	Filip1l	4.94084	2.30476	9.61135e-10	up
ENSMUSG00000043388	Tmem130	2.20947	1.1437	0.0202783	up
ENSMUSG00000043432	Leng9	2.88066	1.5264	0.000193152	up
ENSMUSG00000043487	Acot6	2.36559	1.2422	0.00428371	up
ENSMUSG00000043541	Casc1	2.84316	1.5075	0.0457502	up
ENSMUSG00000043592	Unc5cl	2.47082	1.30499	6.75952e-06	up
ENSMUSG00000043639	Rbm20	4.53377	2.18071	1.27337e-46	up
ENSMUSG00000043719	Col6a6	7.18756	2.8455	0.00386124	up
ENSMUSG00000043807	Ly6g5b	5.08764	2.347	0.0479322	up
ENSMUSG00000043843	Tmem145	2.26254	1.17795	5.15341e-05	up
ENSMUSG00000043885	Slc36a4	2.26581	1.18003	0.000119911	up
ENSMUSG00000043903	Zfp469	3.91378	1.96856	0.00238975	up
ENSMUSG00000043943	Naalad2	8.06261	3.01125	6.80021e-06	up
ENSMUSG00000044022	Pcdhb21	22.3108	4.47967	0.0129151	up
ENSMUSG00000044041	Krt13	3.07703	1.62154	3.89354e-05	up
ENSMUSG00000044043	Pcdhb14	4.22596	2.07928	0.0244131	up
ENSMUSG00000044139	Prss53	2.77287	1.47138	0.0480675	up
ENSMUSG00000044229	Nxpe4	2.05001	1.03563	0.0243047	up
ENSMUSG00000044258	Ctla2a	3.62014	1.85604	0.0490886	up
ENSMUSG00000044317	Gpr4	4.12928	2.04589	3.37493e-22	up
ENSMUSG00000044337	Ackr3	2.19027	1.13111	3.95817e-11	up
ENSMUSG00000044338	Aplnr	27.0483	4.75747	0.000661739	up
ENSMUSG00000044365	Cxxc4	4.49249	2.16752	3.02117e-08	up
ENSMUSG00000044367	Slc16a13	2.77655	1.47329	7.52572e-27	up
ENSMUSG00000044456	Rin3	8.19212	3.03424	2.9762e-22	up
ENSMUSG00000044528	Tram1l1	2.08004	1.05661	0.0134928	up
ENSMUSG00000044749	Abca6	3.80446	1.92769	0.000116804	up
ENSMUSG00000044786	Zfp36	2.49316	1.31797	8.18882e-47	up
ENSMUSG00000044827	Tlr1	16.5079	4.04508	0.0444656	up
ENSMUSG00000044912	Syt16	27.1736	4.76414	0.0359142	up
ENSMUSG00000044921	Rassf9	5.01109	2.32512	5.38515e-16	up
ENSMUSG00000044937	Ttc41	2.86323	1.51764	0.00321283	up
ENSMUSG00000044976	Wdr72	6.27291	2.64913	0.0101416	up
ENSMUSG00000045053	Kcng3	2.15765	1.10946	0.00919977	up
ENSMUSG00000045092	S1pr1	2.76736	1.46851	9.42602e-15	up
ENSMUSG00000045094	Arhgef37	2.14889	1.10359	0.0283879	up
ENSMUSG00000045174	Amer3	5.64668	2.4974	0.0162316	up
ENSMUSG00000045179	Sox3	8.21529	3.03831	2.75605e-130	up
ENSMUSG00000045211	Nudt18	2.24376	1.16592	5.99669e-07	up
ENSMUSG00000045238	A730035I17Rik	23.2954	4.54197	0.00148411	up
ENSMUSG00000045287	Rtn4rl1	2.57847	1.36652	7.64824e-08	up
ENSMUSG00000045312	Lhfpl2	2.84364	1.50774	6.89232e-29	up
ENSMUSG00000045314	Sowahb	2.72177	1.44455	5.22761e-10	up
ENSMUSG00000045377	Tmem88	2.64791	1.40485	1.12576e-19	up
ENSMUSG00000045498	Pcdhb3	8.05002	3.00899	0.00343855	up
ENSMUSG00000045534	Kcna5	7.66921	2.93908	0.00388616	up
ENSMUSG00000045545	Krt14	2.28055	1.18938	1.91845e-05	up
ENSMUSG00000045573	Penk	13.1554	3.71759	5.43719e-29	up
ENSMUSG00000045625	Pigz	7.25831	2.85963	0.00154244	up
ENSMUSG00000045658	Pid1	2.10749	1.07553	1.50212e-09	up
ENSMUSG00000045730	Adrb2	2.35795	1.23753	4.21863e-05	up
ENSMUSG00000045817	Zfp36l2	2.09934	1.06994	6.77765e-61	up
ENSMUSG00000045827	Serpinb9	7.84162	2.97115	5.70905e-17	up
ENSMUSG00000045838	Ccdc9b	4.24164	2.08462	3.82578e-05	up
ENSMUSG00000045868	Gvin1	4.24639	2.08624	1.40687e-05	up
ENSMUSG00000045876	Pcdhb8	16.1526	4.01369	0.0462405	up
ENSMUSG00000045934	Mtmr11	2.40812	1.26791	4.7008e-13	up
ENSMUSG00000045991	Onecut2	4.32232	2.11181	0.00034015	up
ENSMUSG00000046056	Sbsn	2.79012	1.48033	1.31068e-12	up
ENSMUSG00000046169	Adamts6	6.28285	2.65142	5.4246e-12	up
ENSMUSG00000046223	Plaur	2.73751	1.45286	6.0095e-62	up
ENSMUSG00000046387	Pcdhb17	6.02678	2.59139	7.58479e-06	up
ENSMUSG00000046470	Sox18	2.36934	1.24448	9.5507e-08	up
ENSMUSG00000046491	C1qtnf2	8.47654	3.08348	0.00662727	up
ENSMUSG00000046500	Tafa4	3.15805	1.65903	1.8007e-13	up
ENSMUSG00000046550	Spin2c	2.16293	1.11299	1.9803e-06	up
ENSMUSG00000046634	Pkd1l1	4.74418	2.24616	0.00051695	up
ENSMUSG00000046637	Ttc34	2.0213	1.01528	0.0278611	up
ENSMUSG00000046709	Mapk10	3.35431	1.74602	0.0141057	up
ENSMUSG00000046731	Kctd11	3.47942	1.79885	8.23305e-20	up
ENSMUSG00000046805	Mpeg1	4.10809	2.03847	0.000386093	up
ENSMUSG00000046814	Gchfr	3.39206	1.76216	2.3256e-05	up
ENSMUSG00000046834	Krt1	3.17046	1.66469	0.00687219	up
ENSMUSG00000046879	Irgm1	9.18016	3.19852	2.25367e-220	up
ENSMUSG00000046908	Ltb4r1	11.0237	3.46253	2.12356e-06	up
ENSMUSG00000047181	Samd14	4.04622	2.01658	1.23435e-10	up
ENSMUSG00000047182	Irs3	5.39825	2.43249	7.22444e-11	up
ENSMUSG00000047205	Dusp18	2.92871	1.55027	2.0574e-35	up
ENSMUSG00000047250	Ptgs1	2.49967	1.32174	0.00500954	up
ENSMUSG00000047264	Zfp358	2.09555	1.06733	1.11766e-13	up
ENSMUSG00000047281	Sfn	2.99941	1.58468	9.984e-144	up
ENSMUSG00000047344	Lancl3	3.38062	1.75729	0.00135562	up
ENSMUSG00000047369	Dnah14	4.69516	2.23117	0.00217283	up
ENSMUSG00000047497	Adamts12	12.4833	3.64192	0.000361979	up
ENSMUSG00000047557	Lxn	2.95988	1.56554	2.50922e-12	up
ENSMUSG00000047562	Mmp10	29.384	4.87696	0.0181443	up
ENSMUSG00000047712	Ust	2.77598	1.473	2.31978e-06	up
ENSMUSG00000047793	Sned1	2.12733	1.08905	0.000136838	up
ENSMUSG00000047910	Pcdhb16	25.7612	4.68713	0.000638022	up
ENSMUSG00000047963	Stbd1	2.1267	1.08861	0.00619032	up
ENSMUSG00000048038	Ccdc187	11.3729	3.50753	1.5785e-48	up
ENSMUSG00000048096	Lmod1	2.07978	1.05643	0.0177969	up
ENSMUSG00000048218	Amigo2	4.10914	2.03884	9.05083e-14	up
ENSMUSG00000048251	Bcl11b	2.39974	1.26288	0.00277811	up
ENSMUSG00000048332	Lhfp	2.51371	1.32982	1.18761e-07	up
ENSMUSG00000048347	Pcdhb18	12.9562	3.69557	0.00522866	up
ENSMUSG00000048373	Fgfbp1	4.73959	2.24476	5.66613e-37	up
ENSMUSG00000048385	Scrt1	4.70686	2.23477	0.0154107	up
ENSMUSG00000048450	Msx1	2.87102	1.52156	0.00161915	up
ENSMUSG00000048458	Inka2	6.46729	2.69316	1.9095e-12	up
ENSMUSG00000048528	Nkx1-2	2.88677	1.52946	0.0313722	up
ENSMUSG00000048534	Jaml	20.3679	4.34823	1.09572e-05	up
ENSMUSG00000048537	Phldb1	2.19117	1.1317	3.48946e-56	up
ENSMUSG00000048583	Igf2	26.2722	4.71547	0	up
ENSMUSG00000048612	Myof	3.77387	1.91604	6.94101e-101	up
ENSMUSG00000048616	Nog	8.67049	3.11611	9.09531e-23	up
ENSMUSG00000048644	Ctxn1	2.12145	1.08505	6.22923e-16	up
ENSMUSG00000048699	Krt90	38.0447	5.24962	0.00642059	up
ENSMUSG00000048720	Tbc1d12	3.37399	1.75445	5.99169e-38	up
ENSMUSG00000048856	Slc25a47	2.33579	1.22391	0.0107352	up
ENSMUSG00000048915	Efna5	3.75123	1.90736	2.79355e-34	up
ENSMUSG00000048960	Prex2	3.58901	1.84358	7.23895e-16	up
ENSMUSG00000048965	Mrgpre	4.23676	2.08296	0.0063819	up
ENSMUSG00000048988	Elfn1	6.29285	2.65371	1.22708e-10	up
ENSMUSG00000049107	Ntf3	3.38538	1.75932	0.0219057	up
ENSMUSG00000049134	Nrap	16.7392	4.06516	0.000548793	up
ENSMUSG00000049173	Myoz3	2.12329	1.0863	0.0148857	up
ENSMUSG00000049252	Lrp1b	3.84236	1.94199	0.00201214	up
ENSMUSG00000049265	Kcnk3	4.26393	2.09218	0.000435046	up
ENSMUSG00000049281	Scn3b	2.77307	1.47148	3.57063e-11	up
ENSMUSG00000049307	Fut4	2.34689	1.23075	0.00585092	up
ENSMUSG00000049382	Krt8	21.1917	4.40543	0	up
ENSMUSG00000049404	Rarres1	21.3297	4.41479	0.015092	up
ENSMUSG00000049420	Tmem200a	9.58259	3.26041	1.31537e-10	up
ENSMUSG00000049436	Upk1b	7.27943	2.86383	0.000246297	up
ENSMUSG00000049502	Dtx3l	2.57095	1.3623	3.55726e-57	up
ENSMUSG00000049521	Cdc42ep1	2.77933	1.47474	0.000377721	up
ENSMUSG00000049604	Hoxb13	5.49622	2.45844	0.00139199	up
ENSMUSG00000049687	Pheta2	2.13116	1.09164	5.96211e-05	up
ENSMUSG00000049721	Gal3st1	5.39545	2.43174	0.000167935	up
ENSMUSG00000049755	Zfp672	2.43782	1.28559	1.55304e-05	up
ENSMUSG00000049866	Arl4c	7.53224	2.91308	1.54717e-156	up
ENSMUSG00000049922	Slc35c1	2.26859	1.1818	4.23556e-14	up
ENSMUSG00000049999	Ppp1r3d	4.4481	2.15319	0.0192993	up
ENSMUSG00000050002	Idnk	2.32455	1.21695	3.54664e-19	up
ENSMUSG00000050010	Shisa3	3.17983	1.66895	2.06319e-09	up
ENSMUSG00000050022	Amz1	2.06525	1.04632	2.64748e-06	up
ENSMUSG00000050064	Zfp697	2.56806	1.36068	2.19951e-06	up
ENSMUSG00000050105	Fam110d	3.30342	1.72396	3.44062e-08	up
ENSMUSG00000050138	Kcnk12	9.52011	3.25098	5.05894e-29	up
ENSMUSG00000050222	Il17d	2.00948	1.00682	2.32146e-13	up
ENSMUSG00000050288	Fzd2	3.09548	1.63016	2.34524e-75	up
ENSMUSG00000050296	Abca12	7.20852	2.8497	0.0381418	up
ENSMUSG00000050334	C130071C03Rik	14.2738	3.8353	1.40273e-05	up
ENSMUSG00000050359	Sprr1a	86.9871	6.44273	4.03914e-06	up
ENSMUSG00000050395	Tnfsf15	60.4569	5.91783	0.000509633	up
ENSMUSG00000050558	Prokr2	2.69865	1.43224	0.01418	up
ENSMUSG00000050737	Ptges	4.24112	2.08445	3.17412e-30	up
ENSMUSG00000050808	Muc15	38.0065	5.24818	0.00758858	up
ENSMUSG00000050965	Prkca	2.58089	1.36787	1.53644e-05	up
ENSMUSG00000050989	Selenon	2.54663	1.34859	2.8712e-22	up
ENSMUSG00000051043	Gprc5c	4.74406	2.24612	2.11219e-79	up
ENSMUSG00000051048	P4ha3	8.13113	3.02346	0.0491011	up
ENSMUSG00000051065	Mb21d2	2.04694	1.03347	7.3793e-18	up
ENSMUSG00000051076	Vtcn1	8.4039	3.07106	0.00462226	up
ENSMUSG00000051159	Cited1	2.91318	1.5426	3.1416e-11	up
ENSMUSG00000051236	Msrb3	2.15845	1.11	0.000197415	up
ENSMUSG00000051354	Samd3	34.3345	5.10159	0.0102458	up
ENSMUSG00000051359	Ncald	2.68421	1.4245	0.0389412	up
ENSMUSG00000051367	Six1	2.87386	1.52299	1.42822e-59	up
ENSMUSG00000051375	Pcdh1	2.89222	1.53218	1.97445e-13	up
ENSMUSG00000051397	Tacstd2	11.4116	3.51243	1.20895e-52	up
ENSMUSG00000051427	Ccdc157	2.01574	1.01131	3.71451e-10	up
ENSMUSG00000051515	Fam181b	2.88172	1.52693	1.67222e-07	up
ENSMUSG00000051527	Usp29	4.12727	2.04519	2.47572e-46	up
ENSMUSG00000051599	Pcdhb2	6.94806	2.79661	0.000266058	up
ENSMUSG00000051652	Lrrc3	2.42922	1.28049	2.27341e-07	up
ENSMUSG00000051726	Kcnf1	2.33542	1.22368	0.00287139	up
ENSMUSG00000051728	Fam243	32.4088	5.01831	0.013762	up
ENSMUSG00000051851	Rtl8c	15.3299	3.93827	2.18147e-14	up
ENSMUSG00000051853	Arf3	2.01887	1.01355	6.10638e-50	up
ENSMUSG00000051951	Xkr4	11.3544	3.50518	0.00213636	up
ENSMUSG00000051965	Nanos2	16.3659	4.03262	0.0103145	up
ENSMUSG00000051980	Casr	3.78174	1.91905	1.89476e-05	up
ENSMUSG00000052013	Btla	49.2436	5.62186	0.000209831	up
ENSMUSG00000052105	Mtcl1	2.03717	1.02656	4.65264e-63	up
ENSMUSG00000052160	Pld4	5.38117	2.42792	4.72565e-18	up
ENSMUSG00000052396	Mogat2	3.60491	1.84996	4.67992e-05	up
ENSMUSG00000052415	Tchh	2.26415	1.17897	1.1351e-12	up
ENSMUSG00000052477	C130026I21Rik	46.806	5.54862	8.47836e-06	up
ENSMUSG00000052516	Robo2	3.22503	1.68931	0.0196285	up
ENSMUSG00000052534	Pbx1	3.67324	1.87705	1.14485e-50	up
ENSMUSG00000052684	Jun	2.09472	1.06675	7.50044e-25	up
ENSMUSG00000052688	Rab7b	2.17458	1.12074	0.00367534	up
ENSMUSG00000052713	Zfp608	4.70514	2.23424	1.87895e-43	up
ENSMUSG00000052760	A630001G21Rik	5.62453	2.49173	3.60712e-07	up
ENSMUSG00000052821	Cysltr1	7.45987	2.89915	3.08509e-06	up
ENSMUSG00000052854	Nrk	3.71347	1.89277	2.24113e-34	up
ENSMUSG00000052981	Ube2ql1	4.69338	2.23063	2.04479e-09	up
ENSMUSG00000053024	Cntn2	4.8709	2.28419	5.81253e-44	up
ENSMUSG00000053129	Gsx1	12.2088	3.60985	2.15435e-06	up
ENSMUSG00000053141	Ptprt	3.65389	1.86943	0.000103351	up
ENSMUSG00000053216	Btn2a2	4.15289	2.05412	8.16904e-06	up
ENSMUSG00000053279	Aldh1a1	5.31938	2.41126	0.0420573	up
ENSMUSG00000053475	Tnfaip6	5.57435	2.4788	4.04217e-10	up
ENSMUSG00000053580	Tanc2	2.07437	1.05267	3.80383e-16	up
ENSMUSG00000053617	Sh3pxd2a	2.0768	1.05436	4.6351e-71	up
ENSMUSG00000053797	Krt16	2.95317	1.56227	2.98752e-09	up
ENSMUSG00000053819	Camk2d	3.20172	1.67885	1.76671e-48	up
ENSMUSG00000053835	H2-T24	3.1127	1.63817	0.00108562	up
ENSMUSG00000053846	Lipg	3.84762	1.94397	1.59318e-36	up
ENSMUSG00000053897	Slc39a8	11.0245	3.46264	1.44538e-16	up
ENSMUSG00000053930	Shisa6	12.8557	3.68433	2.23641e-79	up
ENSMUSG00000053963	Stum	17.2246	4.10639	0.000165576	up
ENSMUSG00000054034	Tceal5	2.28433	1.19177	0.0229987	up
ENSMUSG00000054057	A930004D18Rik	8.37311	3.06576	6.01358e-13	up
ENSMUSG00000054072	Iigp1	43.147	5.43119	0.00476069	up
ENSMUSG00000054074	Skida1	21.8989	4.45279	1.07688e-09	up
ENSMUSG00000054150	Syne3	3.60758	1.85103	5.42826e-09	up
ENSMUSG00000054169	Ceacam10	4.10255	2.03652	0.00763307	up
ENSMUSG00000054196	Cthrc1	3.98065	1.993	1.11148e-45	up
ENSMUSG00000054364	Rhob	2.41315	1.27091	7.81922e-52	up
ENSMUSG00000054385	Ceacam2	6.44734	2.6887	0.00562983	up
ENSMUSG00000054404	Slfn5	5.87412	2.55437	2.20535e-19	up
ENSMUSG00000054509	Parp4	2.29135	1.1962	1.40194e-12	up
ENSMUSG00000054580	Pla2r1	3.29113	1.71858	0.00731503	up
ENSMUSG00000054589	Gm9949	10.7168	3.4218	0.0117942	up
ENSMUSG00000054675	Tmem119	3.5768	1.83867	0.000312891	up
ENSMUSG00000054720	Lrrc8c	2.76073	1.46505	7.85715e-18	up
ENSMUSG00000054889	Dsp	4.89512	2.29134	4.38926e-160	up
ENSMUSG00000054945	Gm9958	3.44071	1.78271	0.0236465	up
ENSMUSG00000055022	Cntn1	4.07183	2.02568	0.0162159	up
ENSMUSG00000055172	C1ra	8.19324	3.03443	2.81307e-25	up
ENSMUSG00000055254	Ntrk2	3.87821	1.95539	8.93844e-17	up
ENSMUSG00000055409	Nell1	24.7669	4.63034	7.20187e-11	up
ENSMUSG00000055415	Atp10b	13.0349	3.70431	0.00443976	up
ENSMUSG00000055435	Maf	14.0341	3.81086	5.73779e-09	up
ENSMUSG00000055489	Ano5	9.49875	3.24774	0.025537	up
ENSMUSG00000055737	Ghr	2.46363	1.30078	1.19832e-07	up
ENSMUSG00000055745	Rtl6	2.02667	1.01911	3.7699e-13	up
ENSMUSG00000055782	Abcd2	4.26411	2.09224	0.00744953	up
ENSMUSG00000055866	Per2	3.2271	1.69024	0.000860653	up
ENSMUSG00000055874	Foxi3	3.36725	1.75157	1.33663e-08	up
ENSMUSG00000055976	Cldn23	6.65805	2.7351	0.0239052	up
ENSMUSG00000055994	Nod2	2.136	1.09491	0.0171937	up
ENSMUSG00000056174	Col8a2	4.16968	2.05994	2.51951e-08	up
ENSMUSG00000056258	Kcnq3	2.49615	1.3197	0.0357573	up
ENSMUSG00000056313	Tcim	6.20799	2.63413	1.54243e-08	up
ENSMUSG00000056366	Fabp3-ps1	23.0312	4.52552	0.0135191	up
ENSMUSG00000056481	Cd248	5.78627	2.53263	1.62981e-16	up
ENSMUSG00000056498	Tmem154	2.93477	1.55325	0.0332273	up
ENSMUSG00000056679	Gpr173	2.13963	1.09736	0.000139568	up
ENSMUSG00000056708	Ier5	3.12037	1.64172	4.98684e-27	up
ENSMUSG00000056735	A930024E05Rik	5.54539	2.47129	1.24426e-35	up
ENSMUSG00000056758	Hmga2	4.54923	2.18562	7.36925e-111	up
ENSMUSG00000056812	St8sia3	5.24183	2.39007	6.71237e-19	up
ENSMUSG00000056888	Glipr1	37.9114	5.24456	0.00592386	up
ENSMUSG00000056895	H2bu2	3.56092	1.83225	2.46203e-10	up
ENSMUSG00000056972	Magel2	6.7012	2.74442	1.01135e-29	up
ENSMUSG00000057098	Ebf1	6.03757	2.59397	1.27115e-23	up
ENSMUSG00000057137	Tmem140	2.48999	1.31614	0.00135632	up
ENSMUSG00000057143	Trim12c	2.72332	1.44537	1.55658e-12	up
ENSMUSG00000057193	Slc44a2	2.02752	1.01971	8.49649e-40	up
ENSMUSG00000057315	Arhgap24	2.61452	1.38655	0.0373856	up
ENSMUSG00000057329	Bcl2	2.44747	1.29129	0.000709831	up
ENSMUSG00000057346	Apol9a	59.0651	5.88423	0.000404828	up
ENSMUSG00000057400	Ces1c	8.27418	3.04862	5.74816e-20	up
ENSMUSG00000057596	Trim30d	20.0299	4.32409	1.06329e-07	up
ENSMUSG00000057706	Mex3b	2.25042	1.1702	1.20802e-12	up
ENSMUSG00000057719	Sh3rf2	3.32295	1.73247	3.44048e-24	up
ENSMUSG00000057777	Mab21l2	8.11002	3.0197	0.000141681	up
ENSMUSG00000057914	Cacnb2	2.28063	1.18944	0.00176368	up
ENSMUSG00000058064	Gm10036	4.26275	2.09178	0.0179623	up
ENSMUSG00000058070	Eml1	2.03048	1.02182	8.56488e-09	up
ENSMUSG00000058159	T2	3.78895	1.9218	0.0166835	up
ENSMUSG00000058252	Tcp11x2	7.13811	2.83554	2.42687e-17	up
ENSMUSG00000058488	Kl	3.6857	1.88194	0.0398616	up
ENSMUSG00000058589	Anks1b	2.40994	1.269	0.035108	up
ENSMUSG00000058620	Adra2b	4.305	2.10601	0.000237963	up
ENSMUSG00000058669	Nkx2-9	3.10511	1.63465	6.23846e-05	up
ENSMUSG00000058740	Kcnt1	2.3079	1.20658	0.0328112	up
ENSMUSG00000058838	Rps27a-ps2	31.7646	4.98935	0.0160886	up
ENSMUSG00000059040	Eno1b	13.4928	3.75412	0.0117827	up
ENSMUSG00000059195	Gm12715	2.40012	1.2631	0.0130684	up
ENSMUSG00000059213	Ddn	8.82265	3.14121	0.0127375	up
ENSMUSG00000059325	Hopx	4.0718	2.02567	1.00477e-17	up
ENSMUSG00000059334	Zfp36l3	8.08245	3.01479	7.66912e-12	up
ENSMUSG00000059430	Actg2	6.23553	2.64051	0.0070313	up
ENSMUSG00000060063	Alox5ap	4.97332	2.31421	2.19699e-18	up
ENSMUSG00000060260	Pwwp2b	3.76613	1.91308	4.75399e-43	up
ENSMUSG00000060301	2610008E11Rik	2.32322	1.21612	1.72102e-05	up
ENSMUSG00000060487	Samd5	11.8719	3.56948	8.6621e-08	up
ENSMUSG00000060548	Tnfrsf19	2.84896	1.51044	2.9951e-13	up
ENSMUSG00000060568	Fam78b	2.99927	1.58461	0.0462131	up
ENSMUSG00000060586	H2-Eb1	2.50243	1.32333	1.11824e-05	up
ENSMUSG00000060802	B2m	2.37299	1.24671	1.22896e-43	up
ENSMUSG00000060962	Dmkn	3.25117	1.70096	3.53739e-17	up
ENSMUSG00000060969	Irx1	3.3697	1.75262	0.01343	up
ENSMUSG00000061082	Plac1	10.0883	3.33461	4.80525e-07	up
ENSMUSG00000061143	Maml3	3.18438	1.67101	9.0718e-08	up
ENSMUSG00000061322	Dnai1	3.96388	1.98691	1.71086e-11	up
ENSMUSG00000061353	Cxcl12	5.82038	2.54111	2.84762e-22	up
ENSMUSG00000061414	Cracr2a	2.38102	1.25158	0.0270541	up
ENSMUSG00000061451	Tmem151a	2.54435	1.3473	4.41042e-12	up
ENSMUSG00000061758	Akr1b10	2.69369	1.42958	2.26555e-25	up
ENSMUSG00000061815	Rufy4	3.35584	1.74668	0.0355547	up
ENSMUSG00000062115	Rai1	2.31523	1.21116	1.79624e-45	up
ENSMUSG00000062184	Hs6st2	2.29968	1.20143	2.74144e-08	up
ENSMUSG00000062327	T	84.6356	6.40319	1.62498e-62	up
ENSMUSG00000062393	Dgkk	6.78415	2.76217	2.07597e-19	up
ENSMUSG00000062444	Ap3b2	3.54103	1.82417	5.38948e-96	up
ENSMUSG00000062591	Tubb4a	2.6341	1.39731	1.64208e-15	up
ENSMUSG00000062743	Zfp677	2.11266	1.07906	0.0492299	up
ENSMUSG00000062760	Shisal1	14.0147	3.80887	3.801e-09	up
ENSMUSG00000062826	Ces2f	5.58304	2.48105	0.0313433	up
ENSMUSG00000063058	Prr23a2	13.2519	3.72813	0.00475855	up
ENSMUSG00000063268	Parp10	7.88676	2.97943	2.08598e-95	up
ENSMUSG00000063382	Bcl9l	2.01423	1.01023	4.55758e-22	up
ENSMUSG00000063558	Aox1	2.08385	1.05925	0.00161697	up
ENSMUSG00000063646	Jakmip1	2.03888	1.02778	6.14442e-06	up
ENSMUSG00000063687	Pcdhb5	31.5474	4.97945	0.0135943	up
ENSMUSG00000064215	Ifi27	14.0309	3.81054	2.72005e-05	up
ENSMUSG00000064294	Aox3	2.14344	1.09993	2.4789e-07	up
ENSMUSG00000064329	Scn1a	2.32316	1.21609	6.64619e-05	up
ENSMUSG00000064352	mt-Ts1	4.25831	2.09028	0.0284927	up
ENSMUSG00000065734	Snord49a	18.9238	4.24213	0.0325464	up
ENSMUSG00000066026	Dhrs3	4.76567	2.25268	1.23467e-05	up
ENSMUSG00000066258	Trim12a	2.13539	1.0945	1.50021e-11	up
ENSMUSG00000066705	Fxyd6	2.29367	1.19766	9.59439e-30	up
ENSMUSG00000066800	Rnasel	2.43284	1.28264	0.0312166	up
ENSMUSG00000066842	Hmcn1	2.48046	1.31061	3.29345e-07	up
ENSMUSG00000067212	H2-T23	2.87504	1.52358	2.40183e-05	up
ENSMUSG00000067276	Capn6	4.58143	2.1958	7.02985e-05	up
ENSMUSG00000067594	Krt77	10.1581	3.34456	0.00198963	up
ENSMUSG00000067642	Adgrf3	3.02518	1.59702	0.010881	up
ENSMUSG00000067704	Wfdc13	4.36459	2.12585	0.039804	up
ENSMUSG00000067750	Khdc1a	74.4927	6.21903	0.000120781	up
ENSMUSG00000067771	Pwwp4a	4.37724	2.13002	0.0380158	up
ENSMUSG00000067786	Nnat	5.15693	2.36651	3.27471e-59	up
ENSMUSG00000067924	Rtl8b	2.21006	1.14409	8.26502e-10	up
ENSMUSG00000067925	Rtl8a	2.70633	1.43634	3.70005e-05	up
ENSMUSG00000068011	Mkrn2os	3.98672	1.9952	0.00363767	up
ENSMUSG00000068196	Col8a1	9.55555	3.25634	0.00155009	up
ENSMUSG00000068220	Lgals1	5.24286	2.39036	7.65364e-193	up
ENSMUSG00000068246	Apol9b	28.0497	4.80991	0.0339753	up
ENSMUSG00000068335	Dok1	2.3895	1.25671	6.39936e-05	up
ENSMUSG00000068551	Zfp467	3.71654	1.89396	2.63653e-06	up
ENSMUSG00000068606	Gm4841	113.441	6.8258	3.87424e-06	up
ENSMUSG00000068617	Efcab1	2.56264	1.35763	0.000777231	up
ENSMUSG00000068699	Flnc	3.09852	1.63158	6.55085e-71	up
ENSMUSG00000068854	H2bc21	2.69608	1.43086	0.0151831	up
ENSMUSG00000068859	Sp9	8.73044	3.12606	0.0160489	up
ENSMUSG00000068893	Sprr2a2	10.5214	3.39526	6.78874e-40	up
ENSMUSG00000069796	Gm11426	12.36	3.6276	0.0370494	up
ENSMUSG00000069805	Fbp1	7.55501	2.91743	0.0101841	up
ENSMUSG00000069874	Irgm2	4.58278	2.19622	4.88158e-34	up
ENSMUSG00000070031	Sp140	79.3776	6.31066	2.4018e-18	up
ENSMUSG00000070034	Sp110	30.1033	4.91185	4.22483e-11	up
ENSMUSG00000070287	Slc35g2	2.66667	1.41504	0.0262833	up
ENSMUSG00000070304	Scn2b	2.52837	1.33821	3.22263e-06	up
ENSMUSG00000070342	Gm10287	31.1296	4.96022	0.0208675	up
ENSMUSG00000070473	Cldn3	2.4689	1.30387	2.15452e-21	up
ENSMUSG00000070509	Rgma	2.25879	1.17555	0.000104758	up
ENSMUSG00000070570	Slc17a7	2.46043	1.29891	1.67932e-08	up
ENSMUSG00000070576	Mn1	2.67121	1.41749	2.45413e-15	up
ENSMUSG00000070687	Htr1d	5.08987	2.34763	0.000766001	up
ENSMUSG00000071113	Mboat4	3.56805	1.83514	0.0268741	up
ENSMUSG00000071235	Vrtn	9.00224	3.17028	1.92297e-112	up
ENSMUSG00000071489	Ptgdr	16.8762	4.07692	0.0374194	up
ENSMUSG00000071551	Akr1c19	9.73537	3.28324	0.00882014	up
ENSMUSG00000071648	Rom1	2.26999	1.18268	0.00391233	up
ENSMUSG00000071657	Bscl2	2.86779	1.51994	3.07851e-36	up
ENSMUSG00000071724	Smpd5	4.66129	2.22073	0.0219057	up
ENSMUSG00000071757	Zhx2	2.21302	1.14602	0.00130711	up
ENSMUSG00000071847	Apcdd1	2.37656	1.24888	9.83219e-16	up
ENSMUSG00000071856	Mcc	5.97681	2.57938	5.90442e-137	up
ENSMUSG00000072572	Slc39a2	2.77239	1.47113	0.0169969	up
ENSMUSG00000072591	Fzd10os	2.57894	1.36678	0.0224499	up
ENSMUSG00000072620	Slfn2	66.8855	6.06362	3.48506e-05	up
ENSMUSG00000072621	Slfn10-ps	2.80681	1.48893	0.00695549	up
ENSMUSG00000072623	Zfp9	2.04918	1.03505	0.00297398	up
ENSMUSG00000072647	Adam1a	3.06643	1.61656	0.0010765	up
ENSMUSG00000072704	Smim10l1	2.01218	1.00876	8.40517e-11	up
ENSMUSG00000072915	Gm12258	2.19706	1.13558	4.90541e-05	up
ENSMUSG00000072949	Acot1	2.03219	1.02304	8.5004e-27	up
ENSMUSG00000073147	5031425E22Rik	2.06486	1.04604	1.07302e-05	up
ENSMUSG00000073415	Gm10501	40.766	5.34929	0.00921634	up
ENSMUSG00000073424	Cyp4f15	8.81584	3.1401	0.000188392	up
ENSMUSG00000073436	Eme2	2.53444	1.34167	1.00295e-11	up
ENSMUSG00000073471	Rsph3a	3.01059	1.59005	4.08936e-13	up
ENSMUSG00000073489	Ifi204	35.105	5.13361	0.0319675	up
ENSMUSG00000073591	Pcdhb22	10.5058	3.39311	1.17011e-06	up
ENSMUSG00000073600	Prob1	15.6712	3.97005	2.70079e-58	up
ENSMUSG00000073650	Catip	2.27209	1.18402	0.0120604	up
ENSMUSG00000073725	Lmbrd1	2.26355	1.17859	1.01257e-16	up
ENSMUSG00000073787	Gm10575	4.79197	2.26062	0.0402743	up
ENSMUSG00000073802	Cdkn2b	3.10301	1.63367	1.21644e-11	up
ENSMUSG00000073982	Rhog	2.08167	1.05774	3.27925e-13	up
ENSMUSG00000074024	4632427E13Rik	2.22982	1.15693	0.0416389	up
ENSMUSG00000074151	Nlrc5	4.95178	2.30795	0.000148679	up
ENSMUSG00000074277	Phldb3	2.3103	1.20808	8.34387e-12	up
ENSMUSG00000074364	Ehd2	5.3414	2.41722	4.67018e-33	up
ENSMUSG00000074415	Mir100hg	5.54973	2.47242	6.89044e-07	up
ENSMUSG00000074445	Sprr2a3	45.9443	5.52181	1.02009e-05	up
ENSMUSG00000074502	Ubtfl1	22.4896	4.49119	0.0159117	up
ENSMUSG00000074505	Fat3	3.93744	1.97726	0.0132107	up
ENSMUSG00000074577	Ripor3	4.4834	2.16459	0.0405319	up
ENSMUSG00000074622	Mafb	6.34019	2.66453	0.000858959	up
ENSMUSG00000074635	3110070M22Rik	3.30546	1.72485	0.0373816	up
ENSMUSG00000074649	BC029722	2.32449	1.21691	3.32026e-09	up
ENSMUSG00000074673	Ttll9	2.06538	1.04641	0.00372183	up
ENSMUSG00000074743	Thbd	3.56457	1.83373	9.55891e-07	up
ENSMUSG00000074758	Gm5535	3.06967	1.61808	0.0291851	up
ENSMUSG00000074766	Ism1	4.5368	2.18168	0.0174757	up
ENSMUSG00000074793	Hspa12b	7.9048	2.98273	2.0594e-15	up
ENSMUSG00000074813	Morrbid	8.46201	3.081	1.12962e-08	up
ENSMUSG00000074818	Pdzd7	2.14502	1.10099	0.00110387	up
ENSMUSG00000074896	Ifit3	22.3536	4.48243	0.0132307	up
ENSMUSG00000074916	Chst14	2.97165	1.57126	1.77287e-11	up
ENSMUSG00000074934	Grem1	5.20063	2.37869	0.0454772	up
ENSMUSG00000074968	Ano3	3.18891	1.67306	4.4934e-06	up
ENSMUSG00000075010	AW112010	64.0979	6.00221	0.000377128	up
ENSMUSG00000075184	F930017D23Rik	16.3743	4.03336	0.0482847	up
ENSMUSG00000075273	Ttc30b	2.28443	1.19184	0.000110075	up
ENSMUSG00000075297	H60b	5.85608	2.54993	0.0148857	up
ENSMUSG00000075304	Sp5	7.20193	2.84838	1.57125e-25	up
ENSMUSG00000075312	Gm13597	8.17133	3.03057	0.00617308	up
ENSMUSG00000075316	Scn9a	5.02328	2.32863	0.00859066	up
ENSMUSG00000075318	Scn2a	2.69479	1.43018	0.00695549	up
ENSMUSG00000075389	2810410L24Rik	3.8545	1.94654	0.0229723	up
ENSMUSG00000075394	Hoxc4	9.93869	3.31306	3.05871e-08	up
ENSMUSG00000075602	Ly6a	35.8862	5.16536	5.78512e-17	up
ENSMUSG00000076433	Cep295nl	2.78843	1.47945	0.0430653	up
ENSMUSG00000076438	Oxct2b	2.25367	1.17227	0.0158273	up
ENSMUSG00000076617	Ighm	85.0475	6.4102	3.60756e-05	up
ENSMUSG00000078126	Rpl23a-ps3	2.31523	1.21115	0.0232264	up
ENSMUSG00000078137	Ankrd63	21.3342	4.4151	0.00011827	up
ENSMUSG00000078154	Gm12184	3.16328	1.66142	3.77394e-05	up
ENSMUSG00000078235	Fam43b	2.9226	1.54725	1.23956e-10	up
ENSMUSG00000078247	Airn	10.0364	3.32716	3.89065e-05	up
ENSMUSG00000078452	Raet1d	3.05573	1.61152	9.36787e-08	up
ENSMUSG00000078486	Perm1	10.2393	3.35604	5.613e-06	up
ENSMUSG00000078580	E430018J23Rik	2.07725	1.05468	0.000840737	up
ENSMUSG00000078706	Gm53	3.57296	1.83712	3.75167e-22	up
ENSMUSG00000078853	Igtp	3.75938	1.91049	1.3143e-43	up
ENSMUSG00000078915	Hsp25-ps1	30.5978	4.93535	0.0206057	up
ENSMUSG00000078920	Ifi47	19.2262	4.265	0.00348675	up
ENSMUSG00000078921	Tgtp2	74.5416	6.21997	8.43753e-05	up
ENSMUSG00000078922	Tgtp1	4.51057	2.17331	7.73876e-15	up
ENSMUSG00000078925	D030018L15Rik	29.2564	4.87068	5.57892e-06	up
ENSMUSG00000078942	Naip6	14.8167	3.88916	0.00188065	up
ENSMUSG00000078949	R3hdml	2.03236	1.02316	0.00918015	up
ENSMUSG00000078964	Ces1b	39.9517	5.32019	3.6927e-05	up
ENSMUSG00000079017	Ifi27l2a	30.4034	4.92616	3.86216e-11	up
ENSMUSG00000079018	Ly6c1	278.071	8.11931	1.34207e-09	up
ENSMUSG00000079037	Prnp	2.4521	1.29402	1.54147e-19	up
ENSMUSG00000079071	Slc28a2b	27.9444	4.80449	0.022783	up
ENSMUSG00000079190		77.5392	6.27685	8.80271e-05	up
ENSMUSG00000079197	Psme2	3.21352	1.68416	6.64045e-71	up
ENSMUSG00000079334	Naa80	2.11189	1.07854	1.0737e-10	up
ENSMUSG00000079355	Ackr4	5.51677	2.46382	1.57316e-06	up
ENSMUSG00000079363	Gbp4	2.89893	1.53552	1.10057e-23	up
ENSMUSG00000079639	Rhox4a	3.73954	1.90286	0.0403374	up
ENSMUSG00000079808		25.4859	4.67163	0.00714378	up
ENSMUSG00000080316	Spaca6	2.56279	1.35772	4.98313e-11	up
ENSMUSG00000080885	Rpl10-ps6	15.7221	3.97472	0.0172543	up
ENSMUSG00000080916	Gm12463	39.0055	5.28561	0.0227854	up
ENSMUSG00000081683	Fzd10	3.15456	1.65744	1.48354e-74	up
ENSMUSG00000081684	Rps2-ps13	2.57767	1.36607	0.0269517	up
ENSMUSG00000081769	Gm12216	2.23424	1.15979	0.020095	up
ENSMUSG00000082029	H3f3c	12.9968	3.70009	0.00891707	up
ENSMUSG00000082931	Gm13586	33.6031	5.07052	0.0210745	up
ENSMUSG00000083022	Rps15a-ps6	30.9941	4.95392	0.0144988	up
ENSMUSG00000083241	Gm13259	4.68566	2.22825	0.00237655	up
ENSMUSG00000083374	Gm11449	11.4575	3.51822	0.0332659	up
ENSMUSG00000083563	Gm13340	10.5701	3.40192	0.0177219	up
ENSMUSG00000084790	Gm15879	2.22585	1.15436	4.6443e-07	up
ENSMUSG00000085006	BC021767	2.44056	1.28721	0.00156565	up
ENSMUSG00000085007	Smim43	12.2214	3.61133	0.0104442	up
ENSMUSG00000085028	Slc2a4rg-ps	2.17786	1.12291	0.0211127	up
ENSMUSG00000085331	Gm11274	2.39921	1.26256	0.00237048	up
ENSMUSG00000085355	3010003L21Rik	2.08838	1.06239	0.0417581	up
ENSMUSG00000085379	2310058D17Rik	3.98318	1.99392	0.0135792	up
ENSMUSG00000085584	Rtl9	36.7238	5.19864	5.41052e-05	up
ENSMUSG00000085603	Gm11346	4.09626	2.03431	0.00364051	up
ENSMUSG00000085635	Gm14565	2.63296	1.39669	0.000287223	up
ENSMUSG00000085773	Gm16233	2.54226	1.34611	5.93132e-17	up
ENSMUSG00000085795	Zfp703	8.51892	3.09067	9.20588e-18	up
ENSMUSG00000085992	Gm11515	4.8123	2.26673	0.00100937	up
ENSMUSG00000086040	Wipf3	2.47589	1.30794	1.49824e-06	up
ENSMUSG00000086126	Evx1os	45.7865	5.51685	1.10563e-05	up
ENSMUSG00000086245	Gm16170	4.78061	2.2572	6.93413e-05	up
ENSMUSG00000086266	Igf2os	13.8239	3.7891	6.38778e-25	up
ENSMUSG00000086395	A630014C17Rik	3.61016	1.85206	0.0486016	up
ENSMUSG00000086502	B130055M24Rik	2.47981	1.31023	1.40593e-08	up
ENSMUSG00000086552	Dlx4os	6.94457	2.79589	0.00462576	up
ENSMUSG00000086556	Gm15444	5.15872	2.36701	0.0132362	up
ENSMUSG00000086567	Gm2830	3.40892	1.76932	0.0195028	up
ENSMUSG00000086757	Gm2309	50.9663	5.67147	0.00102807	up
ENSMUSG00000086825	Gm15675	2.65394	1.40813	0.00010098	up
ENSMUSG00000087097	4930586N03Rik	9.27652	3.21358	1.22297e-51	up
ENSMUSG00000087150	BC064078	6.78142	2.76159	5.13675e-05	up
ENSMUSG00000087236	Kif28	3.42485	1.77604	0.0333864	up
ENSMUSG00000087364	Gm13398	5.47506	2.45288	0.00530262	up
ENSMUSG00000087639	Gm15512	72.0597	6.17112	0.000133628	up
ENSMUSG00000089739	Gm20431	24.4755	4.61327	0.0058178	up
ENSMUSG00000089774	Slc5a3	2.17744	1.12263	5.93111e-14	up
ENSMUSG00000089804	Gm16136	7.99784	2.99961	0.000177588	up
ENSMUSG00000089901	Gm8113	3.00716	1.5884	0.000310952	up
ENSMUSG00000089953	Rnf224	3.06632	1.61651	0.0080027	up
ENSMUSG00000090101	Snhg9	5.24645	2.39134	0.00391057	up
ENSMUSG00000090113	Nhlrc4	4.93477	2.30298	0.0437319	up
ENSMUSG00000090122	Kcne1l	3.71037	1.89156	0.0219568	up
ENSMUSG00000090125	Pou3f1	3.13578	1.64882	9.02783e-54	up
ENSMUSG00000090273	Prr22	5.38191	2.42812	0.00297854	up
ENSMUSG00000090369	4933411K16Rik	10.7549	3.42693	0.0461993	up
ENSMUSG00000090394	4930523C07Rik	6.56433	2.71465	0.00400818	up
ENSMUSG00000090523	Gypc	3.43308	1.7795	0.000196586	up
ENSMUSG00000090877	Hspa1b	3.39966	1.76539	3.36783e-51	up
ENSMUSG00000090958	Lrrc32	4.85766	2.28026	4.6995e-08	up
ENSMUSG00000091191	Gm17334	5.87973	2.55575	1.78083e-16	up
ENSMUSG00000091243	Vgll3	2.53958	1.34459	2.4721e-31	up
ENSMUSG00000091618	H60c	4.31484	2.10931	0.00571542	up
ENSMUSG00000091780	Sco2	2.15635	1.10859	5.81183e-07	up
ENSMUSG00000091898	Tnnc1	10.8529	3.44001	1.48752e-05	up
ENSMUSG00000091971	Hspa1a	4.25179	2.08807	7.72694e-38	up
ENSMUSG00000092035	Peg10	2.43311	1.2828	1.15804e-110	up
ENSMUSG00000093392	Gm6061	7.22364	2.85273	0.00747177	up
ENSMUSG00000093593	Gm20683	130.191	7.02449	3.48826e-06	up
ENSMUSG00000093798	Gm8355	12.7173	3.66872	0.0281433	up
ENSMUSG00000094103	Fam177a2	2.21299	1.146	0.0212615	up
ENSMUSG00000094626	Tmem121b	6.69922	2.74399	0.00594481	up
ENSMUSG00000094772	Rpl29-ps2	16.0759	4.00682	0.000851772	up
ENSMUSG00000095022	Gm20765	43.4136	5.44007	0.0153197	up
ENSMUSG00000095079	Igha	3.68907	1.88326	0.0139035	up
ENSMUSG00000095115	Itpripl2	3.19453	1.67561	6.63426e-63	up
ENSMUSG00000095440	Fignl2	2.69878	1.43231	1.55592e-26	up
ENSMUSG00000095540	Esp4	2.50262	1.32344	8.16931e-06	up
ENSMUSG00000095675	Ccl21b	34.5946	5.11247	0.00932618	up
ENSMUSG00000096054	Syne1	2.35301	1.23451	3.08038e-20	up
ENSMUSG00000096056	Gm21986	3.40745	1.76869	0.000318008	up
ENSMUSG00000096210	H1f0	2.49602	1.31963	3.03551e-77	up
ENSMUSG00000096596	Gm10591	34.5946	5.11247	0.00932618	up
ENSMUSG00000096727	Psmb9	5.17242	2.37084	2.35972e-18	up
ENSMUSG00000096740	Lbhd1	2.38874	1.25625	1.7788e-13	up
ENSMUSG00000096810	Gm10481	4.3142	2.10909	0.031378	up
ENSMUSG00000097006	9530082P21Rik	2.90047	1.53629	0.0070228	up
ENSMUSG00000097007	4930432B10Rik	3.22909	1.69113	0.000201245	up
ENSMUSG00000097079	Gm26604	5.94033	2.57054	0.00605362	up
ENSMUSG00000097141	Gm10524	5.57289	2.47842	0.0371039	up
ENSMUSG00000097145	9230114K14Rik	2.07961	1.05631	0.00135269	up
ENSMUSG00000097204	Gm17690	3.66012	1.87189	0.0111351	up
ENSMUSG00000097303	3110083C13Rik	6.75906	2.75682	0.0367302	up
ENSMUSG00000097391	Mirg	2.61757	1.38823	1.67564e-14	up
ENSMUSG00000097451	Rian	2.31733	1.21246	3.01303e-48	up
ENSMUSG00000097550	Gm21304	23.7451	4.56956	0.0413813	up
ENSMUSG00000097571	Jpx	3.88869	1.95928	0.00804145	up
ENSMUSG00000097619	4833422M21Rik	3.09832	1.63149	0.0397226	up
ENSMUSG00000097767	Miat	2.58847	1.3721	1.81882e-09	up
ENSMUSG00000097851	Platr30	2.21487	1.14722	0.00638871	up
ENSMUSG00000098754	Prn	3.25543	1.70285	0.0102216	up
ENSMUSG00000099094	Gm19569	7.3288	2.87358	0.00705436	up
ENSMUSG00000099681	1700052K11Rik	3.01578	1.59253	7.38951e-06	up
ENSMUSG00000099876	Gm29650	2.72865	1.44819	4.46791e-06	up
ENSMUSG00000100164	2610306M01Rik	2.70734	1.43687	0.000596342	up
ENSMUSG00000100241	Slc18a3	2.10368	1.07291	0.044296	up
ENSMUSG00000101013	A630072M18Rik	2.67256	1.41822	0.000349826	up
ENSMUSG00000101174	Hoxd4	3.8457	1.94325	0.00558843	up
ENSMUSG00000101438	Gm19412	3.28664	1.71662	0.0297113	up
ENSMUSG00000101581	C430002N11Rik	30.8209	4.94584	0.0162361	up
ENSMUSG00000102204	Gm36958	2.34857	1.23179	0.0176838	up
ENSMUSG00000102222	Pcdhga10	2.91578	1.54388	5.63261e-05	up
ENSMUSG00000102278	Gm37145	3.47196	1.79575	0.00435775	up
ENSMUSG00000102312	Pcdha3	17.1723	4.10202	0.00766778	up
ENSMUSG00000102330	Gm37234	3.40205	1.7664	0.0448849	up
ENSMUSG00000102440	Pcdhga9	4.54697	2.1849	0.000559991	up
ENSMUSG00000102543	Pcdhgc5	3.32722	1.73432	1.54081e-08	up
ENSMUSG00000102748	Pcdhgb2	3.87276	1.95336	7.69223e-06	up
ENSMUSG00000102997	Gm17244	2.6054	1.3815	0.0060737	up
ENSMUSG00000103037	Pcdhgb1	2.85155	1.51174	0.0107681	up
ENSMUSG00000103088	Pcdhgb6	6.35792	2.66856	1.79551e-12	up
ENSMUSG00000103092	Pcdha5	5.27459	2.39906	0.0496401	up
ENSMUSG00000103309	BC037039	2.79807	1.48443	0.0403502	up
ENSMUSG00000103442	Pcdha1	29.2964	4.87265	0.0229804	up
ENSMUSG00000103472	Pcdhga7	4.04349	2.0156	2.03089e-05	up
ENSMUSG00000103567	Pcdhga5	2.7133	1.44005	0.00466591	up
ENSMUSG00000103677	Pcdhga4	2.71485	1.44087	0.00230025	up
ENSMUSG00000103770	Pcdha9	39.3502	5.2983	0.00510148	up
ENSMUSG00000104208	Gm37401	31.8912	4.99509	0.0143325	up
ENSMUSG00000104346	Pcdhga3	3.9853	1.99469	3.70248e-05	up
ENSMUSG00000104713	Gbp6	16.559	4.04954	6.88487e-07	up
ENSMUSG00000104806	Gm42566	3.76391	1.91223	0.020249	up
ENSMUSG00000104901	Gm42692	30.7299	4.94157	0.0183205	up
ENSMUSG00000104932	Gm40323	2.10584	1.0744	0.0437379	up
ENSMUSG00000104968	Gm43803	2.06639	1.04711	2.26661e-20	up
ENSMUSG00000105039	Gm32585	8.02667	3.0048	3.04573e-07	up
ENSMUSG00000105078	Vamp9	24.1209	4.59221	0.0108601	up
ENSMUSG00000105263	Gm42427	2.48331	1.31226	1.22424e-10	up
ENSMUSG00000105265	Sox2ot	9.61395	3.26513	1.19229e-22	up
ENSMUSG00000105613	Gm43684	2.49299	1.31788	0.00502499	up
ENSMUSG00000105826	Gm42141	31.4194	4.97358	0.0133721	up
ENSMUSG00000105868	Gm43766	2.23027	1.15722	0.0192993	up
ENSMUSG00000106078	Gm43697	7.87418	2.97713	0.0228739	up
ENSMUSG00000106361	Gm35066	121.929	6.92989	3.14551e-07	up
ENSMUSG00000106560	Gm43119	15.9815	3.99833	0.0443741	up
ENSMUSG00000106714	Gm42546	10.0989	3.33613	2.72047e-08	up
ENSMUSG00000106928	Gm43860	12.6316	3.65896	0.0313829	up
ENSMUSG00000107008	Gm2762	2.84441	1.50813	1.25625e-07	up
ENSMUSG00000107182	Gm43268	2.61313	1.38578	0.00199738	up
ENSMUSG00000107215	Gm43197	2.32493	1.21719	1.68393e-07	up
ENSMUSG00000107317	Gm19719	26.3579	4.72016	0.0328753	up
ENSMUSG00000107336	Gm43461	2.28445	1.19184	0.00266115	up
ENSMUSG00000107768	Gm36582	29.1716	4.86649	0.00416945	up
ENSMUSG00000107896	Gm8719	27.2608	4.76875	0.0290055	up
ENSMUSG00000108037	Gm44597	2.64308	1.40222	8.63642e-07	up
ENSMUSG00000108084	Gm7932	2.57485	1.36449	0.00667206	up
ENSMUSG00000108218	Olfr1372-ps1	3.90565	1.96556	1.14475e-31	up
ENSMUSG00000108350	Gm44950	5.79964	2.53596	5.06346e-05	up
ENSMUSG00000108801	Gm39090	5.10404	2.35164	4.38621e-13	up
ENSMUSG00000108841	Frmpd2	31.0307	4.95563	0.018101	up
ENSMUSG00000108852	Gm44911	136.884	7.09681	2.22254e-05	up
ENSMUSG00000108900	Ccdc194	3.13466	1.64831	0.00163385	up
ENSMUSG00000108976	Gm29797	3.84373	1.94251	0.0169187	up
ENSMUSG00000109390	Gm45718	2.2782	1.1879	0.0253836	up
ENSMUSG00000109936	Gm45889	9.54163	3.25424	0.0210984	up
ENSMUSG00000109941	Exosc6	490.103	8.93694	1.82636e-05	up
ENSMUSG00000109953	5430430B14Rik	7.42343	2.89209	0.0287988	up
ENSMUSG00000110010	Gm45629	3.27297	1.7106	0.0350155	up
ENSMUSG00000110061	Gm45337	81.4541	6.34792	8.05571e-05	up
ENSMUSG00000110148	5830408C22Rik	4.38005	2.13095	0.000397297	up
ENSMUSG00000110206	Flt3l	2.3447	1.2294	0.00317967	up
ENSMUSG00000110386	Gm42031	2.09689	1.06825	0.0410253	up
ENSMUSG00000110489	Gm31659	35.4534	5.14785	0.0103679	up
ENSMUSG00000110661	Gm31805	3.01302	1.59121	0.00765141	up
ENSMUSG00000110714	Gm45910	22.851	4.51418	3.6336e-06	up
ENSMUSG00000110866	Gm48362	5.78803	2.53307	0.00101107	up
ENSMUSG00000110980	Gm47204	8.5425	3.09466	0.0147286	up
ENSMUSG00000111228	Gm48789	2.93	1.5509	0.0102969	up
ENSMUSG00000111312	Gm47205	18.9376	4.24318	0.0294515	up
ENSMUSG00000111504	Gm48284	2.9717	1.57129	3.21758e-05	up
ENSMUSG00000111533	Gm39458	2.17582	1.12156	0.0314161	up
ENSMUSG00000112234	Gm48427	16.9622	4.08425	0.0359852	up
ENSMUSG00000112323	Gm32828	27.6106	4.78715	0.0345494	up
ENSMUSG00000112627	4933412E12Rik	2.61835	1.38866	0.000135308	up
ENSMUSG00000112641	Gm40709	10.5658	3.40133	0.0113565	up
ENSMUSG00000112833	Gm36595	2.96735	1.56918	0.00721085	up
ENSMUSG00000112963	Gm6093	18.1019	4.17807	0.00476941	up
ENSMUSG00000113128	Gm47813	3.3754	1.75506	0.0325757	up
ENSMUSG00000113389	Gm9512	3.71367	1.89285	0.0478631	up
ENSMUSG00000113737	BB123696	7.45239	2.8977	0.00115125	up
ENSMUSG00000114196	Gm47547	3.54717	1.82667	0.0008363	up
ENSMUSG00000114515	Aldoa	2.57108	1.36237	0.0494489	up
ENSMUSG00000114934	Gm48342	23.4637	4.55236	0.0112123	up
ENSMUSG00000115222	Gm49747	2.03887	1.02777	0.0261439	up
ENSMUSG00000115302	Gm49394	86.0487	6.42708	2.51128e-10	up
ENSMUSG00000115326	Gm35019	5.0944	2.34891	0.0481106	up
ENSMUSG00000115354	Gm49083	5.38355	2.42856	1.13552e-05	up
ENSMUSG00000115483	Gm9732	3.90923	1.96689	0.00549226	up
ENSMUSG00000115584	Gm5854	7.38702	2.88499	0.0414513	up
ENSMUSG00000115718	Gm49179	2.82114	1.49628	0.0466244	up
ENSMUSG00000116180	Gm49492	63.2473	5.98293	0.000318031	up
ENSMUSG00000116220	A430088P11Rik	7.27124	2.8622	0.0264103	up
ENSMUSG00000116270	Gm1600	10.6098	3.40732	6.38464e-08	up
ENSMUSG00000116656	Gm49708	3.87525	1.95429	5.29866e-15	up
ENSMUSG00000116679	Gm49739	2.56002	1.35616	0.039753	up
ENSMUSG00000116814	Gm49636	40.4449	5.33789	0.000641925	up
ENSMUSG00000116876	Gm49721	3.52058	1.81581	0.000194931	up
ENSMUSG00000117003	Gm49937	5.82257	2.54166	0.000303317	up
ENSMUSG00000117231	Gm41609	2.17013	1.11778	0.000414553	up
ENSMUSG00000117406	Ntn3	4.73691	2.24395	5.71809e-08	up
ENSMUSG00000117423	Gm33508	16.7148	4.06305	7.63371e-12	up
ENSMUSG00000117466	Gm50039	2.31073	1.20835	1.51079e-07	up
ENSMUSG00000117585	Gm5047	8.75868	3.13071	0.0260983	up
ENSMUSG00000117874	Gm50318	4.08147	2.02909	5.30989e-34	up
ENSMUSG00000117964	Gm36043	58.2354	5.86382	7.747e-05	up
ENSMUSG00000118012	Gm46620	2.15219	1.10581	0.000280149	up
ENSMUSG00000118138	Gm50322	2.47372	1.30668	0.000910184	up
ENSMUSG00000118147	Gm41555	2.45501	1.29573	0.0416525	up
ENSMUSG00000118157	Gm9902	3.87241	1.95323	0.0119155	up
ENSMUSG00000118219	Gm29695	2.26446	1.17917	3.38567e-16	up
ENSMUSG00000118383	Gm50321	7.20839	2.84968	1.20452e-11	up
ENSMUSG00000118667	Ahnak2	3.03979	1.60397	1.51178e-73	up
ENSMUSG00002075262		63.1141	5.97989	0.0011383	up
ENSMUSG00000000402	Egfl6	0.307621	-1.70077	3.6124e-05	down
ENSMUSG00000000486	Septin1	0.131969	-2.92173	3.36271e-168	down
ENSMUSG00000000544	Gpa33	0.212347	-2.23551	4.1589e-86	down
ENSMUSG00000000627	Sema4f	0.45254	-1.14388	0.0046316	down
ENSMUSG00000000628	Hk2	0.384551	-1.37875	1.13625e-134	down
ENSMUSG00000000731	Aire	0.456016	-1.13284	7.65867e-13	down
ENSMUSG00000001053	N4bp3	0.388888	-1.36257	1.21409e-49	down
ENSMUSG00000001128	Cfp	0.473701	-1.07795	1.62074e-21	down
ENSMUSG00000001348	Acp5	0.489239	-1.03139	1.73076e-10	down
ENSMUSG00000001588	Acap1	0.299532	-1.73922	4.02543e-13	down
ENSMUSG00000001911	Nfix	0.399459	-1.32388	0.00109947	down
ENSMUSG00000001930	Vwf	0.277285	-1.85056	2.9164e-22	down
ENSMUSG00000002076	Hsf2bp	0.112579	-3.15099	4.3697e-155	down
ENSMUSG00000002104	Rapsn	0.166945	-2.58255	9.41367e-05	down
ENSMUSG00000002111	Spi1	0.381233	-1.39125	0.0285147	down
ENSMUSG00000002228	Ppm1j	0.491088	-1.02595	3.56087e-19	down
ENSMUSG00000002808	Epdr1	0.424653	-1.23564	2.90577e-09	down
ENSMUSG00000002885	Adgre5	0.446988	-1.16169	5.04633e-31	down
ENSMUSG00000002992	Apoc2	0.236214	-2.08183	0.0328627	down
ENSMUSG00000003032	Klf4	0.0973818	-3.3602	4.95291e-129	down
ENSMUSG00000003379	Cd79a	0.487771	-1.03572	0.0057134	down
ENSMUSG00000003418	St8sia6	0.172583	-2.53464	9.49089e-16	down
ENSMUSG00000004018	Fancl	0.415067	-1.26858	7.63454e-21	down
ENSMUSG00000004038	Gstm3	0.218051	-2.19726	1.35764e-24	down
ENSMUSG00000004098	Col5a3	0.427572	-1.22576	2.48883e-22	down
ENSMUSG00000004698	Hdac9	0.394357	-1.34242	0.000195841	down
ENSMUSG00000004892	Bcan	0.391913	-1.35139	7.24044e-05	down
ENSMUSG00000005148	Klf5	0.450598	-1.15009	2.42002e-65	down
ENSMUSG00000005320	Fgfr4	0.439187	-1.18709	0.00106325	down
ENSMUSG00000005580	Adcy9	0.452302	-1.14464	2.5328e-08	down
ENSMUSG00000005667	Mthfd2	0.331189	-1.59428	1.22387e-128	down
ENSMUSG00000005672	Kit	0.182444	-2.45448	3.39302e-114	down
ENSMUSG00000005686	Ampd3	0.421563	-1.24618	5.14622e-07	down
ENSMUSG00000005950	P2rx5	0.490318	-1.02821	0.0373427	down
ENSMUSG00000006056	Calcoco2	0.382824	-1.38525	6.08105e-60	down
ENSMUSG00000006200	Rhox6	0.257	-1.96016	6.97034e-15	down
ENSMUSG00000006216	Clcnkb	0.41489	-1.2692	3.44767e-10	down
ENSMUSG00000006219	Fblim1	0.24526	-2.02761	1.00216e-171	down
ENSMUSG00000006281	Tep1	0.325615	-1.61876	2.6739e-27	down
ENSMUSG00000006313	Upk1a	0.386559	-1.37124	4.96222e-07	down
ENSMUSG00000006342	Susd2	0.398411	-1.32767	8.71951e-24	down
ENSMUSG00000006386	Tek	0.241372	-2.05067	6.20695e-98	down
ENSMUSG00000006494	Pdk1	0.475475	-1.07256	1.466e-67	down
ENSMUSG00000006574	Slc4a1	0.437024	-1.19422	0.0272897	down
ENSMUSG00000006818	Sod2	0.403218	-1.31037	1.2333e-106	down
ENSMUSG00000007122	Casq1	0.474937	-1.07419	4.66565e-06	down
ENSMUSG00000007594	Hapln4	0.469122	-1.09197	4.51666e-08	down
ENSMUSG00000008129	Brme1	0.225182	-2.15084	3.84029e-22	down
ENSMUSG00000008489	Elavl2	0.392693	-1.34853	1.17416e-32	down
ENSMUSG00000008575	Nfib	0.476461	-1.06957	0.0137902	down
ENSMUSG00000009075	Cabp7	0.473248	-1.07933	2.74159e-08	down
ENSMUSG00000009633	G0s2	0.456013	-1.13285	0.000165422	down
ENSMUSG00000009646	Pla2g12b	0.1281	-2.96466	0.0220887	down
ENSMUSG00000009670	Tex11	0.210272	-2.24967	1.42035e-12	down
ENSMUSG00000010021	Kif19a	0.422908	-1.24158	0.0282283	down
ENSMUSG00000010342	Tex14	0.348746	-1.51975	2.30197e-51	down
ENSMUSG00000010592	Dazl	0.122092	-3.03395	2.43564e-27	down
ENSMUSG00000010796	Asz1	0.0237409	-5.39648	0.00297276	down
ENSMUSG00000011034	Slc5a1	0.242002	-2.04691	2.63064e-14	down
ENSMUSG00000011349	Dmrtc2	0.113488	-3.13938	4.99535e-05	down
ENSMUSG00000012350	Ehf	0.2771	-1.85152	4.41666e-07	down
ENSMUSG00000012396	Nanog	0.396297	-1.33535	1.47421e-108	down
ENSMUSG00000013584	Aldh1a2	0.448096	-1.15812	0.00416001	down
ENSMUSG00000013766	Ly6g6e	0.281023	-1.83124	5.86933e-16	down
ENSMUSG00000015365	Mov10l1	0.457731	-1.12743	0.000573553	down
ENSMUSG00000015787	Abo	0.0958725	-3.38274	0.0036833	down
ENSMUSG00000015882	Lcorl	0.494071	-1.01721	0.00209291	down
ENSMUSG00000015937	Macroh2a1	0.475462	-1.0726	4.43413e-98	down
ENSMUSG00000016346	Kcnq2	0.48855	-1.03342	2.53101e-06	down
ENSMUSG00000017412	Cacnb4	0.184801	-2.43595	1.06175e-06	down
ENSMUSG00000017760	Ctsa	0.49705	-1.00854	2.93234e-50	down
ENSMUSG00000017861	Mybl2	0.430301	-1.21658	1.17134e-113	down
ENSMUSG00000017868	Sgk2	0.355428	-1.49237	1.10194e-07	down
ENSMUSG00000017950	Hnf4a	0.160124	-2.64274	0.03075	down
ENSMUSG00000017978	Cadps2	0.420116	-1.25114	0.00301151	down
ENSMUSG00000018427	Ypel2	0.206282	-2.27731	1.50644e-81	down
ENSMUSG00000018500	Adora2b	0.448796	-1.15587	0.000294164	down
ENSMUSG00000018570	2810408A11Rik	0.486695	-1.03891	2.47642e-11	down
ENSMUSG00000018604	Tbx3	0.316664	-1.65897	3.01347e-41	down
ENSMUSG00000018654	Ikzf1	0.412477	-1.27761	0.000103965	down
ENSMUSG00000018672	Copz2	0.223577	-2.16116	7.99358e-22	down
ENSMUSG00000018727	Cpsf4l	0.3174	-1.65562	9.10078e-16	down
ENSMUSG00000018796	Acsl1	0.40422	-1.30679	2.56575e-40	down
ENSMUSG00000019102	Aldh3a1	0.181547	-2.46159	3.49549e-26	down
ENSMUSG00000019726	Lyst	0.495506	-1.01303	9.62649e-19	down
ENSMUSG00000019767	Ccdc170	0.404142	-1.30707	1.7791e-05	down
ENSMUSG00000019947	Arid5b	0.362996	-1.46198	2.88708e-107	down
ENSMUSG00000019952	Poc1b	0.4317	-1.2119	1.1779e-18	down
ENSMUSG00000020017	Hal	0.123126	-3.0218	3.38664e-32	down
ENSMUSG00000020037	Rfx4	0.318306	-1.65152	0.0192945	down
ENSMUSG00000020052	Ascl1	0.0467967	-4.41745	0.0128482	down
ENSMUSG00000020053	Igf1	0.131295	-2.92911	0.0111351	down
ENSMUSG00000020086	Macroh2a2	0.348316	-1.52153	7.12541e-75	down
ENSMUSG00000020151	Ptprr	0.154997	-2.68969	0.0488114	down
ENSMUSG00000020159	Gabrp	0.175941	-2.50684	2.97262e-15	down
ENSMUSG00000020173	Cobl	0.298706	-1.7432	8.48984e-97	down
ENSMUSG00000020182	Ddc	0.289769	-1.78702	8.84571e-28	down
ENSMUSG00000020186	Csrp2	0.445715	-1.16581	8.63984e-70	down
ENSMUSG00000020256	Aldh1l2	0.384895	-1.37746	6.28735e-14	down
ENSMUSG00000020332	Meikin	0.398197	-1.32844	0.0417782	down
ENSMUSG00000020363	Gfpt2	0.495024	-1.01443	2.15522e-52	down
ENSMUSG00000020396	Nefh	0.324584	-1.62333	7.44223e-50	down
ENSMUSG00000020407	Upp1	0.456878	-1.13012	7.17386e-63	down
ENSMUSG00000020469	Myl7	0.252593	-1.98511	0.000379176	down
ENSMUSG00000020599	Rgs9	0.316735	-1.65865	7.56223e-30	down
ENSMUSG00000020656	Grhl1	0.472955	-1.08022	1.77877e-11	down
ENSMUSG00000020681	Ace	0.311077	-1.68466	4.646e-11	down
ENSMUSG00000020707	Rnf135	0.498092	-1.00551	0.000172868	down
ENSMUSG00000020709	Adap2	0.253261	-1.9813	3.90159e-18	down
ENSMUSG00000020717	Pecam1	0.199886	-2.32275	9.51984e-197	down
ENSMUSG00000020774	Aspa	0.0610857	-4.03302	7.129e-07	down
ENSMUSG00000020811	Wscd1	0.190945	-2.38877	1.52213e-40	down
ENSMUSG00000020905	Usp43	0.376995	-1.40738	2.64751e-26	down
ENSMUSG00000021196	Pfkp	0.256063	-1.96543	3.10643e-240	down
ENSMUSG00000021228	Acot3	0.309584	-1.6916	0.0214152	down
ENSMUSG00000021245	Mlh3	0.426584	-1.2291	2.29944e-38	down
ENSMUSG00000021255	Esrrb	0.271313	-1.88197	2.36169e-243	down
ENSMUSG00000021313	Ryr2	0.189974	-2.39612	3.5032e-26	down
ENSMUSG00000021319	Sfrp4	0.138235	-2.85481	3.79515e-28	down
ENSMUSG00000021322	Aoah	0.377766	-1.40444	1.50843e-24	down
ENSMUSG00000021457	Syk	0.482404	-1.05168	9.11738e-17	down
ENSMUSG00000021640	Naip1	0.214621	-2.22014	0.0174445	down
ENSMUSG00000021898	Asb14	0.284798	-1.81199	0.00146604	down
ENSMUSG00000022012	Enox1	0.42742	-1.22628	1.88481e-34	down
ENSMUSG00000022018	Rgcc	0.229124	-2.1258	6.47459e-10	down
ENSMUSG00000022034	Esco2	0.491042	-1.02608	1.72077e-16	down
ENSMUSG00000022092	Ppp3cc	0.396885	-1.33321	0.000653752	down
ENSMUSG00000022099	Dmtn	0.405039	-1.30387	4.09954e-56	down
ENSMUSG00000022113	Trim52	0.178097	-2.48926	0.00550237	down
ENSMUSG00000022231	Sema5a	0.433899	-1.20457	3.0708e-14	down
ENSMUSG00000022240	Ctnnd2	0.485937	-1.04116	0.000657763	down
ENSMUSG00000022304	Dpys	0.165706	-2.59331	0.00194204	down
ENSMUSG00000022332	Khdrbs3	0.492683	-1.02127	1.1416e-17	down
ENSMUSG00000022432	Smc1b	0.041473	-4.59168	4.03969e-39	down
ENSMUSG00000022438	Parvb	0.337859	-1.56551	1.35124e-38	down
ENSMUSG00000022449	Adamts20	0.34532	-1.53399	0.0319462	down
ENSMUSG00000022454	Nell2	0.47251	-1.08158	0.00265647	down
ENSMUSG00000022487	Gtsf1	0.441677	-1.17893	0.00886169	down
ENSMUSG00000022652	Morc1	0.151646	-2.72122	3.16417e-225	down
ENSMUSG00000022656	Nectin3	0.478399	-1.06371	9.59669e-20	down
ENSMUSG00000022763	Aifm3	0.378266	-1.40253	6.38847e-22	down
ENSMUSG00000022783	Spag6l	0.241687	-2.04879	0.00812799	down
ENSMUSG00000022791	Tnk2	0.471858	-1.08357	2.08874e-74	down
ENSMUSG00000022805	Cfap91	0.370067	-1.43414	1.29716e-05	down
ENSMUSG00000022809	Nr1i2	0.122415	-3.03014	0.0167982	down
ENSMUSG00000022842	Ece2	0.241493	-2.04994	2.98311e-09	down
ENSMUSG00000022853	Ehhadh	0.461219	-1.11648	2.06585e-11	down
ENSMUSG00000022871	Fetub	0.395449	-1.33843	1.13903e-36	down
ENSMUSG00000022875	Kng1	0.268226	-1.89848	2.16782e-05	down
ENSMUSG00000023017	Asic1	0.465758	-1.10235	1.50031e-14	down
ENSMUSG00000023045	Soat2	0.352041	-1.50618	3.66243e-07	down
ENSMUSG00000023140	Reg2	0.361972	-1.46605	0.0138192	down
ENSMUSG00000023279	Bmp15	0.0426417	-4.55159	0.0376704	down
ENSMUSG00000023935	Spats1	0.378896	-1.40013	6.96109e-09	down
ENSMUSG00000023942	Slc29a1	0.469052	-1.09218	4.65925e-71	down
ENSMUSG00000023951	Vegfa	0.460509	-1.1187	2.81205e-14	down
ENSMUSG00000023987	Pgc	0.486318	-1.04003	0.00570439	down
ENSMUSG00000024042	Sik1	0.480385	-1.05774	1.19106e-39	down
ENSMUSG00000024044	Epb41l3	0.475624	-1.07211	2.43972e-26	down
ENSMUSG00000024059	Clip4	0.400542	-1.31998	9.27949e-09	down
ENSMUSG00000024084	Qpct	0.428985	-1.221	5.4234e-05	down
ENSMUSG00000024206	Rfx2	0.364901	-1.45442	8.30947e-64	down
ENSMUSG00000024207	Acsbg2	0.159589	-2.64757	0.0319791	down
ENSMUSG00000024209	Acsbg3	0.198737	-2.33107	6.00156e-43	down
ENSMUSG00000024225	Clps	0.220939	-2.17828	8.04734e-05	down
ENSMUSG00000024228	Nudt12	0.209928	-2.25204	3.49349e-15	down
ENSMUSG00000024300	Myo1f	0.0933902	-3.42059	3.89238e-24	down
ENSMUSG00000024376	Epb41l4a	0.408786	-1.29058	3.40754e-26	down
ENSMUSG00000024420	Zfp521	0.446318	-1.16386	0.00456205	down
ENSMUSG00000024485	Slc4a9	0.372361	-1.42523	0.023461	down
ENSMUSG00000024501	Dpysl3	0.337434	-1.56732	5.21182e-102	down
ENSMUSG00000024594	Prrc1	0.35394	-1.49842	2.63131e-150	down
ENSMUSG00000024654	Asrgl1	0.496216	-1.01096	4.37384e-22	down
ENSMUSG00000024670	Cd6	0.206152	-2.27822	1.74513e-08	down
ENSMUSG00000024697	Gna14	0.0997607	-3.32539	1.53577e-25	down
ENSMUSG00000024786	Majin	0.112581	-3.15097	0.00074781	down
ENSMUSG00000024867	Pip5k1b	0.20899	-2.25849	3.1946e-18	down
ENSMUSG00000024900	Cpt1a	0.370002	-1.43439	1.54484e-71	down
ENSMUSG00000024935	Slc1a1	0.464004	-1.10779	0.000965499	down
ENSMUSG00000025038	Efhc2	0.0346951	-4.84913	1.44466e-20	down
ENSMUSG00000025056	Nr0b1	0.166871	-2.58319	8.23475e-248	down
ENSMUSG00000025090	Ccdc172	0.093518	-3.41861	0.0420721	down
ENSMUSG00000025140	Pycr1	0.38812	-1.36543	3.99955e-46	down
ENSMUSG00000025196	Cpn1	0.470533	-1.08763	8.22798e-10	down
ENSMUSG00000025265	Fgd1	0.435043	-1.20077	5.33595e-70	down
ENSMUSG00000025314	Ptprj	0.397593	-1.33064	2.90863e-32	down
ENSMUSG00000025317	Car5a	0.234562	-2.09196	0.00459508	down
ENSMUSG00000025318	Jph3	0.471314	-1.08524	5.0737e-05	down
ENSMUSG00000025330	Padi4	0.215601	-2.21357	2.36777e-11	down
ENSMUSG00000025405	Inhbc	0.104517	-3.2582	6.90949e-05	down
ENSMUSG00000025408	Ddit3	0.398139	-1.32865	1.01032e-17	down
ENSMUSG00000025427	Rnf165	0.321997	-1.63488	5.79149e-77	down
ENSMUSG00000025431	Crisp1	0.0417123	-4.58338	1.98522e-40	down
ENSMUSG00000025515	Muc2	0.27395	-1.86802	4.82478e-09	down
ENSMUSG00000025519	Tktl2	0.125029	-2.99967	2.03048e-09	down
ENSMUSG00000025576	Rbfox3	0.374531	-1.41684	2.15533e-05	down
ENSMUSG00000025584	Pde8a	0.455676	-1.13392	2.72047e-08	down
ENSMUSG00000025607	Copg2	0.475899	-1.07127	2.60348e-27	down
ENSMUSG00000025726	Slc28a1	0.413646	-1.27353	1.77121e-24	down
ENSMUSG00000025762	Larp1b	0.325048	-1.62128	2.15452e-21	down
ENSMUSG00000025808	Ccdc7a	0.423041	-1.24113	1.04296e-13	down
ENSMUSG00000025838	Pramel6	0.225716	-2.14742	0.00223172	down
ENSMUSG00000025839	Pramel7	0.066302	-3.9148	6.70002e-13	down
ENSMUSG00000025889	Snca	0.408914	-1.29013	0.0425133	down
ENSMUSG00000025930	Msc	0.174393	-2.51959	4.69109e-36	down
ENSMUSG00000025964	Adam23	0.314797	-1.66751	2.90547e-55	down
ENSMUSG00000025969	Nrp2	0.0966236	-3.37148	0	down
ENSMUSG00000026080	Chst10	0.448135	-1.158	3.70896e-09	down
ENSMUSG00000026175	Vil1	0.398297	-1.32808	0.00337814	down
ENSMUSG00000026177	Slc11a1	0.359173	-1.47725	9.67162e-05	down
ENSMUSG00000026255	Efhd1	0.441095	-1.18084	0.0168683	down
ENSMUSG00000026288	Inpp5d	0.367086	-1.44581	7.13521e-37	down
ENSMUSG00000026365	Cfh	0.352452	-1.5045	0.000590932	down
ENSMUSG00000026398	Nr5a2	0.315309	-1.66516	4.61185e-94	down
ENSMUSG00000026430	Rassf5	0.245807	-2.0244	1.65391e-09	down
ENSMUSG00000026435	Slc45a3	0.477058	-1.06776	0.000148261	down
ENSMUSG00000026458	Ppfia4	0.484557	-1.04526	1.03651e-15	down
ENSMUSG00000026494	Kif26b	0.465598	-1.10284	0.0211019	down
ENSMUSG00000026495	Efcab2	0.340729	-1.5533	4.94058e-07	down
ENSMUSG00000026656	Fcgr2b	0.144154	-2.79432	9.95912e-16	down
ENSMUSG00000026657	Frmd4a	0.463101	-1.1106	9.13546e-32	down
ENSMUSG00000026674	Ddr2	0.146506	-2.77097	7.14206e-10	down
ENSMUSG00000026873	Phf19	0.467634	-1.09655	4.96322e-26	down
ENSMUSG00000026890	Lhx6	0.495	-1.0145	0.00348446	down
ENSMUSG00000026959	Grin1	0.492447	-1.02196	1.38877e-05	down
ENSMUSG00000026980	Ly75	0.414679	-1.26993	1.8571e-51	down
ENSMUSG00000027010	Slc25a12	0.353317	-1.50097	1.67972e-73	down
ENSMUSG00000027077	Smtnl1	0.106556	-3.23031	8.74218e-25	down
ENSMUSG00000027082	Tfpi	0.237125	-2.07628	5.52323e-54	down
ENSMUSG00000027229	Terb2	0.204761	-2.28799	0.00877656	down
ENSMUSG00000027238	Frmd5	0.193728	-2.36789	5.30506e-19	down
ENSMUSG00000027249	F2	0.207396	-2.26954	1.16535e-10	down
ENSMUSG00000027296	Itpka	0.278639	-1.84353	9.96015e-13	down
ENSMUSG00000027313	Chac1	0.393035	-1.34727	4.26633e-24	down
ENSMUSG00000027364	Usp50	0.349744	-1.51563	0.0212978	down
ENSMUSG00000027400	Pdyn	0.282526	-1.82355	0.00253925	down
ENSMUSG00000027452	Acss1	0.435692	-1.19862	2.58042e-27	down
ENSMUSG00000027500	Stmn2	0.325961	-1.61723	4.26476e-221	down
ENSMUSG00000027702	Lrrc34	0.271254	-1.88228	3.57225e-38	down
ENSMUSG00000027703	Lrriq4	0.400681	-1.31947	6.97223e-10	down
ENSMUSG00000027737	Slc7a11	0.322533	-1.63248	4.29701e-09	down
ENSMUSG00000027794	Sohlh2	0.40811	-1.29297	7.44312e-23	down
ENSMUSG00000027843	Ptpn22	0.172063	-2.53899	0.0188757	down
ENSMUSG00000027855	Sycp1	0.282054	-1.82596	1.3798e-05	down
ENSMUSG00000027875	Hmgcs2	0.410649	-1.28402	0.00963039	down
ENSMUSG00000028072	Ntrk1	0.351684	-1.50765	0.00209187	down
ENSMUSG00000028078	Dclk2	0.355543	-1.4919	1.24624e-53	down
ENSMUSG00000028093	Acp6	0.483648	-1.04797	7.92814e-40	down
ENSMUSG00000028104	Polr3gl	0.312539	-1.67789	2.87936e-20	down
ENSMUSG00000028109	Hormad1	0.0987371	-3.34026	3.49901e-16	down
ENSMUSG00000028125	Abca4	0.31096	-1.6852	0.00219963	down
ENSMUSG00000028133	Rwdd3	0.428789	-1.22166	0.00999608	down
ENSMUSG00000028164	Manba	0.191753	-2.38268	1.65957e-188	down
ENSMUSG00000028176	Lrrc7	0.399137	-1.32505	0.000343567	down
ENSMUSG00000028186	Uox	0.127517	-2.97124	0.046994	down
ENSMUSG00000028199	Cryz	0.411925	-1.27955	3.95885e-34	down
ENSMUSG00000028434	Epb41l4b	0.439973	-1.18451	3.75308e-23	down
ENSMUSG00000028435	Aqp3	0.296126	-1.75572	1.48659e-45	down
ENSMUSG00000028487	Bnc2	0.21738	-2.20171	4.75308e-63	down
ENSMUSG00000028488	Sh3gl2	0.357809	-1.48274	2.93819e-46	down
ENSMUSG00000028492	Saxo1	0.0161791	-5.94972	0.00025641	down
ENSMUSG00000028496	Mllt3	0.356049	-1.48985	3.40008e-21	down
ENSMUSG00000028518	Prkaa2	0.426375	-1.22981	1.49167e-20	down
ENSMUSG00000028519	Dab1	0.490962	-1.02632	1.04465e-15	down
ENSMUSG00000028527	Ak4	0.189704	-2.39818	2.90999e-203	down
ENSMUSG00000028528	Dnajc6	0.0748688	-3.73949	1.53832e-147	down
ENSMUSG00000028542	Slc6a9	0.37921	-1.39893	3.05014e-20	down
ENSMUSG00000028546	Elavl4	0.214648	-2.21996	1.70977e-10	down
ENSMUSG00000028640	Tfap2c	0.198616	-2.33195	1.42904e-153	down
ENSMUSG00000028707	Dmbx1	0.306772	-1.70476	0.0049727	down
ENSMUSG00000028709	Mob3c	0.378074	-1.40326	8.25506e-05	down
ENSMUSG00000028766	Alpl	0.473395	-1.07888	5.19636e-60	down
ENSMUSG00000028773	Fabp3	0.419669	-1.25267	8.78331e-94	down
ENSMUSG00000028906	Epb41	0.476404	-1.06974	1.11745e-58	down
ENSMUSG00000028927	Padi2	0.22336	-2.16256	2.67176e-29	down
ENSMUSG00000028931	Kcnab2	0.360501	-1.47193	6.70866e-07	down
ENSMUSG00000028972	Car6	0.205546	-2.28247	1.41382e-07	down
ENSMUSG00000028976	Slc2a5	0.414122	-1.27187	3.75291e-07	down
ENSMUSG00000028978	Nos3	0.208417	-2.26245	1.06111e-22	down
ENSMUSG00000029019	Nppb	0.229914	-2.12083	6.36751e-08	down
ENSMUSG00000029122	Evc	0.412962	-1.27592	2.87371e-27	down
ENSMUSG00000029130	Rnf32	0.332902	-1.58683	2.66645e-06	down
ENSMUSG00000029235	Pdcl2	0.00380213	-8.03898	1.18231e-09	down
ENSMUSG00000029304	Spp1	0.204744	-2.28811	7.55398e-252	down
ENSMUSG00000029330	Cds1	0.18872	-2.40568	1.40001e-57	down
ENSMUSG00000029499	Pxmp2	0.43202	-1.21083	1.57924e-10	down
ENSMUSG00000029522	Pla2g1b	0.317617	-1.65464	6.82867e-66	down
ENSMUSG00000029556	Hnf1a	0.294519	-1.76357	5.6877e-15	down
ENSMUSG00000029656	C8b	0.0208707	-5.58238	0.000190027	down
ENSMUSG00000029735	Tpk1	0.441595	-1.1792	4.04166e-11	down
ENSMUSG00000029759	Pon3	0.163806	-2.60994	0.00613292	down
ENSMUSG00000029769	Ccdc136	0.455433	-1.13469	1.23884e-25	down
ENSMUSG00000029771	Irf5	0.320752	-1.64047	0.0176506	down
ENSMUSG00000029776	Hibadh	0.440655	-1.18228	4.84972e-31	down
ENSMUSG00000029777	Gars	0.469074	-1.09211	5.01538e-46	down
ENSMUSG00000029778	Adcyap1r1	0.270985	-1.88371	6.30849e-06	down
ENSMUSG00000029790	Cep41	0.431525	-1.21248	1.50347e-16	down
ENSMUSG00000029848	Stra8	0.0564751	-4.14624	1.03164e-53	down
ENSMUSG00000029862	Clcn1	0.343843	-1.54018	6.39936e-05	down
ENSMUSG00000030042	Pole4	0.365954	-1.45027	6.56303e-60	down
ENSMUSG00000030060	Hmces	0.274339	-1.86597	2.05066e-282	down
ENSMUSG00000030111	A2m	0.295064	-1.7609	2.88822e-70	down
ENSMUSG00000030270	Cpne9	0.316289	-1.66068	7.35281e-14	down
ENSMUSG00000030283	St8sia1	0.376028	-1.41109	0.0173633	down
ENSMUSG00000030310	Slc6a1	0.256182	-1.96476	4.35585e-14	down
ENSMUSG00000030329	Pianp	0.349138	-1.51813	1.82843e-43	down
ENSMUSG00000030350	Prmt8	0.479318	-1.06095	0.000215492	down
ENSMUSG00000030359	Pzp	0.19145	-2.38496	1.02582e-05	down
ENSMUSG00000030491	Tdrd12	0.284722	-1.81238	6.4532e-109	down
ENSMUSG00000030553	Pgpep1l	0.242574	-2.0435	8.48102e-06	down
ENSMUSG00000030643	Rab30	0.3621	-1.46554	9.83611e-07	down
ENSMUSG00000030713	Klk7	0.445741	-1.16572	0.0295097	down
ENSMUSG00000030717	Nupr1	0.171135	-2.5468	3.26101e-114	down
ENSMUSG00000030722	Nfatc2ip	0.441361	-1.17997	2.82377e-70	down
ENSMUSG00000030830	Itgal	0.424068	-1.23763	2.13339e-21	down
ENSMUSG00000030851	Ldhc	0.0830823	-3.58932	1.85628e-06	down
ENSMUSG00000031026	Trim66	0.19196	-2.38112	1.62085e-10	down
ENSMUSG00000031066	Usp11	0.430569	-1.21568	5.08795e-56	down
ENSMUSG00000031104	Rab33a	0.442254	-1.17705	0.00882691	down
ENSMUSG00000031139	Mcf2	0.12378	-3.01415	9.5284e-67	down
ENSMUSG00000031163	Glod5	0.375796	-1.41198	1.62267e-05	down
ENSMUSG00000031165	Was	0.360373	-1.47244	1.06096e-05	down
ENSMUSG00000031216	Stard8	0.393111	-1.34699	7.5043e-18	down
ENSMUSG00000031224	Magee2	0.328102	-1.60778	0.0105443	down
ENSMUSG00000031297	Slc7a3	0.416328	-1.26421	1.21969e-90	down
ENSMUSG00000031310	Zmym3	0.43213	-1.21046	2.83938e-55	down
ENSMUSG00000031325	4930519F16Rik	0.365025	-1.45393	7.37833e-17	down
ENSMUSG00000031337	Mtm1	0.327208	-1.61172	8.0109e-15	down
ENSMUSG00000031397	Tktl1	0.0351192	-4.8316	0.00401118	down
ENSMUSG00000031520	Vegfc	0.194079	-2.36529	1.57924e-10	down
ENSMUSG00000031558	Slit2	0.400462	-1.32026	3.99132e-14	down
ENSMUSG00000031576	Kcnu1	0.11517	-3.11816	6.41373e-07	down
ENSMUSG00000031596	Slc7a2	0.496188	-1.01104	2.96831e-07	down
ENSMUSG00000031613	Hpgd	0.397121	-1.33235	7.55127e-05	down
ENSMUSG00000031654	Cbln1	0.138082	-2.85641	2.73869e-20	down
ENSMUSG00000031665	Sall1	0.154034	-2.69867	0	down
ENSMUSG00000031700	Gpt2	0.383566	-1.38245	4.06314e-132	down
ENSMUSG00000031757	Mt4	0.287646	-1.79763	0.000532789	down
ENSMUSG00000031758	Cdyl2	0.451696	-1.14658	1.27338e-62	down
ENSMUSG00000031805	Jak3	0.461761	-1.11478	3.70208e-21	down
ENSMUSG00000031958	Ldhd	0.206258	-2.27748	3.80618e-12	down
ENSMUSG00000032093	Cd3e	0.195597	-2.35405	4.12101e-08	down
[truncated: 667 more rows]
